# Supplementary material for: Identification of Protein Networks and Biological Pathways Driving the Progression of Atherosclerosis in Human Carotid Arteries Through Mass Spectrometry-Based Proteomics
Source: Int J Mol Sci. 2024 Dec 20;25(24):13665. doi: 10.3390/ijms252413665 (PMC11728284; doi:10.3390/ijms252413665)
Supplement: Supplementary file 1 [file ijms-25-13665-s001.zip]

Archive with 11 entries (11 files):
- ijms-3354340_Fig S2.pdf
- ijms-3354340_Fig S1.pdf
- ijms-3354340_Table S1.xlsx
- ijms-3354340_Table S8.xlsx
- ijms-3354340_Table S7.xlsx
- ijms-3354340_Table S6.xlsx
- ijms-3354340_Table S5.xlsx
- ijms-3354340_Table S4.xlsx
- ijms-3354340_Table S9.xlsx
- ijms-3354340_Table S3.xlsx
- ijms-3354340_Table S2.xlsx
