# Supplementary material for: Identification of Protein Networks and Biological Pathways Driving the Progression of Atherosclerosis in Human Carotid Arteries Through Mass Spectrometry-Based Proteomics
Source: Int J Mol Sci. 2024 Dec 20;25(24):13665. doi: 10.3390/ijms252413665 (PMC11728284; doi:10.3390/ijms252413665)
Supplement: Supplementary file 1 [file ijms-25-13665-s001.zip › ijms-3354340_Table S1.xlsx]

## Sheet: Table S1.xlsx
Table S1. List of identified and validated proteins from the healthy (H), atheromatous (A) and complicated lesions (C) group of carotid endarterectomies (searched in the UniProtKB Homo sapiens protein database by Andromeda of Maxquant followed Scaffold 5.3.3: >95% and 1% FDR probability by Peptide Prophet and Protein Prophet, respectively, with a minimum of two unique peptides)
Identified Proteins (2740)	Accession Number	Alternate ID	Molecular Weight
Microfibrillar-associated protein 4, isoform CRA_a OS=Homo sapiens OX=9606 GN=MFAP4 PE=4 SV=1	A0A024QZ34	MFAP4	31 kDa
Related RAS viral (R-ras) oncogene homolog, isoform CRA_a OS=Homo sapiens OX=9606 GN=RRAS PE=4 SV=1	A0A024QZF2	RRAS	23 kDa
Myosin, heavy polypeptide 11, smooth muscle, isoform CRA_b OS=Homo sapiens OX=9606 GN=MYH11 PE=3 SV=1	A0A024QZJ6	MYH11	224 kDa
Metavinculin OS=Homo sapiens OX=9606 GN=VCL PE=3 SV=1	A0A024QZN4	VCL	117 kDa
Prosaposin (Variant Gaucher disease and variant metachromatic leukodystrophy), isoform CRA_b OS=Homo sapiens OX=9606 GN=PSAP PE=4 SV=1	A0A024QZQ2	PSAP	58 kDa
Complement component C9 OS=Homo sapiens OX=9606 GN=C9 PE=3 SV=1	A0A024R035	C9	63 kDa
Vesicle amine transport protein 1 homolog (T californica), isoform CRA_a OS=Homo sapiens OX=9606 GN=VAT1 PE=4 SV=1	A0A024R1Z6	VAT1	42 kDa
Epididymis secretory sperm binding protein OS=Homo sapiens OX=9606 GN=RHOA PE=2 SV=1	A0A024R324 (+1)	RHOA	22 kDa
Cathepsin B OS=Homo sapiens OX=9606 GN=CTSB PE=2 SV=1	A0A024R374	CTSB	38 kDa
Cluster of Cathepsin B OS=Homo sapiens OX=9606 GN=CTSB PE=2 SV=1 (A0A024R374)	A0A024R374 [7]	CTSB	38 kDa
60 kDa chaperonin (Fragment) OS=Homo sapiens OX=9606 GN=HSPD1 PE=2 SV=1	A0A024R3X4	HSPD1	61 kDa
Serpin peptidase inhibitor, clade E (Nexin, plasminogen activator inhibitor type 1), member 2, isoform CRA_a OS=Homo sapiens OX=9606 GN=SERPINE2 PE=3 SV=1	A0A024R451	SERPINE2	44 kDa
2-phospho-D-glycerate hydro-lyase OS=Homo sapiens OX=9606 GN=HEL-S-17 PE=2 SV=1	A0A024R4F1 (+1)	HEL-S-17	47 kDa
Cluster of 2-phospho-D-glycerate hydro-lyase OS=Homo sapiens OX=9606 GN=HEL-S-17 PE=2 SV=1 (A0A024R4F1)	A0A024R4F1 [8]	HEL-S-17	47 kDa
Annexin OS=Homo sapiens OX=9606 GN=ANXA2 PE=2 SV=1	A0A024R5Z7 (+2)	ANXA2	39 kDa
Cluster of Annexin OS=Homo sapiens OX=9606 GN=ANXA2 PE=2 SV=1 (A0A024R5Z7)	A0A024R5Z7 [6]	ANXA2	39 kDa
Pyruvate kinase OS=Homo sapiens OX=9606 GN=PKM2 PE=3 SV=1	A0A024R5Z9	PKM2	58 kDa
Galectin OS=Homo sapiens OX=9606 GN=hCG_22119 PE=2 SV=1	A0A024R693 (+4)	hCG_22119	26 kDa
Cluster of Galectin OS=Homo sapiens OX=9606 GN=hCG_22119 PE=2 SV=1 (A0A024R693)	A0A024R693 [6]	hCG_22119	26 kDa
Alpha-1-antitrypsin OS=Homo sapiens OX=9606 GN=SERPINA1 PE=1 SV=1	A0A024R6N5	SERPINA1	47 kDa
Cluster of Alpha-1-antitrypsin OS=Homo sapiens OX=9606 GN=SERPINA1 PE=1 SV=1 (A0A024R6N5)	A0A024R6N5 [8]	SERPINA1	47 kDa
HCG40889, isoform CRA_b OS=Homo sapiens OX=9606 GN=hCG_40889 PE=4 SV=1	A0A024R962	hCG_40889	139 kDa
Laminin, gamma 1 (Formerly LAMB2), isoform CRA_a OS=Homo sapiens OX=9606 GN=LAMC1 PE=4 SV=1	A0A024R972	LAMC1	174 kDa
Thrombospondin 1, isoform CRA_a OS=Homo sapiens OX=9606 GN=THBS1 PE=3 SV=1	A0A024R9Q1	THBS1	129 kDa
Adiponectin B OS=Homo sapiens OX=9606 GN=ADIB PE=4 SV=1	A0A024RAA7	ADIB	26 kDa
Cluster of Adiponectin B OS=Homo sapiens OX=9606 GN=ADIB PE=4 SV=1 (A0A024RAA7)	A0A024RAA7 [2]	ADIB	26 kDa
Heparan sulfate proteoglycan 2 (Perlecan), isoform CRA_b OS=Homo sapiens OX=9606 GN=HSPG2 PE=4 SV=1	A0A024RAB6	HSPG2	464 kDa
Adiponectin A OS=Homo sapiens OX=9606 GN=ADIA PE=4 SV=1	A0A024RAB9	ADIA	27 kDa
Complement C1q subcomponent subunit A OS=Homo sapiens OX=9606 GN=ADIC PE=4 SV=1	A0A024RAG6	ADIC	26 kDa
Cluster of Complement C1q subcomponent subunit A OS=Homo sapiens OX=9606 GN=ADIC PE=4 SV=1 (A0A024RAG6)	A0A024RAG6 [2]	ADIC	26 kDa
Cysteine and glycine-rich protein 2, isoform CRA_a OS=Homo sapiens OX=9606 GN=CSRP2 PE=2 SV=1	A0A024RBB5 (+1)	CSRP2	21 kDa
Lysosomal-associated membrane protein 1, isoform CRA_a OS=Homo sapiens OX=9606 GN=LAMP1 PE=3 SV=1	A0A024RDY3	LAMP1	45 kDa
MHC class I antigen (Fragment) OS=Homo sapiens OX=9606 GN=HLA-C PE=3 SV=1	A0A060GTH7	HLA-C	32 kDa
MHC class I antigen (Fragment) OS=Homo sapiens OX=9606 GN=HLA-C PE=3 SV=1	A0A060H0F5	HLA-C	32 kDa
Ig heavy chain variable region (Fragment) OS=Homo sapiens OX=9606 PE=2 SV=1	A0A068LKQ7		12 kDa
Ig heavy chain variable region (Fragment) OS=Homo sapiens OX=9606 PE=2 SV=1	A0A068LKR7		14 kDa
Immunoglobulin kappa variable 2D-29 OS=Homo sapiens OX=9606 GN=IGKV2D-29 PE=3 SV=1	A0A075B6S2	IGKV2D-29	13 kDa
Tubulin beta chain OS=Homo sapiens OX=9606 GN=TUBB8 PE=1 SV=1	A0A075B736	TUBB8	46 kDa
Carboxypeptidase B2 OS=Homo sapiens OX=9606 GN=CPB2 PE=1 SV=1	A0A087WSY5	CPB2	44 kDa
Polypyrimidine tract-binding protein 1 (Fragment) OS=Homo sapiens OX=9606 GN=PTBP1 PE=1 SV=1	A0A087WU68	PTBP1	24 kDa
Dystrophin OS=Homo sapiens OX=9606 GN=DMD PE=1 SV=2	A0A087WV90 (+1)	DMD	271 kDa
Clathrin heavy chain OS=Homo sapiens OX=9606 GN=CLTC PE=1 SV=1	A0A087WVQ6	CLTC	192 kDa
Cluster of Clathrin heavy chain OS=Homo sapiens OX=9606 GN=CLTC PE=1 SV=1 (A0A087WVQ6)	A0A087WVQ6 [3]	CLTC	192 kDa
Guanine nucleotide-binding protein G(t) subunit alpha-2 (Fragment) OS=Homo sapiens OX=9606 GN=GNAT2 PE=1 SV=6	A0A087WZE5	GNAT2	13 kDa
Lipoma-preferred partner OS=Homo sapiens OX=9606 GN=LPP PE=1 SV=1	A0A087WZF1	LPP	63 kDa
Cluster of Lipoma-preferred partner OS=Homo sapiens OX=9606 GN=LPP PE=1 SV=1 (A0A087WZF1)	A0A087WZF1 [2]	LPP	63 kDa
MHC class I antigen (Fragment) OS=Homo sapiens OX=9606 GN=HLA-B PE=3 SV=1	A0A090KJ24	HLA-B	31 kDa
SAA2-SAA4 readthrough OS=Homo sapiens OX=9606 GN=SAA2-SAA4 PE=3 SV=1	A0A096LPE2	SAA2-SAA4	23 kDa
MHC class I antigen (Fragment) OS=Homo sapiens OX=9606 GN=HLA-B PE=3 SV=1	A0A0A7C457 (+3)	HLA-B	21 kDa
MHC class I antigen (Fragment) OS=Homo sapiens OX=9606 GN=HLA-C PE=3 SV=1	A0A0A7C923 (+1)	HLA-C	21 kDa
G_PROTEIN_RECEP_F1_2 domain-containing protein OS=Homo sapiens OX=9606 PE=1 SV=1	A0A0B4J269		88 kDa
Thrombospondin 1 (Fragment) OS=Homo sapiens OX=9606 GN=THBS1 PE=2 SV=1	A0A0B6XK25	THBS1	8 kDa
MHC class I antigen OS=Homo sapiens OX=9606 GN=HLA-B PE=3 SV=1	A0A0B7MB43	HLA-B	41 kDa
MHC class I antigen OS=Homo sapiens OX=9606 GN=HLA-B PE=3 SV=1	A0A0B7MGC3	HLA-B	40 kDa
MHC class I antigen OS=Homo sapiens OX=9606 GN=HLA-B PE=3 SV=1	A0A0B7MGD3	HLA-B	40 kDa
MHC class I antigen OS=Homo sapiens OX=9606 GN=HLA-B PE=3 SV=1	A0A0B7MI00	HLA-B	41 kDa
MHC class I antigen OS=Homo sapiens OX=9606 GN=HLA-B PE=3 SV=1	A0A0B7MI12	HLA-B	41 kDa
Nicotinamide phosphoribosyltransferase OS=Homo sapiens OX=9606 GN=NAMPT PE=1 SV=1	A0A0C4DFS8	NAMPT	42 kDa
Albumin OS=Homo sapiens OX=9606 GN=ALB PE=1 SV=1	A0A0C4DGB6	ALB	69 kDa
Immunoglobulin heavy variable 3-20 OS=Homo sapiens OX=9606 GN=IGHV3-20 PE=3 SV=2	A0A0C4DH32	IGHV3-20	13 kDa
Serum amyloid A protein OS=Homo sapiens OX=9606 GN=SAA2-SAA3 PE=3 SV=1	A0A0D5ZZZ2	SAA2-SAA3	15 kDa
Serum amyloid A protein OS=Homo sapiens OX=9606 GN=SAA2-SAA3 PE=3 SV=1	A0A0D6A0A8	SAA2-SAA3	9 kDa
MHC class I antigen (Fragment) OS=Homo sapiens OX=9606 GN=HLA-A PE=3 SV=1	A0A0D6K9K8 (+1)	HLA-A	36 kDa
Four and a half LIM domains protein 1 (Fragment) OS=Homo sapiens OX=9606 GN=FHL1 PE=1 SV=1	A0A0D9SFB0	FHL1	17 kDa
MHC class I antigen (Fragment) OS=Homo sapiens OX=9606 GN=HLA-B PE=3 SV=1	A0A0E3DC40	HLA-B	21 kDa
MHC class I antigen (Fragment) OS=Homo sapiens OX=9606 GN=HLA-C PE=3 SV=1	A0A0E3DDI0 (+2)	HLA-C	21 kDa
MHC class I antigen (Fragment) OS=Homo sapiens OX=9606 GN=HLA-A PE=3 SV=1	A0A0F7DDK2	HLA-A	32 kDa
Plasminogen OS=Homo sapiens OX=9606 GN=PLG PE=2 SV=1	A0A0F7G8J1	PLG	91 kDa
IGHV3-33 protein (Fragment) OS=Homo sapiens OX=9606 GN=IGHV3-33 PE=4 SV=1	A0A0F7T7H1	IGHV3-33	11 kDa
IGHV3-72 protein (Fragment) OS=Homo sapiens OX=9606 GN=IGHV3-72 PE=4 SV=1	A0A0F7TAG7	IGHV3-72	12 kDa
Heterogeneous nuclear ribonucleoprotein C-like 2 OS=Homo sapiens OX=9606 GN=HNRNPCL2 PE=3 SV=1	A0A0G2JNQ3	HNRNPCL2	32 kDa
Alpha-2-antiplasmin OS=Homo sapiens OX=9606 GN=SERPINF2 PE=1 SV=1	A0A0G2JPA8	SERPINF2	48 kDa
Cluster of Alpha-2-antiplasmin OS=Homo sapiens OX=9606 GN=SERPINF2 PE=1 SV=1 (A0A0G2JPA8)	A0A0G2JPA8 [2]	SERPINF2	48 kDa
Glycoprotein IIIb (Fragment) OS=Homo sapiens OX=9606 GN=CD36 PE=3 SV=1	A0A0G3VPD9	CD36	12 kDa
MHC class I antigen (Fragment) OS=Homo sapiens OX=9606 GN=HLA-B PE=3 SV=1	A0A0H5DBU6 (+1)	HLA-B	32 kDa
Immunoglobulin heavy variable 2-70 (Fragment) OS=Homo sapiens OX=9606 GN=IGHV2-70 PE=1 SV=1	A0A0J9YVU5	IGHV2-70	13 kDa
Glucose-6-phosphate isomerase (Fragment) OS=Homo sapiens OX=9606 GN=GPI PE=1 SV=1	A0A0J9YXM3	GPI	19 kDa
MHC class I antigen (Fragment) OS=Homo sapiens OX=9606 GN=HLA-B PE=3 SV=1	A0A0K0KS22	HLA-B	21 kDa
MHC Class I antigen (Fragment) OS=Homo sapiens OX=9606 GN=HLA-B PE=3 SV=1	A0A0K3AT85	HLA-B	38 kDa
Fructose-bisphosphate aldolase (Fragment) OS=Homo sapiens OX=9606 GN=ALDOA PE=3 SV=1	A0A0M4FNU3	ALDOA	32 kDa
MHC class I antigen (Fragment) OS=Homo sapiens OX=9606 GN=HLA-C PE=3 SV=1	A0A0N7A4E1	HLA-C	21 kDa
MHC class I antigen (Fragment) OS=Homo sapiens OX=9606 GN=HLA-B PE=3 SV=1	A0A0N9M6K3	HLA-B	32 kDa
Matrin-3 OS=Homo sapiens OX=9606 GN=MATR3 PE=1 SV=1	A0A0R4J2E8	MATR3	95 kDa
MHC class I antigen (Fragment) OS=Homo sapiens OX=9606 GN=HLA-A PE=3 SV=1	A0A0S2C4N3	HLA-A	31 kDa
Apolipoprotein E isoform 1 (Fragment) OS=Homo sapiens OX=9606 GN=APOE PE=2 SV=1	A0A0S2Z3D5 (+1)	APOE	36 kDa
Cluster of Apolipoprotein E isoform 1 (Fragment) OS=Homo sapiens OX=9606 GN=APOE PE=2 SV=1 (A0A0S2Z3D5)	A0A0S2Z3D5 [6]	APOE	36 kDa
ADP/ATP translocase (Fragment) OS=Homo sapiens OX=9606 GN=SLC25A4 PE=2 SV=1	A0A0S2Z3H3	SLC25A4	33 kDa
Cluster of ADP/ATP translocase (Fragment) OS=Homo sapiens OX=9606 GN=SLC25A4 PE=2 SV=1 (A0A0S2Z3H3)	A0A0S2Z3H3 [6]	SLC25A4	33 kDa
GNAS complex locus isoform 1 (Fragment) OS=Homo sapiens OX=9606 GN=GNAS PE=2 SV=1	A0A0S2Z3H8	GNAS	46 kDa
Apolipoprotein E isoform 5 (Fragment) OS=Homo sapiens OX=9606 GN=APOE PE=2 SV=1	A0A0S2Z3J5	APOE	14 kDa
Fibrinopeptide A OS=Homo sapiens OX=9606 GN=FGA PE=2 SV=1	A0A0S2Z3P3	FGA	15 kDa
Apolipoprotein E isoform 2 (Fragment) OS=Homo sapiens OX=9606 GN=APOE PE=2 SV=1	A0A0S2Z3V0	APOE	22 kDa
Rab GDP dissociation inhibitor (Fragment) OS=Homo sapiens OX=9606 GN=GDI1 PE=2 SV=1	A0A0S2Z3X8	GDI1	51 kDa
HCG2039812, isoform CRA_b (Fragment) OS=Homo sapiens OX=9606 GN=KRT6A PE=2 SV=1	A0A0S2Z428	KRT6A	60 kDa
Fumarate hydratase, mitochondrial (Fragment) OS=Homo sapiens OX=9606 GN=FH PE=2 SV=1	A0A0S2Z4C3	FH	55 kDa
Tropomyosin 3 isoform 1 (Fragment) OS=Homo sapiens OX=9606 GN=TPM3 PE=2 SV=1	A0A0S2Z4G4	TPM3	29 kDa
Tropomyosin 1 (Alpha), isoform CRA_o (Fragment) OS=Homo sapiens OX=9606 GN=TPM1 PE=1 SV=1	A0A0S2Z4G6	TPM1	33 kDa
Tropomyosin 3 isoform 3 (Fragment) OS=Homo sapiens OX=9606 GN=TPM3 PE=2 SV=1	A0A0S2Z4I4 (+1)	TPM3	29 kDa
Vitamin K-dependent protein S (Fragment) OS=Homo sapiens OX=9606 GN=PROS1 PE=2 SV=1	A0A0S2Z4K3 (+1)	PROS1	75 kDa
MHC class I antigen (Fragment) OS=Homo sapiens OX=9606 GN=HLA-B PE=3 SV=1	A0A0S4L792	HLA-B	21 kDa
MHC class I antigen OS=Homo sapiens OX=9606 GN=HLA-C PE=3 SV=1	A0A0S4T1G8	HLA-C	41 kDa
MHC class I antigen OS=Homo sapiens OX=9606 GN=HLA-C PE=3 SV=1	A0A0S4T1T7	HLA-C	41 kDa
MHC class I antigen OS=Homo sapiens OX=9606 GN=HLA-C PE=3 SV=1	A0A0S4T2W5	HLA-C	41 kDa
MHC class I antigen OS=Homo sapiens OX=9606 GN=HLA-C PE=3 SV=1	A0A0S4T476	HLA-C	41 kDa
MHC class I antigen OS=Homo sapiens OX=9606 GN=HLA-C PE=3 SV=1	A0A0S4T4K2	HLA-C	41 kDa
MHC class I antigen OS=Homo sapiens OX=9606 GN=HLA-A PE=3 SV=1	A0A0S4XQV8	HLA-A	41 kDa
MHC class I antigen OS=Homo sapiens OX=9606 GN=HLA-A PE=3 SV=1	A0A0S4XRG6	HLA-A	41 kDa
Polypyrimidine tract-binding protein 1 OS=Homo sapiens OX=9606 GN=PTBP1 PE=1 SV=1	A0A0U1RRM4	PTBP1	62 kDa
Cluster of Polypyrimidine tract-binding protein 1 OS=Homo sapiens OX=9606 GN=PTBP1 PE=1 SV=1 (A0A0U1RRM4)	A0A0U1RRM4 [6]	PTBP1	62 kDa
MHC class I antigen OS=Homo sapiens OX=9606 GN=HLA-C PE=3 SV=1	A0A0U2R0E6	HLA-C	41 kDa
MHC class I antigen (Fragment) OS=Homo sapiens OX=9606 GN=HLA-B PE=3 SV=1	A0A0U2SQB5	HLA-B	21 kDa
Non-muscle myosin heavy chain 9 OS=Homo sapiens OX=9606 GN=MYH9 PE=2 SV=1	A0A0U4BW16	MYH9	227 kDa
Haptoglobin (Fragment) OS=Homo sapiens OX=9606 GN=HP PE=4 SV=1	A0A0U4ERW6	HP	13 kDa
MHC class I antigen OS=Homo sapiens OX=9606 GN=HLA-A PE=3 SV=1	A0A0U5KK56	HLA-A	41 kDa
MHC class I antigen OS=Homo sapiens OX=9606 GN=HLA-C PE=3 SV=1	A0A0U5QLU5 (+1)	HLA-C	40 kDa
MHC class I antigen (Fragment) OS=Homo sapiens OX=9606 GN=HLA-B PE=3 SV=1	A0A0X7YL59	HLA-B	21 kDa
MHC class I antigen (Fragment) OS=Homo sapiens OX=9606 GN=HLA-B PE=3 SV=1	A0A0X7YTX1	HLA-B	21 kDa
MS-A1 heavy chain variable region (Fragment) OS=Homo sapiens OX=9606 PE=2 SV=1	A0A109PS32		13 kDa
GCT-A8 light chain variable region (Fragment) OS=Homo sapiens OX=9606 PE=2 SV=1	A0A109PS54		12 kDa
MHC class I antigen (Fragment) OS=Homo sapiens OX=9606 GN=HLA-B PE=3 SV=1	A0A110BH73	HLA-B	32 kDa
MHC class I antigen (Fragment) OS=Homo sapiens OX=9606 GN=HLA-C PE=3 SV=1	A0A120N610 (+1)	HLA-C	41 kDa
IBM-B2 heavy chain variable region (Fragment) OS=Homo sapiens OX=9606 PE=2 SV=1	A0A125QYY9		14 kDa
MS-A4 heavy chain variable region (Fragment) OS=Homo sapiens OX=9606 PE=2 SV=1	A0A125U0U4		13 kDa
MS-F1 heavy chain variable region (Fragment) OS=Homo sapiens OX=9606 PE=2 SV=1	A0A125U0V1		14 kDa
MHC class I antigen OS=Homo sapiens OX=9606 GN=HLA-C PE=3 SV=1	A0A140HM92	HLA-C	41 kDa
Beta globin (Fragment) OS=Homo sapiens OX=9606 GN=hbb PE=3 SV=1	A0A140KFU0	hbb	7 kDa
Tenascin-X (Fragment) OS=Homo sapiens OX=9606 GN=TNXB PE=1 SV=1	A0A140T8Z8	TNXB	359 kDa
HLA class I histocompatibility antigen, B alpha chain (Fragment) OS=Homo sapiens OX=9606 GN=HLA-B PE=1 SV=1	A0A140T953	HLA-B	28 kDa
HLA class I histocompatibility antigen, C alpha chain OS=Homo sapiens OX=9606 GN=HLA-C PE=1 SV=1	A0A140T9W2	HLA-C	40 kDa
Guanine nucleotide binding protein (G protein), beta polypeptide 1, isoform CRA_a OS=Homo sapiens OX=9606 GN=GNB1 PE=2 SV=1	A0A140VJJ8 (+2)	GNB1	37 kDa
Cluster of Guanine nucleotide binding protein (G protein), beta polypeptide 1, isoform CRA_a OS=Homo sapiens OX=9606 GN=GNB1 PE=2 SV=1 (A0A140VJJ8)	A0A140VJJ8 [7]	GNB1	37 kDa
Delta-aminolevulinic acid dehydratase OS=Homo sapiens OX=9606 PE=2 SV=1	A0A140VJL9 (+1)		36 kDa
Superoxide dismutase [Cu-Zn] OS=Homo sapiens OX=9606 PE=2 SV=1	A0A140VJU8		26 kDa
Cluster of Superoxide dismutase [Cu-Zn] OS=Homo sapiens OX=9606 PE=2 SV=1 (A0A140VJU8)	A0A140VJU8 [2]		26 kDa
Testicular tissue protein Li 227 OS=Homo sapiens OX=9606 PE=2 SV=1	A0A140VK00		34 kDa
Transaldolase OS=Homo sapiens OX=9606 PE=2 SV=1	A0A140VK56 (+2)		38 kDa
Sulfhydryl oxidase OS=Homo sapiens OX=9606 GN=QSCN6 PE=2 SV=1	A0A140VKE5	QSCN6	67 kDa
Cluster of Sulfhydryl oxidase OS=Homo sapiens OX=9606 GN=QSCN6 PE=2 SV=1 (A0A140VKE5)	A0A140VKE5 [3]	QSCN6	67 kDa
Lymphocyte antigen OS=Homo sapiens OX=9606 GN=HLA-B PE=2 SV=1	A0A142J2H2	HLA-B	40 kDa
MHC class I antigen (Fragment) OS=Homo sapiens OX=9606 GN=HLA-C PE=3 SV=1	A0A167RMR1	HLA-C	32 kDa
MHC class I antigen OS=Homo sapiens OX=9606 GN=HLA-A PE=3 SV=1	A0A173ADJ6	HLA-A	41 kDa
Actin alpha cardiac muscle 1 (Fragment) OS=Homo sapiens OX=9606 GN=ACTC1 PE=4 SV=1	A0A173GMX0	ACTC1	7 kDa
Actin alpha cardiac muscle 1 (Fragment) OS=Homo sapiens OX=9606 GN=ACTC1 PE=4 SV=1	A0A173GMX4	ACTC1	5 kDa
MHC class I antigen (Fragment) OS=Homo sapiens OX=9606 GN=HLA-B PE=3 SV=1	A0A180H6J9	HLA-B	21 kDa
Tubulin beta chain OS=Homo sapiens OX=9606 GN=TUB4q PE=2 SV=1	A0A183YE00	TUB4q	48 kDa
Peptidase A1 domain-containing protein OS=Homo sapiens OX=9606 PE=1 SV=1	A0A1B0GU03		63 kDa
Keratin, type I cytoskeletal 10 OS=Homo sapiens OX=9606 GN=KRT10 PE=1 SV=2	A0A1B0GVI3 (+2)	KRT10	63 kDa
Cluster of Keratin, type I cytoskeletal 10 OS=Homo sapiens OX=9606 GN=KRT10 PE=1 SV=2 (A0A1B0GVI3)	A0A1B0GVI3 [35]	KRT10	63 kDa
MHC class I antigen (Fragment) OS=Homo sapiens OX=9606 GN=HLA-B PE=3 SV=1	A0A1B1UUG9	HLA-B	32 kDa
Apolipoprotein L1 (Fragment) OS=Homo sapiens OX=9606 GN=APOL1 PE=3 SV=1	A0A1B2FJW8	APOL1	27 kDa
MHC class I antigen OS=Homo sapiens OX=9606 GN=HLA-A PE=3 SV=1	A0A1C3PHB3	HLA-A	41 kDa
MHC class I antigen OS=Homo sapiens OX=9606 GN=HLA-B PE=3 SV=1	A0A1C3PHI3	HLA-B	41 kDa
MHC class I antigen OS=Homo sapiens OX=9606 GN=HLA-B PE=3 SV=1	A0A1C3PHJ4	HLA-B	40 kDa
MHC class I antigen OS=Homo sapiens OX=9606 GN=HLA-B PE=3 SV=1	A0A1C3PHK3	HLA-B	40 kDa
MHC class I antigen OS=Homo sapiens OX=9606 GN=HLA-B PE=3 SV=1	A0A1C3PHM4 (+1)	HLA-B	40 kDa
MHC class I antigen OS=Homo sapiens OX=9606 GN=HLA-B PE=3 SV=1	A0A1C3PHM8	HLA-B	40 kDa
MHC class I antigen OS=Homo sapiens OX=9606 GN=HLA-C PE=3 SV=1	A0A1C3PHX8	HLA-C	41 kDa
MHC class I antigen OS=Homo sapiens OX=9606 GN=HLA-B PE=3 SV=1	A0A1C3PI05	HLA-B	40 kDa
MHC class I antigen OS=Homo sapiens OX=9606 GN=HLA-B PE=3 SV=1	A0A1D0BZT1	HLA-B	40 kDa
MHC class I antigen (Fragment) OS=Homo sapiens OX=9606 GN=HLA-B PE=3 SV=1	A0A1D3TZP6 (+1)	HLA-B	37 kDa
MHC class I antigen (Fragment) OS=Homo sapiens OX=9606 GN=HLA-B PE=3 SV=1	A0A1G4NR61	HLA-B	32 kDa
Globin C1 OS=Homo sapiens OX=9606 GN=GLNC1 PE=3 SV=1	A0A1K0GXZ1	GLNC1	19 kDa
Cluster of Globin C1 OS=Homo sapiens OX=9606 GN=GLNC1 PE=3 SV=1 (A0A1K0GXZ1)	A0A1K0GXZ1 [22]	GLNC1	19 kDa
Anti-staphylococcal enterotoxin D heavy chain variable region (Fragment) OS=Homo sapiens OX=9606 PE=2 SV=1	A0A1L2BU33		13 kDa
MHC class I antigen (Fragment) OS=Homo sapiens OX=9606 GN=HLA-A PE=3 SV=1	A0A1P8SNL2	HLA-A	31 kDa
Hemoglobin subunit alpha OS=Homo sapiens OX=9606 GN=HBA2 PE=2 SV=1	A0A1S5UZ39	HBA2	20 kDa
MHC class I antigen (Fragment) OS=Homo sapiens OX=9606 GN=HLA-B PE=3 SV=1	A0A1S6GKY9	HLA-B	32 kDa
HSPA1L OS=Homo sapiens OX=9606 PE=3 SV=1	A0A1U9X7X4		70 kDa
HSPA1L OS=Homo sapiens OX=9606 PE=3 SV=1	A0A1U9X7X9		70 kDa
MHC class I antigen OS=Homo sapiens OX=9606 GN=HLA-C PE=3 SV=1	A0A1V1IFP6 (+3)	HLA-C	41 kDa
MHC class I antigen OS=Homo sapiens OX=9606 GN=HLA-B PE=3 SV=1	A0A1W1B5J7	HLA-B	41 kDa
MHC class I antigen OS=Homo sapiens OX=9606 GN=HLA-A PE=3 SV=1	A0A1W1B663	HLA-A	41 kDa
MHC class I antigen OS=Homo sapiens OX=9606 GN=HLA-B PE=3 SV=1	A0A1W1B672	HLA-B	40 kDa
Heterogeneous nuclear ribonucleoprotein U OS=Homo sapiens OX=9606 GN=HNRNPU PE=1 SV=1	A0A1W2PPL4	HNRNPU	62 kDa
Cluster of Heterogeneous nuclear ribonucleoprotein U OS=Homo sapiens OX=9606 GN=HNRNPU PE=1 SV=1 (A0A1W2PPL4)	A0A1W2PPL4 [2]	HNRNPU	62 kDa
Glial fibrillary acidic protein OS=Homo sapiens OX=9606 GN=GFAP PE=1 SV=1	A0A1W2PR46	GFAP	57 kDa
Guanine nucleotide-binding protein G(o) subunit alpha OS=Homo sapiens OX=9606 GN=GNAO1 PE=1 SV=1	A0A1W2PS82	GNAO1	16 kDa
HLA class I histocompatibility antigen, A alpha chain OS=Homo sapiens OX=9606 GN=HLA-A PE=1 SV=1	A0A1W2PSE7	HLA-A	41 kDa
N90-VRC38.14 heavy chain variable region (Fragment) OS=Homo sapiens OX=9606 PE=2 SV=1	A0A1W6IYJ3		14 kDa
N90-VRC38.11 heavy chain variable region (Fragment) OS=Homo sapiens OX=9606 PE=2 SV=1	A0A1W6IYJ6		13 kDa
N90-VRC38.06 light chain variable region (Fragment) OS=Homo sapiens OX=9606 PE=2 SV=1	A0A1W6IYK2		12 kDa
Heterogeneous nuclear ribonucleoprotein U OS=Homo sapiens OX=9606 GN=HNRNPU PE=1 SV=1	A0A1X7SBS1	HNRNPU	82 kDa
MHC class I antigen (Fragment) OS=Homo sapiens OX=9606 GN=HLA-B PE=3 SV=1	A0A1X9I444	HLA-B	21 kDa
MHC class I antigen (Fragment) OS=Homo sapiens OX=9606 GN=HLA-C PE=3 SV=1	A0A1X9I4T7	HLA-C	21 kDa
MHC class I antigen OS=Homo sapiens OX=9606 GN=HLA-B PE=3 SV=1	A0A1Z2R891	HLA-B	40 kDa
MHC class I antigen OS=Homo sapiens OX=9606 GN=HLA-A PE=3 SV=1	A0A1Z2R893	HLA-A	41 kDa
MHC class I antigen OS=Homo sapiens OX=9606 GN=HLA-A PE=3 SV=1	A0A223FKZ7	HLA-A	41 kDa
MHC class I antigen OS=Homo sapiens OX=9606 GN=HLA-B PE=3 SV=1	A0A223PYE1	HLA-B	40 kDa
MHC class I antigen OS=Homo sapiens OX=9606 GN=HLA-B PE=3 SV=1	A0A286MCE8	HLA-B	40 kDa
MHC class I antigen (Fragment) OS=Homo sapiens OX=9606 GN=HLA-B PE=3 SV=1	A0A288R0L2 (+1)	HLA-B	21 kDa
MHC class I antigen OS=Homo sapiens OX=9606 GN=HLA-B PE=3 SV=1	A0A291NGL0	HLA-B	40 kDa
MHC class I antigen (Fragment) OS=Homo sapiens OX=9606 GN=HLA-B PE=3 SV=1	A0A2H4FZ04	HLA-B	21 kDa
MHC class I antigen (Fragment) OS=Homo sapiens OX=9606 GN=HLA-B PE=3 SV=1	A0A2H4G3K5 (+1)	HLA-B	21 kDa
MHC class I antigen OS=Homo sapiens OX=9606 GN=HLA-A PE=3 SV=1	A0A2H4WPY0	HLA-A	41 kDa
MHC class I antigen OS=Homo sapiens OX=9606 GN=HLA-A PE=3 SV=1	A0A2H4WPZ2 (+1)	HLA-A	41 kDa
MHC class I antigen OS=Homo sapiens OX=9606 GN=HLA-B PE=3 SV=1	A0A2I6PN98	HLA-B	40 kDa
MHC class I antigen OS=Homo sapiens OX=9606 GN=HLA-B PE=3 SV=1	A0A2I6Q794	HLA-B	40 kDa
MHC class I antigen OS=Homo sapiens OX=9606 GN=HLA-B PE=3 SV=1	A0A2I6Q7B1	HLA-B	40 kDa
MHC class I antigen OS=Homo sapiens OX=9606 GN=HLA-B PE=3 SV=1	A0A2I6Q7B4	HLA-B	40 kDa
MHC class I antigen OS=Homo sapiens OX=9606 GN=HLA-A PE=3 SV=1	A0A2K4N853	HLA-A	41 kDa
MHC class I antigen OS=Homo sapiens OX=9606 GN=HLA-C PE=3 SV=1	A0A2K4X4H3	HLA-C	41 kDa
MHC class I antigen OS=Homo sapiens OX=9606 GN=HLA-C PE=3 SV=1	A0A2K4X4I5	HLA-C	41 kDa
MHC class I antigen OS=Homo sapiens OX=9606 GN=HLA-C PE=3 SV=1	A0A2K4XGN4	HLA-C	41 kDa
MHC class I antigen OS=Homo sapiens OX=9606 GN=HLA-C PE=3 SV=1	A0A2K4XGQ3	HLA-C	41 kDa
MHC class I antigen OS=Homo sapiens OX=9606 GN=HLA-C PE=3 SV=1	A0A2K4XGT9	HLA-C	41 kDa
MHC class I antigen (Fragment) OS=Homo sapiens OX=9606 GN=HLA-C PE=3 SV=1	A0A2K9VPU3	HLA-C	41 kDa
MHC class I antigen (Fragment) OS=Homo sapiens OX=9606 GN=HLA-C PE=3 SV=1	A0A2K9VPV0	HLA-C	41 kDa
APOL1 (Fragment) OS=Homo sapiens OX=9606 PE=2 SV=1	A0A2L0PUN5		10 kDa
APOL1 (Fragment) OS=Homo sapiens OX=9606 PE=2 SV=1	A0A2L0PUQ7		11 kDa
MHC class I antigen OS=Homo sapiens OX=9606 GN=HLA-B PE=3 SV=1	A0A2L1K3Y8	HLA-B	41 kDa
MHC class I antigen OS=Homo sapiens OX=9606 GN=HLA-A PE=3 SV=1	A0A2P9FIG5	HLA-A	41 kDa
MHC class I antigen OS=Homo sapiens OX=9606 GN=HLA-A PE=3 SV=1	A0A2P9FIN2	HLA-A	41 kDa
MHC class I antigen OS=Homo sapiens OX=9606 GN=HLA-C PE=3 SV=1	A0A2P9G7M9	HLA-C	41 kDa
MHC class I antigen OS=Homo sapiens OX=9606 GN=HLA-C PE=3 SV=1	A0A2P9G7P5	HLA-C	41 kDa
MHC class I antigen OS=Homo sapiens OX=9606 GN=HLA-C PE=3 SV=1	A0A2R4KPE1	HLA-C	41 kDa
MHC class I antigen (Fragment) OS=Homo sapiens OX=9606 GN=HLA-A PE=3 SV=1	A0A2R4KZU9 (+1)	HLA-A	32 kDa
MHC class I antigen OS=Homo sapiens OX=9606 GN=HLA-C PE=3 SV=1	A0A2R4QLB0	HLA-C	41 kDa
Tetraspanin OS=Homo sapiens OX=9606 GN=CD9 PE=1 SV=1	A0A2R8Y478	CD9	18 kDa
Cluster of Tetraspanin OS=Homo sapiens OX=9606 GN=CD9 PE=1 SV=1 (A0A2R8Y478)	A0A2R8Y478 [3]	CD9	18 kDa
Elongation factor 1-alpha 2 (Fragment) OS=Homo sapiens OX=9606 GN=EEF1A2 PE=1 SV=1	A0A2R8Y488	EEF1A2	19 kDa
Myosin-14 OS=Homo sapiens OX=9606 GN=MYH14 PE=1 SV=1	A0A2R8Y4C3	MYH14	41 kDa
Radixin OS=Homo sapiens OX=9606 GN=RDX PE=1 SV=1	A0A2R8Y5S7 (+3)	RDX	69 kDa
60S ribosomal protein L9 OS=Homo sapiens OX=9606 GN=RPL9 PE=1 SV=1	A0A2R8Y5Y7 (+2)	RPL9	25 kDa
Cluster of 60S ribosomal protein L9 OS=Homo sapiens OX=9606 GN=RPL9 PE=1 SV=1 (A0A2R8Y5Y7)	A0A2R8Y5Y7 [4]	RPL9	25 kDa
Histone H2B type 2-E1 OS=Homo sapiens OX=9606 GN=H2BE1 PE=3 SV=1	A0A2R8Y619	H2BE1	13 kDa
Glucose-6-phosphate isomerase OS=Homo sapiens OX=9606 GN=GPI PE=1 SV=1	A0A2R8Y6C7	GPI	35 kDa
Hemoglobin subunit alpha (Fragment) OS=Homo sapiens OX=9606 GN=HBA2 PE=1 SV=1	A0A2R8Y7C0	HBA2	14 kDa
Tropomyosin alpha-4 chain OS=Homo sapiens OX=9606 GN=TPM4 PE=1 SV=1	A0A2R8YE05	TPM4	26 kDa
Actin, cytoplasmic 1 (Fragment) OS=Homo sapiens OX=9606 GN=ACTB PE=1 SV=1	A0A2R8YEA7	ACTB	17 kDa
Alpha-enolase OS=Homo sapiens OX=9606 GN=ENO1 PE=1 SV=1	A0A2R8YEG5	ENO1	11 kDa
Chloride intracellular channel protein 5 OS=Homo sapiens OX=9606 GN=CLIC5 PE=1 SV=1	A0A2R8YGW2	CLIC5	25 kDa
Tropomyosin alpha-4 chain (Fragment) OS=Homo sapiens OX=9606 GN=TPM4 PE=1 SV=1	A0A2R8YH90	TPM4	26 kDa
MHC class I antigen OS=Homo sapiens OX=9606 GN=HLA-B PE=3 SV=1	A0A2S0SYS1	HLA-B	40 kDa
Beta-globin (Fragment) OS=Homo sapiens OX=9606 GN=HBB PE=3 SV=1	A0A2S1CVU8	HBB	6 kDa
MHC class I antigen OS=Homo sapiens OX=9606 GN=HLA-A PE=3 SV=1	A0A2U3QLH6	HLA-A	41 kDa
MHC class I antigen OS=Homo sapiens OX=9606 GN=HLA-B PE=3 SV=1	A0A2U3T1L9	HLA-B	41 kDa
Glucose-6-phosphate isomerase OS=Homo sapiens OX=9606 GN=GPI PE=1 SV=1	A0A2U3TZU2	GPI	67 kDa
MHC class I antigen (Fragment) OS=Homo sapiens OX=9606 GN=HLA-B PE=3 SV=1	A0A2U7NMY6	HLA-B	21 kDa
Ig heavy chain variable region (Fragment) OS=Homo sapiens OX=9606 GN=IgH PE=2 SV=1	A0A2U8J8I5	IgH	11 kDa
Ig heavy chain variable region (Fragment) OS=Homo sapiens OX=9606 GN=IgH PE=2 SV=1	A0A2U8J8I9	IgH	11 kDa
Ig heavy chain variable region (Fragment) OS=Homo sapiens OX=9606 GN=IgH PE=2 SV=1	A0A2U8J8K8	IgH	11 kDa
Ig heavy chain variable region (Fragment) OS=Homo sapiens OX=9606 GN=IgH PE=2 SV=1	A0A2U8J8P9	IgH	11 kDa
Ig heavy chain variable region (Fragment) OS=Homo sapiens OX=9606 GN=IgH PE=2 SV=1	A0A2U8J8S9	IgH	11 kDa
Ig heavy chain variable region (Fragment) OS=Homo sapiens OX=9606 GN=IgH PE=2 SV=1	A0A2U8J8W9 (+1)	IgH	10 kDa
Ig heavy chain variable region (Fragment) OS=Homo sapiens OX=9606 GN=IgH PE=2 SV=1	A0A2U8J8Y1	IgH	11 kDa
Ig heavy chain variable region (Fragment) OS=Homo sapiens OX=9606 GN=IgH PE=2 SV=1	A0A2U8J8Y9	IgH	11 kDa
Ig heavy chain variable region (Fragment) OS=Homo sapiens OX=9606 GN=IgH PE=2 SV=1	A0A2U8J905 (+1)	IgH	11 kDa
Ig heavy chain variable region (Fragment) OS=Homo sapiens OX=9606 GN=IgH PE=2 SV=1	A0A2U8J906	IgH	11 kDa
Ig heavy chain variable region (Fragment) OS=Homo sapiens OX=9606 GN=IgH PE=2 SV=1	A0A2U8J920	IgH	10 kDa
Ig heavy chain variable region (Fragment) OS=Homo sapiens OX=9606 GN=IgH PE=2 SV=1	A0A2U8J926 (+1)	IgH	12 kDa
Ig heavy chain variable region (Fragment) OS=Homo sapiens OX=9606 GN=IgH PE=2 SV=1	A0A2U8J9B2	IgH	12 kDa
Ig heavy chain variable region (Fragment) OS=Homo sapiens OX=9606 GN=IgH PE=2 SV=1	A0A2U8J9B7	IgH	11 kDa
MHC class I antigen OS=Homo sapiens OX=9606 GN=HLA-C PE=3 SV=1	A0A2X0REU7	HLA-C	41 kDa
MHC class I antigen OS=Homo sapiens OX=9606 GN=HLA-B PE=3 SV=1	A0A2X0SE69	HLA-B	40 kDa
MHC class I antigen OS=Homo sapiens OX=9606 GN=HLA-B PE=3 SV=1	A0A2X0SER5	HLA-B	41 kDa
MHC class I antigen OS=Homo sapiens OX=9606 GN=HLA-B PE=3 SV=1	A0A2X0SR93	HLA-B	40 kDa
MHC class I antigen OS=Homo sapiens OX=9606 GN=HLA-B PE=3 SV=1	A0A2X0SY28	HLA-B	40 kDa
MHC class I antigen OS=Homo sapiens OX=9606 GN=HLA-B PE=3 SV=1	A0A2X0U3W0	HLA-B	40 kDa
Ig heavy chain variable region (Fragment) OS=Homo sapiens OX=9606 GN=IgH PE=2 SV=1	A0A2Y9CYD1	IgH	11 kDa
MHC class I antigen (Fragment) OS=Homo sapiens OX=9606 GN=HLA-B PE=3 SV=1	A0A2Z4HTY3	HLA-B	34 kDa
HLA class I histocompatibility antigen C alpha chain OS=Homo sapiens OX=9606 GN=HLA-C PE=3 SV=1	A0A2Z5QAA1	HLA-C	41 kDa
MHC class I antigen OS=Homo sapiens OX=9606 GN=HLA-A PE=3 SV=1	A0A330NMI6	HLA-A	41 kDa
MHC class I antigen (Fragment) OS=Homo sapiens OX=9606 GN=HLA-A PE=3 SV=1	A0A343J4V8	HLA-A	31 kDa
MHC class I antigen OS=Homo sapiens OX=9606 GN=HLA-B PE=3 SV=1	A0A346D3U7	HLA-B	40 kDa
MHC class I antigen (Fragment) OS=Homo sapiens OX=9606 GN=HLA-A PE=3 SV=1	A0A376A957	HLA-A	21 kDa
MHC class I antigen OS=Homo sapiens OX=9606 GN=HLA-C PE=3 SV=1	A0A383S262	HLA-C	41 kDa
MHC class I antigen OS=Homo sapiens OX=9606 GN=HLA-C PE=3 SV=1	A0A383S305	HLA-C	41 kDa
Epididymis secretory sperm binding protein OS=Homo sapiens OX=9606 PE=2 SV=1	A0A384MDM4		312 kDa
Cluster of Epididymis secretory sperm binding protein OS=Homo sapiens OX=9606 PE=2 SV=1 (A0A384MDM4)	A0A384MDM4 [5]		312 kDa
Epididymis secretory sperm binding protein OS=Homo sapiens OX=9606 PE=2 SV=1	A0A384MDP3		109 kDa
Cluster of Epididymis secretory sperm binding protein OS=Homo sapiens OX=9606 PE=2 SV=1 (A0A384MDP3)	A0A384MDP3 [4]		109 kDa
Epididymis secretory sperm binding protein OS=Homo sapiens OX=9606 PE=2 SV=1	A0A384MDQ7		47 kDa
Ferritin OS=Homo sapiens OX=9606 GN=FTL PE=2 SV=1	A0A384MDR3 (+1)	FTL	20 kDa
Cluster of Ferritin OS=Homo sapiens OX=9606 GN=FTL PE=2 SV=1 (A0A384MDR3)	A0A384MDR3 [3]	FTL	20 kDa
Epididymis secretory sperm binding protein OS=Homo sapiens OX=9606 PE=2 SV=1	A0A384MDY5 (+2)		15 kDa
Tubulin beta chain OS=Homo sapiens OX=9606 PE=2 SV=1	A0A384MEE3		50 kDa
Epididymis secretory sperm binding protein OS=Homo sapiens OX=9606 PE=2 SV=1	A0A384MQX1		74 kDa
Cluster of Epididymis secretory sperm binding protein OS=Homo sapiens OX=9606 PE=2 SV=1 (A0A384MQX1)	A0A384MQX1 [3]		74 kDa
Galectin OS=Homo sapiens OX=9606 PE=2 SV=1	A0A384MR27 (+1)		15 kDa
Nucleoside diphosphate kinase OS=Homo sapiens OX=9606 PE=2 SV=1	A0A384MTW7 (+1)		17 kDa
Epididymis secretory sperm binding protein OS=Homo sapiens OX=9606 PE=2 SV=1	A0A384N605 (+2)		36 kDa
Cluster of Epididymis secretory sperm binding protein OS=Homo sapiens OX=9606 PE=2 SV=1 (A0A384N605)	A0A384N605 [4]		36 kDa
Epididymis secretory sperm binding protein OS=Homo sapiens OX=9606 PE=2 SV=1	A0A384NL53		30 kDa
Epididymis secretory sperm binding protein OS=Homo sapiens OX=9606 PE=2 SV=1	A0A384NPX1		54 kDa
Epididymis secretory sperm binding protein OS=Homo sapiens OX=9606 PE=2 SV=1	A0A384NY64		20 kDa
Cluster of Epididymis secretory sperm binding protein OS=Homo sapiens OX=9606 PE=2 SV=1 (A0A384NY64)	A0A384NY64 [3]		20 kDa
Metavinculin OS=Homo sapiens OX=9606 PE=2 SV=1	A0A384NYN5		117 kDa
Cluster of Metavinculin OS=Homo sapiens OX=9606 PE=2 SV=1 (A0A384NYN5)	A0A384NYN5 [4]		117 kDa
Tubulin beta chain (Fragment) OS=Homo sapiens OX=9606 PE=2 SV=1	A0A384NYT8 (+3)		49 kDa
Cluster of Tubulin beta chain (Fragment) OS=Homo sapiens OX=9606 PE=2 SV=1 (A0A384NYT8)	A0A384NYT8 [23]		49 kDa
Catalase OS=Homo sapiens OX=9606 PE=2 SV=1	A0A384P5Q0 (+1)		60 kDa
Cluster of Catalase OS=Homo sapiens OX=9606 PE=2 SV=1 (A0A384P5Q0)	A0A384P5Q0 [3]		60 kDa
Mutant hemoglobin subunit alpha 2 OS=Homo sapiens OX=9606 GN=HBA2 PE=3 SV=1	A0A385HVY8	HBA2	15 kDa
Mutant hemoglobin subunit alpha 2 OS=Homo sapiens OX=9606 GN=HBA2 PE=3 SV=1	A0A385HVZ2	HBA2	15 kDa
Mutant hemoglobin subunit alpha 2 OS=Homo sapiens OX=9606 GN=HBA2 PE=3 SV=1	A0A385HW02	HBA2	15 kDa
Mutant hemoglobin subunit alpha 2 OS=Homo sapiens OX=9606 GN=HBA2 PE=3 SV=1	A0A385HW21	HBA2	15 kDa
Fibromodulin OS=Homo sapiens OX=9606 GN=FMOD PE=1 SV=1	A0A3B3IRN5	FMOD	33 kDa
Cluster of Fibromodulin OS=Homo sapiens OX=9606 GN=FMOD PE=1 SV=1 (A0A3B3IRN5)	A0A3B3IRN5 [2]	FMOD	33 kDa
Transmembrane glycoprotein NMB OS=Homo sapiens OX=9606 GN=GPNMB PE=1 SV=1	A0A3B3ISS6	GPNMB	66 kDa
Tenascin-X OS=Homo sapiens OX=9606 GN=TNXB PE=1 SV=1	A0A3B3ISX9	TNXB	485 kDa
Phosphoglucomutase-1 OS=Homo sapiens OX=9606 GN=PGM1 PE=1 SV=1	A0A3B3ITK7	PGM1	64 kDa
Complement C1r subcomponent (Fragment) OS=Homo sapiens OX=9606 GN=C1R PE=1 SV=1	A0A3B3ITU4	C1R	40 kDa
Fructose-bisphosphate aldolase (Fragment) OS=Homo sapiens OX=9606 GN=ALDOB PE=1 SV=1	A0A3B3ITZ0	ALDOB	8 kDa
Serine protease HTRA1 OS=Homo sapiens OX=9606 GN=HTRA1 PE=1 SV=1	A0A3B3IU24	HTRA1	41 kDa
MHC class I antigen OS=Homo sapiens OX=9606 GN=HLA-C PE=3 SV=1	A0A3G4R1E9	HLA-C	41 kDa
MHC class I antigen OS=Homo sapiens OX=9606 GN=HLA-C PE=3 SV=1	A0A3G4R8Q8	HLA-C	41 kDa
MHC class I antigen OS=Homo sapiens OX=9606 GN=HLA-A PE=3 SV=1	A0A3G5BD46	HLA-A	41 kDa
MHC class I antigen (Fragment) OS=Homo sapiens OX=9606 GN=HLA-A PE=3 SV=1	A0A3G6V6Y8 (+1)	HLA-A	34 kDa
HLA-A antigen OS=Homo sapiens OX=9606 PE=3 SV=1	A0A3G8GE10		41 kDa
Beta globin (Fragment) OS=Homo sapiens OX=9606 GN=hbb PE=3 SV=1	A0A3G9CLN8	hbb	6 kDa
MHC class I antigen OS=Homo sapiens OX=9606 GN=HLA-B PE=3 SV=1	A0A3Q8SLM5	HLA-B	40 kDa
MHC class I antigen (Fragment) OS=Homo sapiens OX=9606 GN=HLA-B PE=3 SV=1	A0A3Q8TKD6	HLA-B	38 kDa
MHC class I antigen OS=Homo sapiens OX=9606 GN=HLA-A PE=3 SV=1	A0A3S6REZ3	HLA-A	41 kDa
MHC class I antigen OS=Homo sapiens OX=9606 GN=HLA-A PE=3 SV=1	A0A3S6RFJ2	HLA-A	41 kDa
MHC class I antigen OS=Homo sapiens OX=9606 GN=HLA-B PE=3 SV=1	A0A3S6RFK2	HLA-B	40 kDa
MHC class I antigen OS=Homo sapiens OX=9606 GN=HLA-B PE=3 SV=1	A0A3S6RFL7	HLA-B	41 kDa
MHC class I antigen OS=Homo sapiens OX=9606 GN=HLA-B PE=3 SV=1	A0A3S6RFM0 (+1)	HLA-B	41 kDa
MHC class I antigen OS=Homo sapiens OX=9606 GN=HLA-B PE=3 SV=1	A0A3S6RFT1	HLA-B	40 kDa
MHC class I antigen OS=Homo sapiens OX=9606 GN=HLA-C PE=3 SV=1	A0A3S6RG88	HLA-C	41 kDa
MHC class I antigen OS=Homo sapiens OX=9606 GN=HLA-C PE=3 SV=1	A0A3S6RI87	HLA-C	41 kDa
MHC class I antigen OS=Homo sapiens OX=9606 GN=HLA-B PE=3 SV=1	A0A3S6RII6	HLA-B	40 kDa
MHC class I antigen OS=Homo sapiens OX=9606 GN=HLA-C PE=3 SV=1	A0A3S6RIQ0	HLA-C	41 kDa
MHC class I antigen OS=Homo sapiens OX=9606 GN=HLA-A PE=3 SV=1	A0A410JA26	HLA-A	41 kDa
MHC class I antigen (Fragment) OS=Homo sapiens OX=9606 GN=HLA-B PE=3 SV=1	A0A447G109 (+1)	HLA-B	21 kDa
MHC class I antigen OS=Homo sapiens OX=9606 GN=HLA-B PE=3 SV=1	A0A455JTT0	HLA-B	41 kDa
MHC class I antigen OS=Homo sapiens OX=9606 GN=HLA-C PE=3 SV=1	A0A455JUC4	HLA-C	41 kDa
MHC class I antigen OS=Homo sapiens OX=9606 GN=HLA-C PE=3 SV=1	A0A455JVL0	HLA-C	41 kDa
MHC class I antigen OS=Homo sapiens OX=9606 GN=HLA-A PE=3 SV=1	A0A455JVN8	HLA-A	41 kDa
MHC class I antigen OS=Homo sapiens OX=9606 GN=HLA-B PE=3 SV=1	A0A455JWZ9	HLA-B	40 kDa
MHC class I antigen OS=Homo sapiens OX=9606 GN=HLA-B PE=3 SV=1	A0A493QP63	HLA-B	40 kDa
Tropomyosin alpha-3 chain (Fragment) OS=Homo sapiens OX=9606 GN=TPM3 PE=1 SV=1	A0A494C034	TPM3	11 kDa
Alpha-actinin-2 (Fragment) OS=Homo sapiens OX=9606 GN=ACTN2 PE=1 SV=1	A0A494C060	ACTN2	68 kDa
Four and a half LIM domains protein 1 OS=Homo sapiens OX=9606 GN=FHL1 PE=1 SV=1	A0A494C0D6	FHL1	29 kDa
Histone H2A OS=Homo sapiens OX=9606 GN=H2AZ1 PE=1 SV=1	A0A494C189 (+1)	H2AZ1	13 kDa
Tr-type G domain-containing protein OS=Homo sapiens OX=9606 PE=4 SV=1	A0A4D5RA40		10 kDa
Tr-type G domain-containing protein OS=Homo sapiens OX=9606 PE=4 SV=1	A0A4D5RA61		29 kDa
Uncharacterized protein OS=Homo sapiens OX=9606 PE=4 SV=1	A0A4D5RAB6		24 kDa
Elongation factor 1-alpha OS=Homo sapiens OX=9606 PE=3 SV=1	A0A4D5RAC9		49 kDa
Uncharacterized protein OS=Homo sapiens OX=9606 PE=3 SV=1	A0A4D5RAD9		10 kDa
Tr-type G domain-containing protein OS=Homo sapiens OX=9606 PE=3 SV=1	A0A4D5RAE2		43 kDa
Tr-type G domain-containing protein OS=Homo sapiens OX=9606 PE=3 SV=1	A0A4D5RAN2		45 kDa
Cluster of Tr-type G domain-containing protein OS=Homo sapiens OX=9606 PE=3 SV=1 (A0A4D5RAN2)	A0A4D5RAN2 [15]		45 kDa
Uncharacterized protein OS=Homo sapiens OX=9606 PE=4 SV=1	A0A4D5RAR2		32 kDa
Tr-type G domain-containing protein OS=Homo sapiens OX=9606 PE=4 SV=1	A0A4D5RBH1		21 kDa
Tr-type G domain-containing protein OS=Homo sapiens OX=9606 PE=4 SV=1	A0A4D5RBI9		33 kDa
HLA class I histocompatibility antigen OS=Homo sapiens OX=9606 GN=HLA-C PE=3 SV=1	A0A4D6NYX7	HLA-C	41 kDa
AEP4D11 (Fragment) OS=Homo sapiens OX=9606 PE=2 SV=1	A0A4E0W136		13 kDa
AEP5A5 (Fragment) OS=Homo sapiens OX=9606 PE=2 SV=1	A0A4E0W6L3		14 kDa
MHC class I antigen OS=Homo sapiens OX=9606 GN=HLA-B PE=3 SV=1	A0A4P2SR71	HLA-B	40 kDa
MHC class I antigen OS=Homo sapiens OX=9606 GN=HLA-A PE=3 SV=1	A0A4P2SRG9	HLA-A	41 kDa
MHC class I antigen OS=Homo sapiens OX=9606 GN=HLA-C PE=3 SV=1	A0A4P2SRK7	HLA-C	41 kDa
MHC class I antigen OS=Homo sapiens OX=9606 GN=HLA-A PE=3 SV=1	A0A4P2SRW8	HLA-A	41 kDa
MHC class I antigen OS=Homo sapiens OX=9606 GN=HLA-B PE=3 SV=1	A0A4P2SS01	HLA-B	40 kDa
MHC class I antigen OS=Homo sapiens OX=9606 GN=HLA-A PE=3 SV=1	A0A4P2SSK8	HLA-A	41 kDa
MHC class I antigen OS=Homo sapiens OX=9606 GN=HLA-A PE=3 SV=1	A0A4P2ST16	HLA-A	41 kDa
MHC class I antigen OS=Homo sapiens OX=9606 GN=HLA-C PE=3 SV=1	A0A4P2ST18	HLA-C	41 kDa
MHC class I antigen OS=Homo sapiens OX=9606 GN=HLA-B PE=3 SV=1	A0A4P6MY22	HLA-B	40 kDa
MHC class I antigen OS=Homo sapiens OX=9606 GN=HLA-A PE=3 SV=1	A0A4P8D7F1	HLA-A	41 kDa
MHC class I antigen (Fragment) OS=Homo sapiens OX=9606 GN=HLA-C PE=3 SV=1	A0A4P8D7G4	HLA-C	41 kDa
IgK_IGKV2D-29 (Fragment) OS=Homo sapiens OX=9606 PE=2 SV=1	A0A4P8J2G1		23 kDa
Cluster of IgL_IGLV3-21 (Fragment) OS=Homo sapiens OX=9606 PE=2 SV=1 (A0A4P8J4D0)	A0A4P8J4D0 [36]		16 kDa
IgK_IGKV1-27 (Fragment) OS=Homo sapiens OX=9606 PE=2 SV=1	A0A4P8J4D6		22 kDa
IgG1_IGHV3-23 (Fragment) OS=Homo sapiens OX=9606 PE=2 SV=1	A0A4P8J5J5		18 kDa
IgK_IGKV1-39 (Fragment) OS=Homo sapiens OX=9606 PE=2 SV=1	A0A4P8J9P8		17 kDa
MHC class I antigen OS=Homo sapiens OX=9606 GN=HLA-B PE=3 SV=1	A0A4Y1YR62	HLA-B	40 kDa
MHC class I protein OS=Homo sapiens OX=9606 GN=HLA-B PE=3 SV=1	A0A4Y5T9E2	HLA-B	40 kDa
MHC class I antigen (Fragment) OS=Homo sapiens OX=9606 GN=HLA-B PE=3 SV=1	A0A515HFN5	HLA-B	32 kDa
Transplantation antigen (Fragment) OS=Homo sapiens OX=9606 GN=HLA-A PE=2 SV=1	A0A583ZAV5	HLA-A	31 kDa
Ig-like domain-containing protein (Fragment) OS=Homo sapiens OX=9606 PE=3 SV=1	A0A583ZBA2 (+1)		32 kDa
HLA-B protein (Fragment) OS=Homo sapiens OX=9606 GN=HLA-B PE=3 SV=1	A0A583ZBC1	HLA-B	41 kDa
Transplantation antigen (Fragment) OS=Homo sapiens OX=9606 GN=HLA-C PE=2 SV=1	A0A583ZBW0	HLA-C	38 kDa
HLA-C protein OS=Homo sapiens OX=9606 GN=HLA-C PE=1 SV=1	A0A583ZBW8	HLA-C	41 kDa
Class I histocompatibility antigen HLA-CW3 OS=Homo sapiens OX=9606 PE=3 SV=1	A0A583ZC13		41 kDa
Calmodulin-2 (Fragment) OS=Homo sapiens OX=9606 GN=CALM2 PE=1 SV=1	A0A590UJI2	CALM2	12 kDa
Histone H3 OS=Homo sapiens OX=9606 GN=H3-3A PE=1 SV=1	A0A590UJJ6	H3-3A	14 kDa
Sarcolemmal membrane-associated protein (Fragment) OS=Homo sapiens OX=9606 GN=SLMAP PE=1 SV=1	A0A590UJP6 (+3)	SLMAP	13 kDa
Sarcolemmal membrane-associated protein (Fragment) OS=Homo sapiens OX=9606 GN=SLMAP PE=1 SV=1	A0A590UJS6 (+1)	SLMAP	55 kDa
Cluster of Sarcolemmal membrane-associated protein (Fragment) OS=Homo sapiens OX=9606 GN=SLMAP PE=1 SV=1 (A0A590UJS6)	A0A590UJS6 [8]	SLMAP	55 kDa
Guanine nucleotide-binding protein G(s) subunit alpha isoforms short (Fragment) OS=Homo sapiens OX=9606 GN=GNAS PE=1 SV=1	A0A590UK28	GNAS	15 kDa
MHC class I antigen OS=Homo sapiens OX=9606 GN=HLA-A PE=3 SV=1	A0A5A4LI86	HLA-A	41 kDa
MHC class I antigen OS=Homo sapiens OX=9606 GN=HLA-B PE=3 SV=1	A0A5A4LJ18	HLA-B	41 kDa
MHC class I antigen OS=Homo sapiens OX=9606 GN=HLA-A PE=3 SV=1	A0A5A4LJA0	HLA-A	41 kDa
MHC class I antigen OS=Homo sapiens OX=9606 GN=HLA-C PE=3 SV=1	A0A5A4LJM9	HLA-C	41 kDa
MHC class I antigen OS=Homo sapiens OX=9606 GN=HLA-A PE=3 SV=1	A0A5A4LLE3	HLA-A	41 kDa
MHC class I antigen OS=Homo sapiens OX=9606 GN=HLA-A PE=3 SV=1	A0A5A4LLF0	HLA-A	41 kDa
MHC class I antigen OS=Homo sapiens OX=9606 GN=HLA-C PE=3 SV=1	A0A5A4LNF9	HLA-C	41 kDa
MHC class I antigen OS=Homo sapiens OX=9606 GN=HLA-B PE=3 SV=1	A0A5A4M3E5	HLA-B	41 kDa
IGL c71_light_IGKV3-20_IGKJ2 (Fragment) OS=Homo sapiens OX=9606 PE=2 SV=1	A0A5C2FSY6		12 kDa
IGL c650_light_IGKV3-15_IGKJ1 (Fragment) OS=Homo sapiens OX=9606 PE=2 SV=1	A0A5C2FT21		12 kDa
IGL c39_light_IGKV3-15_IGKJ4 (Fragment) OS=Homo sapiens OX=9606 PE=2 SV=1	A0A5C2FT96 (+1)		12 kDa
IGL c231_light_IGKV2-28_IGKJ1 (Fragment) OS=Homo sapiens OX=9606 PE=2 SV=1	A0A5C2FTC6		12 kDa
IGL c219_light_IGKV3-20_IGKJ2 (Fragment) OS=Homo sapiens OX=9606 PE=2 SV=1	A0A5C2FTQ8		12 kDa
IGL c448_light_IGKV3-20_IGKJ2 (Fragment) OS=Homo sapiens OX=9606 PE=2 SV=1	A0A5C2FTY9		11 kDa
IGL c192_light_IGKV3-20_IGKJ1 (Fragment) OS=Homo sapiens OX=9606 PE=2 SV=1	A0A5C2FTZ4		12 kDa
IGL c44_light_IGKV3-20_IGKJ2 (Fragment) OS=Homo sapiens OX=9606 PE=2 SV=1	A0A5C2FU05		12 kDa
IGL c499_light_IGKV2D-28_IGKJ2 (Fragment) OS=Homo sapiens OX=9606 PE=2 SV=1	A0A5C2FUG3		12 kDa
IGL c678_light_IGKV3-20_IGKJ2 (Fragment) OS=Homo sapiens OX=9606 PE=2 SV=1	A0A5C2FUJ9		12 kDa
IGL c738_light_IGKV3-20_IGKJ2 (Fragment) OS=Homo sapiens OX=9606 PE=2 SV=1	A0A5C2FUP2		12 kDa
IGL c778_light_IGKV3-11_IGKJ2 (Fragment) OS=Homo sapiens OX=9606 PE=2 SV=1	A0A5C2FUT0		12 kDa
IGL c858_light_IGKV3-20_IGKJ1 (Fragment) OS=Homo sapiens OX=9606 PE=2 SV=1	A0A5C2FV00		12 kDa
IGL c612_light_IGKV3-11_IGKJ4 (Fragment) OS=Homo sapiens OX=9606 PE=2 SV=1	A0A5C2FV19		12 kDa
IGL c40_light_IGKV3-20_IGKJ2 (Fragment) OS=Homo sapiens OX=9606 PE=2 SV=1	A0A5C2FVE4		12 kDa
IGL c909_light_IGKV4-1_IGKJ1 (Fragment) OS=Homo sapiens OX=9606 PE=2 SV=1	A0A5C2FVH5		13 kDa
IGL c714_light_IGKV3-20_IGKJ4 (Fragment) OS=Homo sapiens OX=9606 PE=2 SV=1	A0A5C2FVQ8		12 kDa
IGL c1190_light_IGKV3-15_IGKJ1 (Fragment) OS=Homo sapiens OX=9606 PE=2 SV=1	A0A5C2FVS2		12 kDa
IGL c1161_light_IGKV3-20_IGKJ2 (Fragment) OS=Homo sapiens OX=9606 PE=2 SV=1	A0A5C2FVX7		12 kDa
IGL c330_light_IGKV3-20_IGKJ1 (Fragment) OS=Homo sapiens OX=9606 PE=2 SV=1	A0A5C2FW54		12 kDa
IGL c874_light_IGKV2D-28_IGKJ4 (Fragment) OS=Homo sapiens OX=9606 PE=2 SV=1	A0A5C2FW56		12 kDa
IGL c1142_light_IGKV3-15_IGKJ4 (Fragment) OS=Homo sapiens OX=9606 PE=2 SV=1	A0A5C2FWF4		12 kDa
IGL c526_light_IGKV3-20_IGKJ1 (Fragment) OS=Homo sapiens OX=9606 PE=2 SV=1	A0A5C2FWG1		12 kDa
IGL c1242_light_IGKV3-20_IGKJ1 (Fragment) OS=Homo sapiens OX=9606 PE=2 SV=1	A0A5C2FWP9		12 kDa
IGL c25_light_IGKV3-20_IGKJ2 (Fragment) OS=Homo sapiens OX=9606 PE=2 SV=1	A0A5C2FWW3		12 kDa
IGL c746_light_IGKV3-20_IGKJ2 (Fragment) OS=Homo sapiens OX=9606 PE=2 SV=1	A0A5C2FX13		12 kDa
IGL c1264_light_IGKV3-20_IGKJ1 (Fragment) OS=Homo sapiens OX=9606 PE=2 SV=1	A0A5C2FXC7		12 kDa
IGL c880_light_IGKV3-11_IGKJ4 (Fragment) OS=Homo sapiens OX=9606 PE=2 SV=1	A0A5C2FXG4		12 kDa
IGL c1788_light_IGKV3-20_IGKJ4 (Fragment) OS=Homo sapiens OX=9606 PE=2 SV=1	A0A5C2FXQ0		12 kDa
IGL c405_light_IGKV3-11_IGKJ4 (Fragment) OS=Homo sapiens OX=9606 PE=2 SV=1	A0A5C2FXQ6		12 kDa
Cluster of IGL c405_light_IGKV3-11_IGKJ4 (Fragment) OS=Homo sapiens OX=9606 PE=2 SV=1 (A0A5C2FXQ6)	A0A5C2FXQ6 [23]		12 kDa
IGL c415_light_IGKV3-20_IGKJ2 (Fragment) OS=Homo sapiens OX=9606 PE=2 SV=1	A0A5C2FXR8		12 kDa
IGL c1818_light_IGKV3-20_IGKJ1 (Fragment) OS=Homo sapiens OX=9606 PE=2 SV=1	A0A5C2FXS6		12 kDa
IGL c1020_light_IGKV3-20_IGKJ4 (Fragment) OS=Homo sapiens OX=9606 PE=2 SV=1	A0A5C2FXS9		12 kDa
IGL c1742_light_IGKV3-20_IGKJ4 (Fragment) OS=Homo sapiens OX=9606 PE=2 SV=1	A0A5C2FXX9		12 kDa
IGL c147_light_IGKV3-20_IGKJ2 (Fragment) OS=Homo sapiens OX=9606 PE=2 SV=1	A0A5C2FY06		12 kDa
IGL c187_light_IGKV3-20_IGKJ2 (Fragment) OS=Homo sapiens OX=9606 PE=2 SV=1	A0A5C2FY43		12 kDa
IGL c1839_light_IGKV3-20_IGKJ2 (Fragment) OS=Homo sapiens OX=9606 PE=2 SV=1	A0A5C2FY69		12 kDa
IGL c1889_light_IGKV3-15_IGKJ1 (Fragment) OS=Homo sapiens OX=9606 PE=2 SV=1	A0A5C2FYC0		12 kDa
IGL c1166_light_IGKV3-20_IGKJ2 (Fragment) OS=Homo sapiens OX=9606 PE=2 SV=1	A0A5C2FYC1		12 kDa
IGL c2091_light_IGKV2-30_IGKJ4 (Fragment) OS=Homo sapiens OX=9606 PE=2 SV=1	A0A5C2FYP3		12 kDa
IGL c447_light_IGKV3-20_IGKJ4 (Fragment) OS=Homo sapiens OX=9606 PE=2 SV=1	A0A5C2FYW0		11 kDa
IGL c2112_light_IGKV2-28_IGKJ1 (Fragment) OS=Homo sapiens OX=9606 PE=2 SV=1	A0A5C2FYX8		12 kDa
IGL c2381_light_IGKV3D-15_IGKJ5 (Fragment) OS=Homo sapiens OX=9606 PE=2 SV=1	A0A5C2FZJ1 (+1)		12 kDa
IGL c1790_light_IGKV3-20_IGKJ3 (Fragment) OS=Homo sapiens OX=9606 PE=2 SV=1	A0A5C2FZT4		12 kDa
IGL c2528_light_IGKV3-20_IGKJ2 (Fragment) OS=Homo sapiens OX=9606 PE=2 SV=1	A0A5C2FZT5		12 kDa
IGL c817_light_IGKV2-30_IGKJ2 (Fragment) OS=Homo sapiens OX=9606 PE=2 SV=1	A0A5C2FZV7		12 kDa
IGL c2511_light_IGKV3-11_IGKJ1 (Fragment) OS=Homo sapiens OX=9606 PE=2 SV=1	A0A5C2FZX0		12 kDa
IGL c2509_light_IGKV3-15_IGKJ1 (Fragment) OS=Homo sapiens OX=9606 PE=2 SV=1	A0A5C2G027		12 kDa
IGL c2529_light_IGKV3-20_IGKJ1 (Fragment) OS=Homo sapiens OX=9606 PE=2 SV=1	A0A5C2G041		12 kDa
IGL c1395_light_IGKV3-20_IGKJ2 (Fragment) OS=Homo sapiens OX=9606 PE=2 SV=1	A0A5C2G0B9		12 kDa
IGL c2788_light_IGKV3-20_IGKJ4 (Fragment) OS=Homo sapiens OX=9606 PE=2 SV=1	A0A5C2G0I7		12 kDa
IGL c1976_light_IGKV2-30_IGKJ2 (Fragment) OS=Homo sapiens OX=9606 PE=2 SV=1	A0A5C2G0L9		12 kDa
IGL c2762_light_IGKV3-15_IGKJ1 (Fragment) OS=Homo sapiens OX=9606 PE=2 SV=1	A0A5C2G0V3		12 kDa
IGL c2624_light_IGKV3-11_IGKJ5 (Fragment) OS=Homo sapiens OX=9606 PE=2 SV=1	A0A5C2G0X9		12 kDa
IGL c73_light_IGKV2D-28_IGKJ5 (Fragment) OS=Homo sapiens OX=9606 PE=2 SV=1	A0A5C2G172		12 kDa
IGL c1237_light_IGKV3-20_IGKJ3 (Fragment) OS=Homo sapiens OX=9606 PE=2 SV=1	A0A5C2G188		12 kDa
IGL c2246_light_IGKV3-11_IGKJ1 (Fragment) OS=Homo sapiens OX=9606 PE=2 SV=1	A0A5C2G1B7		12 kDa
IGL c153_light_IGKV3-20_IGKJ1 (Fragment) OS=Homo sapiens OX=9606 PE=2 SV=1	A0A5C2G1F0		12 kDa
IGL c163_light_IGKV3-20_IGKJ1 (Fragment) OS=Homo sapiens OX=9606 PE=2 SV=1	A0A5C2G1F7		12 kDa
IGL c2999_light_IGKV2-30_IGKJ2 (Fragment) OS=Homo sapiens OX=9606 PE=2 SV=1	A0A5C2G1G8		12 kDa
IGL c1855_light_IGKV3-15_IGKJ4 (Fragment) OS=Homo sapiens OX=9606 PE=2 SV=1	A0A5C2G1N5		12 kDa
Cluster of IGL c1855_light_IGKV3-15_IGKJ4 (Fragment) OS=Homo sapiens OX=9606 PE=2 SV=1 (A0A5C2G1N5)	A0A5C2G1N5 [34]		12 kDa
IGL c323_light_IGKV3-11_IGKJ4 (Fragment) OS=Homo sapiens OX=9606 PE=2 SV=1	A0A5C2G1W1		12 kDa
IGL c2570_light_IGKV2D-29_IGKJ4 (Fragment) OS=Homo sapiens OX=9606 PE=2 SV=1	A0A5C2G1Z7		12 kDa
IGL c3302_light_IGKV2D-29_IGKJ2 (Fragment) OS=Homo sapiens OX=9606 PE=2 SV=1	A0A5C2G2C5 (+1)		12 kDa
IGL c3521_light_IGKV3-15_IGKJ2 (Fragment) OS=Homo sapiens OX=9606 PE=2 SV=1	A0A5C2G2M1		12 kDa
IGL c3412_light_IGKV3-11_IGKJ4 (Fragment) OS=Homo sapiens OX=9606 PE=2 SV=1	A0A5C2G2N4		12 kDa
IGL c3194_light_IGKV3-20_IGKJ1 (Fragment) OS=Homo sapiens OX=9606 PE=2 SV=1	A0A5C2G2Q4		12 kDa
IGL c2245_light_IGKV2-30_IGKJ1 (Fragment) OS=Homo sapiens OX=9606 PE=2 SV=1	A0A5C2G2R9		12 kDa
IGL c3571_light_IGKV3-20_IGKJ4 (Fragment) OS=Homo sapiens OX=9606 PE=2 SV=1	A0A5C2G2S5		12 kDa
IGL c2926_light_IGKV3-20_IGKJ4 (Fragment) OS=Homo sapiens OX=9606 PE=2 SV=1	A0A5C2G371		12 kDa
IGL c3758_light_IGKV3-15_IGKJ2 (Fragment) OS=Homo sapiens OX=9606 PE=2 SV=1	A0A5C2G3A7		11 kDa
IGL c3544_light_IGKV3-20_IGKJ2 (Fragment) OS=Homo sapiens OX=9606 PE=2 SV=1	A0A5C2G3Q0		12 kDa
IGL c3210_light_IGKV3-20_IGKJ4 (Fragment) OS=Homo sapiens OX=9606 PE=2 SV=1	A0A5C2G3T2		12 kDa
IGL c3196_light_IGKV1D-39_IGKJ1 (Fragment) OS=Homo sapiens OX=9606 PE=2 SV=1	A0A5C2G3Y5		12 kDa
IGL c3909_light_IGKV3-11_IGKJ4 (Fragment) OS=Homo sapiens OX=9606 PE=2 SV=1	A0A5C2G469		12 kDa
IGL c4062_light_IGKV3-15_IGKJ4 (Fragment) OS=Homo sapiens OX=9606 PE=2 SV=1	A0A5C2G4F0		12 kDa
IGL c4199_light_IGKV3-20_IGKJ1 (Fragment) OS=Homo sapiens OX=9606 PE=2 SV=1	A0A5C2G4Y3		12 kDa
IGL c3506_light_IGKV3-20_IGKJ1 (Fragment) OS=Homo sapiens OX=9606 PE=2 SV=1	A0A5C2G505		12 kDa
IGH c96_heavy__IGHV3-15_IGHD3-10_IGHJ5 (Fragment) OS=Homo sapiens OX=9606 PE=2 SV=1	A0A5C2G549		13 kDa
IGH c149_heavy__IGHV3-20_IGHD3-10_IGHJ6 (Fragment) OS=Homo sapiens OX=9606 PE=2 SV=1	A0A5C2G586		15 kDa
IGH c47_heavy__IGHV3-11_IGHD5-12_IGHJ4 (Fragment) OS=Homo sapiens OX=9606 PE=2 SV=1	A0A5C2G5Q4		13 kDa
IGH c319_heavy__IGHV3-43_IGHD7-27_IGHJ6 (Fragment) OS=Homo sapiens OX=9606 PE=2 SV=1	A0A5C2G5T8		14 kDa
IGH c77_heavy__IGHV3-73_IGHD3-16_IGHJ6 (Fragment) OS=Homo sapiens OX=9606 PE=2 SV=1	A0A5C2G5U3		14 kDa
IGH c390_heavy__IGHV3-43_IGHD2-2_IGHJ4 (Fragment) OS=Homo sapiens OX=9606 PE=2 SV=1	A0A5C2G5Z7		14 kDa
IGH c440_heavy__IGHV3-30_IGHD2-2_IGHJ4 (Fragment) OS=Homo sapiens OX=9606 PE=2 SV=1	A0A5C2G641		14 kDa
IGH c450_heavy__IGHV3-33_IGHD1-26_IGHJ4 (Fragment) OS=Homo sapiens OX=9606 PE=2 SV=1	A0A5C2G648		13 kDa
IGH c486_heavy__IGHV4-39_IGHD3-22_IGHJ4 (Fragment) OS=Homo sapiens OX=9606 PE=2 SV=1	A0A5C2G675		13 kDa
IGH c500_heavy__IGHV3-43_IGHD2-2_IGHJ6 (Fragment) OS=Homo sapiens OX=9606 PE=2 SV=1	A0A5C2G684		13 kDa
IGL c3896_light_IGKV3-20_IGKJ2 (Fragment) OS=Homo sapiens OX=9606 PE=2 SV=1	A0A5C2G6A2		12 kDa
IGH c172_heavy__IGHV3-21_IGHD6-19_IGHJ4 (Fragment) OS=Homo sapiens OX=9606 PE=2 SV=1	A0A5C2G6F9		13 kDa
IGH c529_heavy__IGHV3-9_IGHD6-13_IGHJ4 (Fragment) OS=Homo sapiens OX=9606 PE=2 SV=1	A0A5C2G6H9		13 kDa
IGL c2033_light_IGKV3-11_IGKJ4 (Fragment) OS=Homo sapiens OX=9606 PE=2 SV=1	A0A5C2G6I4		12 kDa
IGH c202_heavy__IGHV3-7_IGHD3-22_IGHJ3 (Fragment) OS=Homo sapiens OX=9606 PE=2 SV=1	A0A5C2G6I9		12 kDa
IGH c242_heavy__IGHV3-11_IGHD6-13_IGHJ6 (Fragment) OS=Homo sapiens OX=9606 PE=2 SV=1	A0A5C2G6M6		13 kDa
IGL c4026_light_IGKV3-15_IGKJ5 (Fragment) OS=Homo sapiens OX=9606 PE=2 SV=1	A0A5C2G6N9		12 kDa
IGL c3377_light_IGKV1D-39_IGKJ1 (Fragment) OS=Homo sapiens OX=9606 PE=2 SV=1	A0A5C2G6S5		12 kDa
IGH c322_heavy__IGHV3-7_IGHD3-9_IGHJ6 (Fragment) OS=Homo sapiens OX=9606 PE=2 SV=1	A0A5C2G6W2		14 kDa
IGH c48_heavy__IGHV3-7_IGHD6-13_IGHJ4 (Fragment) OS=Homo sapiens OX=9606 PE=2 SV=1	A0A5C2G6W7		13 kDa
IGL c148_light_IGLV2-18_IGLJ3 (Fragment) OS=Homo sapiens OX=9606 PE=2 SV=1	A0A5C2G6Y8		17 kDa
IGH c452_heavy__IGHV3-7_IGHD3-3_IGHJ4 (Fragment) OS=Homo sapiens OX=9606 PE=2 SV=1	A0A5C2G773		14 kDa
IGH c188_heavy__IGHV3-30_IGHD3-10_IGHJ4 (Fragment) OS=Homo sapiens OX=9606 PE=2 SV=1	A0A5C2G789		13 kDa
IGH c208_heavy__IGHV3-33_IGHD6-19_IGHJ3 (Fragment) OS=Homo sapiens OX=9606 PE=2 SV=1	A0A5C2G7A4		14 kDa
IGL c344_light_IGKV3-20_IGKJ3 (Fragment) OS=Homo sapiens OX=9606 PE=2 SV=1	A0A5C2G7A8		12 kDa
IGH c228_heavy__IGHV3-48_IGHD5-24_IGHJ6 (Fragment) OS=Homo sapiens OX=9606 PE=2 SV=1	A0A5C2G7C4		14 kDa
IGL c394_light_IGKV2-30_IGKJ3 (Fragment) OS=Homo sapiens OX=9606 PE=2 SV=1	A0A5C2G7E7		12 kDa
IGH c572_heavy__IGHV3-21_IGHD5-18_IGHJ5 (Fragment) OS=Homo sapiens OX=9606 PE=2 SV=1	A0A5C2G7I4		13 kDa
IGL c438_light_IGKV3D-20_IGKJ2 (Fragment) OS=Homo sapiens OX=9606 PE=2 SV=1	A0A5C2G7K9		12 kDa
IGL c2463_light_IGKV3-20_IGKJ2 (Fragment) OS=Homo sapiens OX=9606 PE=2 SV=1	A0A5C2G7S4		12 kDa
IGH c508_heavy__IGHV3-33_IGHD1-7_IGHJ4 (Fragment) OS=Homo sapiens OX=9606 PE=2 SV=1	A0A5C2G7Y9		13 kDa
IGH + IGL c42_heavy_IGHV3-48_IGHD3-16_IGHJ5 (Fragment) OS=Homo sapiens OX=9606 PE=2 SV=1	A0A5C2G808		13 kDa
IGH + IGL c26_heavy_IGHV3-9_IGHD3-22_IGHJ4 (Fragment) OS=Homo sapiens OX=9606 PE=2 SV=1	A0A5C2G826		14 kDa
IGH c598_heavy__IGHV3-7_IGHD3-16_IGHJ4 (Fragment) OS=Homo sapiens OX=9606 PE=2 SV=1	A0A5C2G868		14 kDa
IGH + IGL c30_heavy_IGHV3-9_IGHD4-11_IGHJ6 (Fragment) OS=Homo sapiens OX=9606 PE=2 SV=1	A0A5C2G894		14 kDa
IGL c26_light_IGKV3-20_IGKJ1 (Fragment) OS=Homo sapiens OX=9606 PE=2 SV=1	A0A5C2G8A0		12 kDa
IGH + IGL c5_heavy_IGHV3-11_IGHD3-10_IGHJ6 (Fragment) OS=Homo sapiens OX=9606 PE=2 SV=1	A0A5C2G8C7		15 kDa
IGH c254_heavy__IGHV3-21_IGHD4-17_IGHJ2 (Fragment) OS=Homo sapiens OX=9606 PE=2 SV=1	A0A5C2G8J5		13 kDa
IGH c294_heavy__IGHV3-33_IGHD3-9_IGHJ3 (Fragment) OS=Homo sapiens OX=9606 PE=2 SV=1	A0A5C2G8N9		14 kDa
IGH + IGL c83_heavy_IGHV3-23_IGHD1-26_IGHJ3 (Fragment) OS=Homo sapiens OX=9606 PE=2 SV=1	A0A5C2G8T2		13 kDa
IGH c404_heavy__IGHV3-74_IGHD6-19_IGHJ5 (Fragment) OS=Homo sapiens OX=9606 PE=2 SV=1	A0A5C2G8Z2		13 kDa
IGL c345_light_IGKV3-20_IGKJ4 (Fragment) OS=Homo sapiens OX=9606 PE=2 SV=1	A0A5C2G955		12 kDa
IGL c365_light_IGKV2-28_IGKJ1 (Fragment) OS=Homo sapiens OX=9606 PE=2 SV=1	A0A5C2G975		12 kDa
IGL c396_light_IGKV2-28_IGKJ4 (Fragment) OS=Homo sapiens OX=9606 PE=2 SV=1	A0A5C2G980		12 kDa
IGH + IGL c324_heavy_IGHV3-15_IGHD3-16_IGHJ5 (Fragment) OS=Homo sapiens OX=9606 PE=2 SV=1	A0A5C2G984		13 kDa
IGL c2993_light_IGKV3-20_IGKJ5 (Fragment) OS=Homo sapiens OX=9606 PE=2 SV=1	A0A5C2G9B0		12 kDa
IGH + IGL c283_heavy_IGHV3-15_IGHD6-19_IGHJ4 (Fragment) OS=Homo sapiens OX=9606 PE=2 SV=1	A0A5C2G9B4		14 kDa
IGH c564_heavy__IGHV3-33_IGHD3-22_IGHJ4 (Fragment) OS=Homo sapiens OX=9606 PE=2 SV=1	A0A5C2G9D7		13 kDa
IGH + IGL c353_heavy_IGHV3-9_IGHD6-13_IGHJ4 (Fragment) OS=Homo sapiens OX=9606 PE=2 SV=1	A0A5C2G9H2		14 kDa
IGH c45_heavy__IGHV3-33_IGHD3-9_IGHJ4 (Fragment) OS=Homo sapiens OX=9606 PE=2 SV=1	A0A5C2G9P4		14 kDa
IGL c3163_light_IGKV3-11_IGKJ5 (Fragment) OS=Homo sapiens OX=9606 PE=2 SV=1	A0A5C2G9P8		12 kDa
IGH + IGL c564_heavy_IGHV3-33_IGHD1-26_IGHJ4 (Fragment) OS=Homo sapiens OX=9606 PE=2 SV=1	A0A5C2G9S4		13 kDa
IGH + IGL c630_heavy_IGHV3-7_IGHD2-21_IGHJ4 (Fragment) OS=Homo sapiens OX=9606 PE=2 SV=1	A0A5C2G9W7		14 kDa
IGH c73_heavy__IGHV3-49_IGHD3-9_IGHJ4 (Fragment) OS=Homo sapiens OX=9606 PE=2 SV=1	A0A5C2G9X8		13 kDa
IGH + IGL c533_heavy_IGHV3-48_IGHD4-4_IGHJ4 (Fragment) OS=Homo sapiens OX=9606 PE=2 SV=1	A0A5C2G9Y3		13 kDa
IGH + IGL c96_heavy_IGHV3-15_IGHD3-16_IGHJ4 (Fragment) OS=Homo sapiens OX=9606 PE=2 SV=1	A0A5C2G9Z0		14 kDa
IGH + IGL c33_heavy_IGHV2-70_IGHD2-21_IGHJ4 (Fragment) OS=Homo sapiens OX=9606 PE=2 SV=1	A0A5C2G9Z8		13 kDa
IGL c3293_light_IGKV2D-28_IGKJ5 (Fragment) OS=Homo sapiens OX=9606 PE=2 SV=1	A0A5C2GA20		12 kDa
IGH + IGL c583_heavy_IGHV3-33_IGHD6-6_IGHJ4 (Fragment) OS=Homo sapiens OX=9606 PE=2 SV=1	A0A5C2GA32		14 kDa
IGH + IGL c42_heavy_IGHV3-23_IGHD2-15_IGHJ5 (Fragment) OS=Homo sapiens OX=9606 PE=2 SV=1	A0A5C2GA43		13 kDa
IGH + IGL c613_heavy_IGHV4-39_IGHD3-9_IGHJ4 (Fragment) OS=Homo sapiens OX=9606 PE=2 SV=1	A0A5C2GA58		14 kDa
IGL c302_light_IGKV3-20_IGKJ1 (Fragment) OS=Homo sapiens OX=9606 PE=2 SV=1	A0A5C2GA79		12 kDa
IGH c175_heavy__IGHV3-11_IGHD4-23_IGHJ6 (Fragment) OS=Homo sapiens OX=9606 PE=2 SV=1	A0A5C2GA80		13 kDa
IGH + IGL c106_light_IGKV3-20_IGKJ4 (Fragment) OS=Homo sapiens OX=9606 PE=2 SV=1	A0A5C2GA90		12 kDa
IGH c283_heavy__IGHV3-30_IGHD6-19_IGHJ4 (Fragment) OS=Homo sapiens OX=9606 PE=2 SV=1	A0A5C2GAG8		14 kDa
IGH + IGL c162_heavy_IGHV3-7_IGHD3-22_IGHJ6 (Fragment) OS=Homo sapiens OX=9606 PE=2 SV=1	A0A5C2GAQ2		15 kDa
IGH + IGL c281_heavy_IGHV3-64_IGHD2-21_IGHJ3 (Fragment) OS=Homo sapiens OX=9606 PE=2 SV=1	A0A5C2GAT1		13 kDa
IGH c36_heavy__IGHV3-33_IGHD6-13_IGHJ6 (Fragment) OS=Homo sapiens OX=9606 PE=2 SV=1	A0A5C2GAX3		14 kDa
IGH c385_heavy__IGHV3-11_IGHD1-26_IGHJ4 (Fragment) OS=Homo sapiens OX=9606 PE=2 SV=1	A0A5C2GAX9		13 kDa
IGH c395_heavy__IGHV3-7_IGHD1-14_IGHJ4 (Fragment) OS=Homo sapiens OX=9606 PE=2 SV=1	A0A5C2GAY9		13 kDa
IGH + IGL c476_heavy_IGHV3-74_IGHD3-10_IGHJ4 (Fragment) OS=Homo sapiens OX=9606 PE=2 SV=1	A0A5C2GB33		13 kDa
IGH + IGL c20_heavy_IGHV3-21_IGHD3-22_IGHJ3 (Fragment) OS=Homo sapiens OX=9606 PE=2 SV=1	A0A5C2GB38		14 kDa
IGH + IGL c496_heavy_IGHV3-48_IGHD2-15_IGHJ4 (Fragment) OS=Homo sapiens OX=9606 PE=2 SV=1	A0A5C2GB53		13 kDa
IGH + IGL c40_heavy_IGHV3-53_IGHD2-2_IGHJ4 (Fragment) OS=Homo sapiens OX=9606 PE=2 SV=1	A0A5C2GB61		12 kDa
IGH c593_heavy__IGHV3-74_IGHD6-25_IGHJ3 (Fragment) OS=Homo sapiens OX=9606 PE=2 SV=1	A0A5C2GB91		13 kDa
IGH + IGL c362_heavy_IGHV3-33_IGHD3-10_IGHJ6 (Fragment) OS=Homo sapiens OX=9606 PE=2 SV=1	A0A5C2GBF7		14 kDa
IGH + IGL c68_heavy_IGHV3-33_IGHD2-2_IGHJ6 (Fragment) OS=Homo sapiens OX=9606 PE=2 SV=1	A0A5C2GBH0 (+2)		14 kDa
IGH + IGL c572_light_IGKV3-20_IGKJ2 (Fragment) OS=Homo sapiens OX=9606 PE=2 SV=1	A0A5C2GBJ1		11 kDa
IGL c181_light_IGKV2-28_IGKJ1 (Fragment) OS=Homo sapiens OX=9606 PE=2 SV=1	A0A5C2GBS2		12 kDa
IGH + IGL c636_light_IGKV2-28_IGKJ2 (Fragment) OS=Homo sapiens OX=9606 PE=2 SV=1	A0A5C2GBW2		12 kDa
IGL c163_light_IGKV2D-29_IGKJ2 (Fragment) OS=Homo sapiens OX=9606 PE=2 SV=1	A0A5C2GBX0		12 kDa
IGH + IGL c602_heavy_IGHV4-34_IGHD3-10_IGHJ4 (Fragment) OS=Homo sapiens OX=9606 PE=2 SV=1	A0A5C2GBZ6		14 kDa
IGH + IGL c308_heavy_IGHV3-7_IGHD6-19_IGHJ4 (Fragment) OS=Homo sapiens OX=9606 PE=2 SV=1	A0A5C2GC12		13 kDa
IGL c3983_light_IGKV2-30_IGKJ2 (Fragment) OS=Homo sapiens OX=9606 PE=2 SV=1	A0A5C2GCD2		13 kDa
IGH + IGL c338_light_IGKV3-20_IGKJ5 (Fragment) OS=Homo sapiens OX=9606 PE=2 SV=1	A0A5C2GCD4 (+3)		12 kDa
IGL c461_light_IGKV2-28_IGKJ2 (Fragment) OS=Homo sapiens OX=9606 PE=2 SV=1	A0A5C2GCL0		12 kDa
IGH + IGL c518_heavy_IGHV2-70_IGHD1-26_IGHJ6 (Fragment) OS=Homo sapiens OX=9606 PE=2 SV=1	A0A5C2GCP8		14 kDa
IGL c453_light_IGKV3-15_IGKJ5 (Fragment) OS=Homo sapiens OX=9606 PE=2 SV=1	A0A5C2GCZ0		12 kDa
IGH + IGL c39_heavy_IGHV3-30_IGHD3-10_IGHJ5 (Fragment) OS=Homo sapiens OX=9606 PE=2 SV=1	A0A5C2GD74		13 kDa
IGH + IGL c494_light_IGKV3-15_IGKJ2 (Fragment) OS=Homo sapiens OX=9606 PE=2 SV=1	A0A5C2GDE4		12 kDa
IG c9_heavy_IGHV3-11_IGHD6-19_IGHJ3 (Fragment) OS=Homo sapiens OX=9606 PE=2 SV=1	A0A5C2GDH9		13 kDa
IGH + IGL c67_heavy_IGHV4-39_IGHD3-16_IGHJ5 (Fragment) OS=Homo sapiens OX=9606 PE=2 SV=1	A0A5C2GDJ4		13 kDa
IGH + IGL c564_light_IGKV3-11_IGKJ5 (Fragment) OS=Homo sapiens OX=9606 PE=2 SV=1	A0A5C2GDK3		12 kDa
IG c973_heavy_IGHV3-13_IGHD3-10_IGHJ6 (Fragment) OS=Homo sapiens OX=9606 PE=2 SV=1	A0A5C2GDR5		13 kDa
IGH + IGL c59_heavy_IGHV3-72_IGHD5-12_IGHJ6 (Fragment) OS=Homo sapiens OX=9606 PE=2 SV=1	A0A5C2GDR7		14 kDa
IG c206_heavy_IGHV3-15_IGHD4-17_IGHJ6 (Fragment) OS=Homo sapiens OX=9606 PE=2 SV=1	A0A5C2GDS5		14 kDa
IGH + IGL c187_heavy_IGHV3-23_IGHD3-3_IGHJ4 (Fragment) OS=Homo sapiens OX=9606 PE=2 SV=1	A0A5C2GDU4		14 kDa
IG c392_heavy_IGHV3-20_IGHD1-26_IGHJ4 (Fragment) OS=Homo sapiens OX=9606 PE=2 SV=1	A0A5C2GDV2		14 kDa
IGH + IGL c207_heavy_IGHV3-53_IGHD2-8_IGHJ2 (Fragment) OS=Homo sapiens OX=9606 PE=2 SV=1	A0A5C2GDW0		13 kDa
IG c1179_heavy_IGHV3-15_IGHD2-15_IGHJ4 (Fragment) OS=Homo sapiens OX=9606 PE=2 SV=1	A0A5C2GDW9		14 kDa
IG c453_heavy_IGHV3-21_IGHD3-9_IGHJ6 (Fragment) OS=Homo sapiens OX=9606 PE=2 SV=1	A0A5C2GDX0		14 kDa
IG c1088_heavy_IGHV3-15_IGHD2-15_IGHJ4 (Fragment) OS=Homo sapiens OX=9606 PE=2 SV=1	A0A5C2GDX4		13 kDa
IG c50_heavy_IGHV3-21_IGHD1-7_IGHJ6 (Fragment) OS=Homo sapiens OX=9606 PE=2 SV=1	A0A5C2GDY4		14 kDa
IG c902_heavy_IGHV3-21_IGHD5-12_IGHJ5 (Fragment) OS=Homo sapiens OX=9606 PE=2 SV=1	A0A5C2GDY6		14 kDa
IGH c211_heavy__IGHV3-23_IGHD4-4_IGHJ4 (Fragment) OS=Homo sapiens OX=9606 PE=2 SV=1	A0A5C2GDZ0		13 kDa
IGH c221_heavy__IGHV3-48_IGHD4-23_IGHJ6 (Fragment) OS=Homo sapiens OX=9606 PE=2 SV=1	A0A5C2GDZ7		15 kDa
IG c1327_heavy_IGHV3-21_IGHD3-3_IGHJ6 (Fragment) OS=Homo sapiens OX=9606 PE=2 SV=1	A0A5C2GE26		14 kDa
IG c63_heavy_IGHV3-23_IGHD6-13_IGHJ4 (Fragment) OS=Homo sapiens OX=9606 PE=2 SV=1	A0A5C2GE32		13 kDa
IG c125_heavy_IGHV3-23_IGHD2-8_IGHJ4 (Fragment) OS=Homo sapiens OX=9606 PE=2 SV=1	A0A5C2GE41		13 kDa
IG c212_heavy_IGHV3-23_IGHD5-18_IGHJ4 (Fragment) OS=Homo sapiens OX=9606 PE=2 SV=1	A0A5C2GE49		13 kDa
IGH + IGL c327_heavy_IGHV3-21_IGHD6-6_IGHJ2 (Fragment) OS=Homo sapiens OX=9606 PE=2 SV=1	A0A5C2GE53		13 kDa
IG c273_heavy_IGHV3-23_IGHD3-22_IGHJ5 (Fragment) OS=Homo sapiens OX=9606 PE=2 SV=1	A0A5C2GE58		13 kDa
IG c229_heavy_IGHV3-23_IGHD3-3_IGHJ4 (Fragment) OS=Homo sapiens OX=9606 PE=2 SV=1	A0A5C2GE69		13 kDa
IGH + IGL c367_heavy_IGHV3-15_IGHD6-13_IGHJ4 (Fragment) OS=Homo sapiens OX=9606 PE=2 SV=1	A0A5C2GE92		14 kDa
IGH + IGL c440_light_IGKV1D-39_IGKJ2 (Fragment) OS=Homo sapiens OX=9606 PE=2 SV=1	A0A5C2GE95		12 kDa
IGH c331_heavy__IGHV3-74_IGHD3-9_IGHJ4 (Fragment) OS=Homo sapiens OX=9606 PE=2 SV=1	A0A5C2GE97		14 kDa
IGH c341_heavy__IGHV3-11_IGHD2-2_IGHJ4 (Fragment) OS=Homo sapiens OX=9606 PE=2 SV=1	A0A5C2GEA3		13 kDa
IG c433_heavy_IGHV3-30_IGHD4-11_IGHJ4 (Fragment) OS=Homo sapiens OX=9606 PE=2 SV=1	A0A5C2GEB0		14 kDa
IG c118_heavy_IGHV3-30_IGHD6-13_IGHJ4 (Fragment) OS=Homo sapiens OX=9606 PE=2 SV=1	A0A5C2GEB6		14 kDa
IG c202_heavy_IGHV3-33_IGHD4-23_IGHJ3 (Fragment) OS=Homo sapiens OX=9606 PE=2 SV=1	A0A5C2GEI2		13 kDa
IG c339_heavy_IGHV3-33_IGHD3-22_IGHJ1 (Fragment) OS=Homo sapiens OX=9606 PE=2 SV=1	A0A5C2GEJ0		14 kDa
IGH c451_heavy__IGHV3-48_IGHD2-15_IGHJ6 (Fragment) OS=Homo sapiens OX=9606 PE=2 SV=1	A0A5C2GEJ8		14 kDa
IG c517_heavy_IGHV3-33_IGHD6-6_IGHJ5 (Fragment) OS=Homo sapiens OX=9606 PE=2 SV=1	A0A5C2GEK0 (+1)		14 kDa
IGH c471_heavy__IGHV3-74_IGHD2-15_IGHJ3 (Fragment) OS=Homo sapiens OX=9606 PE=2 SV=1	A0A5C2GEK9		13 kDa
IG c633_heavy_IGHV3-48_IGHD7-27_IGHJ6 (Fragment) OS=Homo sapiens OX=9606 PE=2 SV=1	A0A5C2GER9		14 kDa
IG c688_heavy_IGHV3-48_IGHD2-2_IGHJ6 (Fragment) OS=Homo sapiens OX=9606 PE=2 SV=1	A0A5C2GEU6		14 kDa
IG c77_heavy_IGHV3-11_IGHD2-2_IGHJ6 (Fragment) OS=Homo sapiens OX=9606 PE=2 SV=1	A0A5C2GEW6		14 kDa
IG c250_heavy_IGHV3-66_IGHD6-13_IGHJ3 (Fragment) OS=Homo sapiens OX=9606 PE=2 SV=1	A0A5C2GEZ0		13 kDa
IG c1029_heavy_IGHV3-11_IGHD6-13_IGHJ6 (Fragment) OS=Homo sapiens OX=9606 PE=2 SV=1	A0A5C2GEZ6		14 kDa
IG c614_heavy_IGHV3-13_IGHD6-19_IGHJ4 (Fragment) OS=Homo sapiens OX=9606 PE=2 SV=1	A0A5C2GF05		13 kDa
IG c747_heavy_IGHV3-66_IGHD3-22_IGHJ2 (Fragment) OS=Homo sapiens OX=9606 PE=2 SV=1	A0A5C2GF21		14 kDa
IG c97_heavy_IGHV3-7_IGHD1-7_IGHJ1 (Fragment) OS=Homo sapiens OX=9606 PE=2 SV=1	A0A5C2GF27		14 kDa
IG c13_heavy_IGHV3-15_IGHD3-3_IGHJ4 (Fragment) OS=Homo sapiens OX=9606 PE=2 SV=1	A0A5C2GF35		13 kDa
IG c403_heavy_IGHV3-74_IGHD4-23_IGHJ6 (Fragment) OS=Homo sapiens OX=9606 PE=2 SV=1	A0A5C2GF38		14 kDa
IG c1250_heavy_IGHV3-15_IGHD1-26_IGHJ2 (Fragment) OS=Homo sapiens OX=9606 PE=2 SV=1	A0A5C2GF44		14 kDa
IG c376_heavy_IGHV3-21_IGHD3-9_IGHJ4 (Fragment) OS=Homo sapiens OX=9606 PE=2 SV=1	A0A5C2GF74		13 kDa
IG c932_heavy_IGHV3-9_IGHD3-22_IGHJ3 (Fragment) OS=Homo sapiens OX=9606 PE=2 SV=1	A0A5C2GF97		14 kDa
IG c1015_heavy_IGHV3-7_IGHD6-13_IGHJ4 (Fragment) OS=Homo sapiens OX=9606 PE=2 SV=1	A0A5C2GFE5		13 kDa
IG c682_heavy_IGHV3-23_IGHD3-22_IGHJ4 (Fragment) OS=Homo sapiens OX=9606 PE=2 SV=1	A0A5C2GFG4		14 kDa
IG c244_heavy_IGHV3-11_IGHD5-18_IGHJ4 (Fragment) OS=Homo sapiens OX=9606 PE=2 SV=1	A0A5C2GFJ9		13 kDa
IG c239_heavy_IGHV4-39_IGHD2-2_IGHJ4 (Fragment) OS=Homo sapiens OX=9606 PE=2 SV=1	A0A5C2GFM4		14 kDa
IG c294_heavy_IGHV3-11_IGHD1-20_IGHJ4 (Fragment) OS=Homo sapiens OX=9606 PE=2 SV=1	A0A5C2GFN2		13 kDa
IG c364_heavy_IGHV4-39_IGHD2-21_IGHJ4 (Fragment) OS=Homo sapiens OX=9606 PE=2 SV=1	A0A5C2GFP7		13 kDa
IG c672_heavy_IGHV3-15_IGHD6-6_IGHJ4 (Fragment) OS=Homo sapiens OX=9606 PE=2 SV=1	A0A5C2GFQ6		13 kDa
IG c141_heavy_IGHV3-13_IGHD3-10_IGHJ6 (Fragment) OS=Homo sapiens OX=9606 PE=2 SV=1	A0A5C2GFR0		14 kDa
IG c260_heavy_IGHV3-15_IGHD3-9_IGHJ3 (Fragment) OS=Homo sapiens OX=9606 PE=2 SV=1	A0A5C2GFT1		14 kDa
IG c675_heavy_IGHV3-15_IGHD5-24_IGHJ3 (Fragment) OS=Homo sapiens OX=9606 PE=2 SV=1	A0A5C2GFU1		13 kDa
IGL c279_light_IGKV3-20_IGKJ2 (Fragment) OS=Homo sapiens OX=9606 PE=2 SV=1	A0A5C2GFV2		12 kDa
IGL c319_light_IGKV3D-20_IGKJ5 (Fragment) OS=Homo sapiens OX=9606 PE=2 SV=1	A0A5C2GFZ1		12 kDa
IG c257_heavy_IGHV3-23_IGHD1-26_IGHJ6 (Fragment) OS=Homo sapiens OX=9606 PE=2 SV=1	A0A5C2GG11		14 kDa
IG c776_heavy_IGHV3-23_IGHD1-1_IGHJ4 (Fragment) OS=Homo sapiens OX=9606 PE=2 SV=1	A0A5C2GG35		13 kDa
IG c1152_heavy_IGHV3-23_IGHD6-13_IGHJ4 (Fragment) OS=Homo sapiens OX=9606 PE=2 SV=1	A0A5C2GG52		14 kDa
IG c54_heavy_IGHV3-23_IGHD3-22_IGHJ4 (Fragment) OS=Homo sapiens OX=9606 PE=2 SV=1	A0A5C2GG88		14 kDa
IG c115_heavy_IGHV3-23_IGHD4-17_IGHJ4 (Fragment) OS=Homo sapiens OX=9606 PE=2 SV=1	A0A5C2GG98		13 kDa
IG c1245_heavy_IGHV3-30_IGHD1-14_IGHJ6 (Fragment) OS=Homo sapiens OX=9606 PE=2 SV=1	A0A5C2GGF9		14 kDa
IG c652_heavy_IGHV3-74_IGHD3-3_IGHJ6 (Fragment) OS=Homo sapiens OX=9606 PE=2 SV=1	A0A5C2GGG1		14 kDa
IG c1_heavy_IGHV3-9_IGHD3-16_IGHJ5 (Fragment) OS=Homo sapiens OX=9606 PE=2 SV=1	A0A5C2GGH0		13 kDa
IG c1213_heavy_IGHV3-11_IGHD3-22_IGHJ6 (Fragment) OS=Homo sapiens OX=9606 PE=2 SV=1	A0A5C2GGH1		14 kDa
IG c492_heavy_IGHV3-9_IGHD6-19_IGHJ3 (Fragment) OS=Homo sapiens OX=9606 PE=2 SV=1	A0A5C2GGH8		13 kDa
IG c724_heavy_IGHV3-13_IGHD5-12_IGHJ2 (Fragment) OS=Homo sapiens OX=9606 PE=2 SV=1	A0A5C2GGH9		14 kDa
IG c130_heavy_IGHV3-20_IGHD2-8_IGHJ4 (Fragment) OS=Homo sapiens OX=9606 PE=2 SV=1	A0A5C2GGL1		13 kDa
IG c413_heavy_IGHV3-48_IGHD5-18_IGHJ4 (Fragment) OS=Homo sapiens OX=9606 PE=2 SV=1	A0A5C2GGM9		13 kDa
IG c324_heavy_IGHV3-23_IGHD6-13_IGHJ4 (Fragment) OS=Homo sapiens OX=9606 PE=2 SV=1	A0A5C2GGV3		14 kDa
IGH + IGL c21_light_IGKV3-20_IGKJ3 (Fragment) OS=Homo sapiens OX=9606 PE=2 SV=1	A0A5C2GGW3		12 kDa
IG c1246_heavy_IGHV3-30_IGHD2-21_IGHJ4 (Fragment) OS=Homo sapiens OX=9606 PE=2 SV=1	A0A5C2GGW4		14 kDa
IG c704_heavy_IGHV3-23_IGHD2-2_IGHJ6 (Fragment) OS=Homo sapiens OX=9606 PE=2 SV=1	A0A5C2GGX1		14 kDa
IG c761_heavy_IGHV3-33_IGHD6-19_IGHJ4 (Fragment) OS=Homo sapiens OX=9606 PE=2 SV=1	A0A5C2GGZ5		13 kDa
IG c440_heavy_IGHV3-53_IGHD4-23_IGHJ3 (Fragment) OS=Homo sapiens OX=9606 PE=2 SV=1	A0A5C2GH07		13 kDa
IG c544_heavy_IGHV3-7_IGHD3-3_IGHJ3 (Fragment) OS=Homo sapiens OX=9606 PE=2 SV=1	A0A5C2GH60		14 kDa
IG c840_heavy_IGHV3-30_IGHD4-23_IGHJ4 (Fragment) OS=Homo sapiens OX=9606 PE=2 SV=1	A0A5C2GH65		13 kDa
IG c950_heavy_IGHV3-48_IGHD3-3_IGHJ4 (Fragment) OS=Homo sapiens OX=9606 PE=2 SV=1	A0A5C2GH67		13 kDa
IG c451_heavy_IGHV3-73_IGHD3-16_IGHJ6 (Fragment) OS=Homo sapiens OX=9606 PE=2 SV=1	A0A5C2GH80		14 kDa
IG c1086_heavy_IGHV3-30_IGHD1-26_IGHJ4 (Fragment) OS=Homo sapiens OX=9606 PE=2 SV=1	A0A5C2GH94		14 kDa
IG c1099_heavy_IGHV3-74_IGHD3-3_IGHJ6 (Fragment) OS=Homo sapiens OX=9606 PE=2 SV=1	A0A5C2GH97		14 kDa
IG c172_heavy_IGHV3-33_IGHD6-6_IGHJ4 (Fragment) OS=Homo sapiens OX=9606 PE=2 SV=1	A0A5C2GHB1		13 kDa
IGH + IGL c581_light_IGKV3-15_IGKJ1 (Fragment) OS=Homo sapiens OX=9606 PE=2 SV=1	A0A5C2GHC0		12 kDa
IGH + IGL c135_heavy_IGHV3-23_IGHD2-15_IGHJ5 (Fragment) OS=Homo sapiens OX=9606 PE=2 SV=1	A0A5C2GHC1		13 kDa
IGH + IGL c145_heavy_IGHV3-15_IGHD3-10_IGHJ4 (Fragment) OS=Homo sapiens OX=9606 PE=2 SV=1	A0A5C2GHD2		13 kDa
IG c1048_light_IGKV3-20_IGKJ4 (Fragment) OS=Homo sapiens OX=9606 PE=2 SV=1	A0A5C2GHD3		11 kDa
IG c666_heavy_IGHV3-33_IGHD2-15_IGHJ2 (Fragment) OS=Homo sapiens OX=9606 PE=2 SV=1	A0A5C2GHE2		14 kDa
IG c56_heavy_IGHV3-7_IGHD3-16_IGHJ2 (Fragment) OS=Homo sapiens OX=9606 PE=2 SV=1	A0A5C2GHE6		13 kDa
IGH + IGL c165_heavy_IGHV3-48_IGHD3-22_IGHJ3 (Fragment) OS=Homo sapiens OX=9606 PE=2 SV=1	A0A5C2GHF2		14 kDa
IG c1123_heavy_IGHV4-59B_IGHD3-22_IGHJ5 (Fragment) OS=Homo sapiens OX=9606 PE=2 SV=1	A0A5C2GHF5		14 kDa
IG c816_heavy_IGHV3-48_IGHD3-3_IGHJ3 (Fragment) OS=Homo sapiens OX=9606 PE=2 SV=1	A0A5C2GHL3		13 kDa
IG c681_heavy_IGHV3-9_IGHD6-19_IGHJ4 (Fragment) OS=Homo sapiens OX=9606 PE=2 SV=1	A0A5C2GHL6		13 kDa
IG c1103_heavy_IGHV3-48_IGHD6-13_IGHJ6 (Fragment) OS=Homo sapiens OX=9606 PE=2 SV=1	A0A5C2GHM4		14 kDa
IG c697_heavy_IGHV3-49_IGHD3-10_IGHJ6 (Fragment) OS=Homo sapiens OX=9606 PE=2 SV=1	A0A5C2GHN4		14 kDa
IGH + IGL c255_heavy_IGHV3-74_IGHD3-10_IGHJ5 (Fragment) OS=Homo sapiens OX=9606 PE=2 SV=1	A0A5C2GHP2		13 kDa
IG c106_light_IGKV3-15_IGKJ4 (Fragment) OS=Homo sapiens OX=9606 PE=2 SV=1	A0A5C2GHT9		11 kDa
IG c806_heavy_IGHV3-7_IGHD6-25_IGHJ3 (Fragment) OS=Homo sapiens OX=9606 PE=2 SV=1	A0A5C2GHX9		13 kDa
IG c127_light_IGKV3-15_IGKJ2 (Fragment) OS=Homo sapiens OX=9606 PE=2 SV=1	A0A5C2GI22		12 kDa
IG c715_light_IGKV3-20_IGKJ4 (Fragment) OS=Homo sapiens OX=9606 PE=2 SV=1	A0A5C2GIJ2		12 kDa
IG c660_heavy_IGHV3-13_IGHD6-13_IGHJ3 (Fragment) OS=Homo sapiens OX=9606 PE=2 SV=1	A0A5C2GIL6		13 kDa
IG c23_heavy_IGHV3-15_IGHD2-2_IGHJ5 (Fragment) OS=Homo sapiens OX=9606 PE=2 SV=1	A0A5C2GIM5		13 kDa
IG c528_heavy_IGHV3-15_IGHD2-8_IGHJ4 (Fragment) OS=Homo sapiens OX=9606 PE=2 SV=1	A0A5C2GIN5		14 kDa
IG c88_heavy_IGHV3-20_IGHD3-10_IGHJ5 (Fragment) OS=Homo sapiens OX=9606 PE=2 SV=1	A0A5C2GIQ8		13 kDa
IGH + IGL c595_heavy_IGHV3-72_IGHD5-18_IGHJ4 (Fragment) OS=Homo sapiens OX=9606 PE=2 SV=1	A0A5C2GIR6		13 kDa
IG c164_heavy_IGHV3-21_IGHD3-22_IGHJ5 (Fragment) OS=Homo sapiens OX=9606 PE=2 SV=1	A0A5C2GIS7		14 kDa
IG c402_heavy_IGHV3-21_IGHD2-15_IGHJ1 (Fragment) OS=Homo sapiens OX=9606 PE=2 SV=1	A0A5C2GIT5		14 kDa
IG c625_heavy_IGHV3-21_IGHD4-11_IGHJ4 (Fragment) OS=Homo sapiens OX=9606 PE=2 SV=1	A0A5C2GIU3		14 kDa
IG c84_light_IGKV2D-29_IGKJ2 (Fragment) OS=Homo sapiens OX=9606 PE=2 SV=1	A0A5C2GIW6		12 kDa
IG c24_heavy_IGHV3-23_IGHD7-27_IGHJ5 (Fragment) OS=Homo sapiens OX=9606 PE=2 SV=1	A0A5C2GIW8		13 kDa
IG c175_light_IGKV3-20_IGKJ4 (Fragment) OS=Homo sapiens OX=9606 PE=2 SV=1	A0A5C2GIZ3		11 kDa
IG c228_light_IGKV3-20_IGKJ1 (Fragment) OS=Homo sapiens OX=9606 PE=2 SV=1	A0A5C2GJ02		12 kDa
IG c319_heavy_IGHV3-23_IGHD3-3_IGHJ4 (Fragment) OS=Homo sapiens OX=9606 PE=2 SV=1	A0A5C2GJ04		13 kDa
IG c883_heavy_IGHV3-23_IGHD7-27_IGHJ4 (Fragment) OS=Homo sapiens OX=9606 PE=2 SV=1	A0A5C2GJ30		13 kDa
IG c891_light_IGKV3-20_IGKJ5 (Fragment) OS=Homo sapiens OX=9606 PE=2 SV=1	A0A5C2GJ56 (+1)		12 kDa
IG c484_heavy_IGHV3-30_IGHD3-22_IGHJ5 (Fragment) OS=Homo sapiens OX=9606 PE=2 SV=1	A0A5C2GJ91		14 kDa
IG c417_light_IGKV3-15_IGKJ2 (Fragment) OS=Homo sapiens OX=9606 PE=2 SV=1	A0A5C2GJ93		12 kDa
IG c628_heavy_IGHV3-30_IGHD5-24_IGHJ4 (Fragment) OS=Homo sapiens OX=9606 PE=2 SV=1	A0A5C2GJ95		14 kDa
IG c946_heavy_IGHV3-13_IGHD5-12_IGHJ6 (Fragment) OS=Homo sapiens OX=9606 PE=2 SV=1	A0A5C2GJA1		13 kDa
IG c753_light_IGKV3-20_IGKJ4 (Fragment) OS=Homo sapiens OX=9606 PE=2 SV=1	A0A5C2GJC6		12 kDa
IG c832_heavy_IGHV3-33_IGHD1-7_IGHJ1 (Fragment) OS=Homo sapiens OX=9606 PE=2 SV=1	A0A5C2GJG9		14 kDa
IG c659_heavy_IGHV3-21_IGHD3-16_IGHJ2 (Fragment) OS=Homo sapiens OX=9606 PE=2 SV=1	A0A5C2GJH4		13 kDa
IG c661_light_IGKV2-28_IGKJ4 (Fragment) OS=Homo sapiens OX=9606 PE=2 SV=1	A0A5C2GJI5		12 kDa
IG c545_heavy_IGHV3-48_IGHD2-8_IGHJ3 (Fragment) OS=Homo sapiens OX=9606 PE=2 SV=1	A0A5C2GJK7		14 kDa
IG c95_heavy_IGHV3-23_IGHD6-25_IGHJ4 (Fragment) OS=Homo sapiens OX=9606 PE=2 SV=1	A0A5C2GJK9		13 kDa
IG c350_heavy_IGHV3-23_IGHD6-13_IGHJ4 (Fragment) OS=Homo sapiens OX=9606 PE=2 SV=1	A0A5C2GJN8		14 kDa
IG c548_heavy_IGHV3-53_IGHD5-12_IGHJ4 (Fragment) OS=Homo sapiens OX=9606 PE=2 SV=1	A0A5C2GJR4		13 kDa
IG c774_heavy_IGHV3-7_IGHD3-3_IGHJ6 (Fragment) OS=Homo sapiens OX=9606 PE=2 SV=1	A0A5C2GJV5		14 kDa
IG c430_heavy_IGHV3-30_IGHD3-16_IGHJ6 (Fragment) OS=Homo sapiens OX=9606 PE=2 SV=1	A0A5C2GJV9		13 kDa
IG c94_light_IGKV3-11_IGKJ2 (Fragment) OS=Homo sapiens OX=9606 PE=2 SV=1	A0A5C2GJZ9		12 kDa
IG c504_heavy_IGHV3-9_IGHD6-13_IGHJ1 (Fragment) OS=Homo sapiens OX=9606 PE=2 SV=1	A0A5C2GK03		14 kDa
IG c151_light_IGKV2D-29_IGKJ2 (Fragment) OS=Homo sapiens OX=9606 PE=2 SV=1	A0A5C2GK13		12 kDa
IG c1122_light_IGKV2-28_IGKJ2 (Fragment) OS=Homo sapiens OX=9606 PE=2 SV=1	A0A5C2GK16		12 kDa
IG c511_heavy_IGHV3-33_IGHD6-19_IGHJ4 (Fragment) OS=Homo sapiens OX=9606 PE=2 SV=1	A0A5C2GK49		13 kDa
IG c1000_heavy_IGHV3-33_IGHD1-7_IGHJ3 (Fragment) OS=Homo sapiens OX=9606 PE=2 SV=1	A0A5C2GK78		14 kDa
IG c1125_light_IGKV3-20_IGKJ1 (Fragment) OS=Homo sapiens OX=9606 PE=2 SV=1	A0A5C2GK81		12 kDa
IG c262_light_IGKV3-20_IGKJ1 (Fragment) OS=Homo sapiens OX=9606 PE=2 SV=1	A0A5C2GKC6		11 kDa
IG c35_heavy_IGHV3-7_IGHD5-24_IGHJ4 (Fragment) OS=Homo sapiens OX=9606 PE=2 SV=1	A0A5C2GKF6		13 kDa
IG c1226_heavy_IGHV3-53_IGHD5-12_IGHJ4 (Fragment) OS=Homo sapiens OX=9606 PE=2 SV=1	A0A5C2GKH6		13 kDa
IG c781_light_IGKV3-20_IGKJ1 (Fragment) OS=Homo sapiens OX=9606 PE=2 SV=1	A0A5C2GKH9		12 kDa
IG c207_heavy_IGHV3-66_IGHD5-24_IGHJ4 (Fragment) OS=Homo sapiens OX=9606 PE=2 SV=1	A0A5C2GKI6		13 kDa
IG c1658_heavy_IGHV3-7_IGHD2-2_IGHJ6 (Fragment) OS=Homo sapiens OX=9606 PE=2 SV=1	A0A5C2GKL4		14 kDa
IG c369_heavy_IGHV3-74_IGHD1-26_IGHJ4 (Fragment) OS=Homo sapiens OX=9606 PE=2 SV=1	A0A5C2GKN5		13 kDa
IG c182_heavy_IGHV3-49_IGHD3-9_IGHJ3 (Fragment) OS=Homo sapiens OX=9606 PE=2 SV=1	A0A5C2GKY0		14 kDa
IG c235_heavy_IGHV3-33_IGHD3-3_IGHJ2 (Fragment) OS=Homo sapiens OX=9606 PE=2 SV=1	A0A5C2GL01		14 kDa
IG c903_light_IGKV2-28_IGKJ1 (Fragment) OS=Homo sapiens OX=9606 PE=2 SV=1	A0A5C2GL20		12 kDa
IG c841_light_IGKV2D-29_IGKJ4 (Fragment) OS=Homo sapiens OX=9606 PE=2 SV=1	A0A5C2GL22		12 kDa
IG c232_heavy_IGHV3-15_IGHD1-1_IGHJ5 (Fragment) OS=Homo sapiens OX=9606 PE=2 SV=1	A0A5C2GL27		13 kDa
IG c265_heavy_IGHV3-74_IGHD4-23_IGHJ4 (Fragment) OS=Homo sapiens OX=9606 PE=2 SV=1	A0A5C2GL29		13 kDa
IG c242_heavy_IGHV3-48_IGHD3-10_IGHJ6 (Fragment) OS=Homo sapiens OX=9606 PE=2 SV=1	A0A5C2GL40		14 kDa
IG c252_heavy_IGHV3-11_IGHD6-13_IGHJ5 (Fragment) OS=Homo sapiens OX=9606 PE=2 SV=1	A0A5C2GL47		14 kDa
IG c272_heavy_IGHV3-48_IGHD2-15_IGHJ6 (Fragment) OS=Homo sapiens OX=9606 PE=2 SV=1	A0A5C2GL66		13 kDa
IG c106_heavy_IGHV3-33_IGHD4-23_IGHJ6 (Fragment) OS=Homo sapiens OX=9606 PE=2 SV=1	A0A5C2GL97		13 kDa
IG c345_heavy_IGHV3-53_IGHD1-26_IGHJ5 (Fragment) OS=Homo sapiens OX=9606 PE=2 SV=1	A0A5C2GLD0		13 kDa
IG c156_heavy_IGHV2-70_IGHD2-2_IGHJ6 (Fragment) OS=Homo sapiens OX=9606 PE=2 SV=1	A0A5C2GLE4		14 kDa
IG c166_heavy_IGHV3-74_IGHD1-7_IGHJ2 (Fragment) OS=Homo sapiens OX=9606 PE=2 SV=1	A0A5C2GLF5		14 kDa
IG c1091_light_IGKV3-11_IGKJ5 (Fragment) OS=Homo sapiens OX=9606 PE=2 SV=1	A0A5C2GLF8		12 kDa
IG c817_light_IGKV3-11_IGKJ4 (Fragment) OS=Homo sapiens OX=9606 PE=2 SV=1	A0A5C2GLJ7		12 kDa
IG c435_heavy_IGHV3-30_IGHD1-26_IGHJ5 (Fragment) OS=Homo sapiens OX=9606 PE=2 SV=1	A0A5C2GLL8		14 kDa
IG c465_heavy_IGHV3-49_IGHD3-22_IGHJ5 (Fragment) OS=Homo sapiens OX=9606 PE=2 SV=1	A0A5C2GLP6		13 kDa
IG c128_heavy_IGHV3-64_IGHD3-22_IGHJ4 (Fragment) OS=Homo sapiens OX=9606 PE=2 SV=1	A0A5C2GLS2 (+1)		14 kDa
IG c1334_light_IGKV2D-29_IGKJ5 (Fragment) OS=Homo sapiens OX=9606 PE=2 SV=1	A0A5C2GLS3		12 kDa
IG c1042_light_IGKV2-28_IGKJ4 (Fragment) OS=Homo sapiens OX=9606 PE=2 SV=1	A0A5C2GLT3		12 kDa
IG c1197_light_IGKV3-20_IGKJ2 (Fragment) OS=Homo sapiens OX=9606 PE=2 SV=1	A0A5C2GLU1		12 kDa
IG c366_heavy_IGHV3-7_IGHD1-26_IGHJ4 (Fragment) OS=Homo sapiens OX=9606 PE=2 SV=1	A0A5C2GLY3		13 kDa
IG c228_heavy_IGHV3-48_IGHD1-7_IGHJ3 (Fragment) OS=Homo sapiens OX=9606 PE=2 SV=1	A0A5C2GM19		14 kDa
IG c51_light_IGKV3-20_IGKJ4 (Fragment) OS=Homo sapiens OX=9606 PE=2 SV=1	A0A5C2GM47		12 kDa
IG c318_heavy_IGHV3-21_IGHD3-10_IGHJ6 (Fragment) OS=Homo sapiens OX=9606 PE=2 SV=1	A0A5C2GMA6		14 kDa
IG c348_heavy_IGHV3-49_IGHD3-9_IGHJ6 (Fragment) OS=Homo sapiens OX=9606 PE=2 SV=1	A0A5C2GMD8		15 kDa
IG c238_light_IGKV3-15_IGKJ1 (Fragment) OS=Homo sapiens OX=9606 PE=2 SV=1	A0A5C2GME2 (+1)		12 kDa
IG c366_heavy_IGHV3-11_IGHD5-12_IGHJ2 (Fragment) OS=Homo sapiens OX=9606 PE=2 SV=1	A0A5C2GME6		13 kDa
IG c607_heavy_IGHV3-11_IGHD1-7_IGHJ4 (Fragment) OS=Homo sapiens OX=9606 PE=2 SV=1	A0A5C2GMF3		14 kDa
IG c632_heavy_IGHV3-66_IGHD3-22_IGHJ3 (Fragment) OS=Homo sapiens OX=9606 PE=2 SV=1	A0A5C2GMF5		13 kDa
IG c1023_heavy_IGHV3-11_IGHD4-17_IGHJ4 (Fragment) OS=Homo sapiens OX=9606 PE=2 SV=1	A0A5C2GMG2		14 kDa
IG c378_heavy_IGHV3-21_IGHD3-3_IGHJ6 (Fragment) OS=Homo sapiens OX=9606 PE=2 SV=1	A0A5C2GMG6		15 kDa
IG c662_heavy_IGHV3-33_IGHD6-13_IGHJ2 (Fragment) OS=Homo sapiens OX=9606 PE=2 SV=1	A0A5C2GMI4		14 kDa
IG c270_light_IGKV3-20_IGKJ1 (Fragment) OS=Homo sapiens OX=9606 PE=2 SV=1	A0A5C2GMJ6		12 kDa
IG c418_heavy_IGHV3-48_IGHD1-1_IGHJ4 (Fragment) OS=Homo sapiens OX=9606 PE=2 SV=1	A0A5C2GMK1		13 kDa
IG c732_heavy_IGHV3-7_IGHD3-3_IGHJ4 (Fragment) OS=Homo sapiens OX=9606 PE=2 SV=1	A0A5C2GMQ7		15 kDa
IG c808_heavy_IGHV3-21_IGHD2-2_IGHJ3 (Fragment) OS=Homo sapiens OX=9606 PE=2 SV=1	A0A5C2GMR2		14 kDa
IG c1068_light_IGKV3-20_IGKJ1 (Fragment) OS=Homo sapiens OX=9606 PE=2 SV=1	A0A5C2GMV4		12 kDa
IG c973_light_IGKV2-28_IGKJ1 (Fragment) OS=Homo sapiens OX=9606 PE=2 SV=1	A0A5C2GMW0		12 kDa
IG c598_heavy_IGHV3-33_IGHD5-18_IGHJ6 (Fragment) OS=Homo sapiens OX=9606 PE=2 SV=1	A0A5C2GN46		14 kDa
IG c618_heavy_IGHV3-15_IGHD1-26_IGHJ4 (Fragment) OS=Homo sapiens OX=9606 PE=2 SV=1	A0A5C2GN64		13 kDa
IG c114_heavy_IGHV3-30_IGHD3-22_IGHJ4 (Fragment) OS=Homo sapiens OX=9606 PE=2 SV=1	A0A5C2GNA3		14 kDa
IG c189_light_IGKV3-20_IGKJ3 (Fragment) OS=Homo sapiens OX=9606 PE=2 SV=1	A0A5C2GNC8		12 kDa
IG c144_heavy_IGHV3-33_IGHD3-3_IGHJ4 (Fragment) OS=Homo sapiens OX=9606 PE=2 SV=1	A0A5C2GND0		14 kDa
IG c972_heavy_IGHV3-53_IGHD2-15_IGHJ3 (Fragment) OS=Homo sapiens OX=9606 PE=2 SV=1	A0A5C2GNE4		13 kDa
IG c393_heavy_IGHV3-21_IGHD6-13_IGHJ4 (Fragment) OS=Homo sapiens OX=9606 PE=2 SV=1	A0A5C2GNF8		13 kDa
IG c70_heavy_IGHV3-23_IGHD3-22_IGHJ4 (Fragment) OS=Homo sapiens OX=9606 PE=2 SV=1	A0A5C2GNG8		14 kDa
IG c728_heavy_IGHV3-9_IGHD6-6_IGHJ2 (Fragment) OS=Homo sapiens OX=9606 PE=2 SV=1	A0A5C2GNG9		14 kDa
IG c985_heavy_IGHV3-30_IGHD3-9_IGHJ4 (Fragment) OS=Homo sapiens OX=9606 PE=2 SV=1	A0A5C2GNK9		14 kDa
IG c1233_light_IGKV3-15_IGKJ2 (Fragment) OS=Homo sapiens OX=9606 PE=2 SV=1	A0A5C2GNL4		12 kDa
IG c798_heavy_IGHV3-21_IGHD3-3_IGHJ3 (Fragment) OS=Homo sapiens OX=9606 PE=2 SV=1	A0A5C2GNL9		14 kDa
IG c1238_light_IGKV3-15_IGKJ1 (Fragment) OS=Homo sapiens OX=9606 PE=2 SV=1	A0A5C2GNN7		12 kDa
IG c757_heavy_IGHV3-48_IGHD2-8_IGHJ3 (Fragment) OS=Homo sapiens OX=9606 PE=2 SV=1	A0A5C2GNR1		14 kDa
IG c878_heavy_IGHV3-64_IGHD6-19_IGHJ6 (Fragment) OS=Homo sapiens OX=9606 PE=2 SV=1	A0A5C2GNT8		14 kDa
IG c888_heavy_IGHV3-66_IGHD2-2_IGHJ3 (Fragment) OS=Homo sapiens OX=9606 PE=2 SV=1	A0A5C2GNU6		14 kDa
IG c1046_heavy_IGHV4-34_IGHD3-16_IGHJ6 (Fragment) OS=Homo sapiens OX=9606 PE=2 SV=1	A0A5C2GNW2		14 kDa
IG c533_heavy_IGHV3-33_IGHD7-27_IGHJ3 (Fragment) OS=Homo sapiens OX=9606 PE=2 SV=1	A0A5C2GNY2		13 kDa
IG c1067_light_IGKV3-20_IGKJ1 (Fragment) OS=Homo sapiens OX=9606 PE=2 SV=1	A0A5C2GNZ8		12 kDa
IG c1058_heavy_IGHV3-7_IGHD2-2_IGHJ6 (Fragment) OS=Homo sapiens OX=9606 PE=2 SV=1	A0A5C2GP02		14 kDa
IG c539_heavy_IGHV3-74_IGHD3-22_IGHJ4 (Fragment) OS=Homo sapiens OX=9606 PE=2 SV=1	A0A5C2GP23		13 kDa
IG c490_heavy_IGHV3-9_IGHD7-27_IGHJ4 (Fragment) OS=Homo sapiens OX=9606 PE=2 SV=1	A0A5C2GP38		13 kDa
IG c330_heavy_IGHV3-33_IGHD6-6_IGHJ1 (Fragment) OS=Homo sapiens OX=9606 PE=2 SV=1	A0A5C2GP44		13 kDa
IG c603_heavy_IGHV3-49_IGHD2-8_IGHJ4 (Fragment) OS=Homo sapiens OX=9606 PE=2 SV=1	A0A5C2GP46		13 kDa
IG c613_heavy_IGHV3-13_IGHD3-22_IGHJ3 (Fragment) OS=Homo sapiens OX=9606 PE=2 SV=1	A0A5C2GP54		13 kDa
IG c281_heavy_IGHV4-34_IGHD3-3_IGHJ4 (Fragment) OS=Homo sapiens OX=9606 PE=2 SV=1	A0A5C2GP80		14 kDa
IG c663_heavy_IGHV3-33_IGHD6-13_IGHJ4 (Fragment) OS=Homo sapiens OX=9606 PE=2 SV=1	A0A5C2GP93		13 kDa
IG c390_heavy_IGHV3-66_IGHD3-3_IGHJ4 (Fragment) OS=Homo sapiens OX=9606 PE=2 SV=1	A0A5C2GP96		13 kDa
IG c1078_heavy_IGHV3-23_IGHD4-17_IGHJ4 (Fragment) OS=Homo sapiens OX=9606 PE=2 SV=1	A0A5C2GPA5		13 kDa
IG c1206_heavy_IGHV4-39_IGHD2-2_IGHJ6 (Fragment) OS=Homo sapiens OX=9606 PE=2 SV=1	A0A5C2GPA6		14 kDa
IG c410_heavy_IGHV3-11_IGHD3-3_IGHJ6 (Fragment) OS=Homo sapiens OX=9606 PE=2 SV=1	A0A5C2GPB3		14 kDa
IG c1010_heavy_IGHV3-74_IGHD2-21_IGHJ3 (Fragment) OS=Homo sapiens OX=9606 PE=2 SV=1	A0A5C2GPF9		13 kDa
IG c1305_heavy_IGHV3-73_IGHD6-19_IGHJ3 (Fragment) OS=Homo sapiens OX=9606 PE=2 SV=1	A0A5C2GPJ3		13 kDa
IG c624_heavy_IGHV3-33_IGHD3-16_IGHJ4 (Fragment) OS=Homo sapiens OX=9606 PE=2 SV=1	A0A5C2GPK4		14 kDa
IG c570_heavy_IGHV3-64_IGHD5-18_IGHJ4 (Fragment) OS=Homo sapiens OX=9606 PE=2 SV=1	A0A5C2GPR3		13 kDa
IG c1386_heavy_IGHV3-9_IGHD2-2_IGHJ2 (Fragment) OS=Homo sapiens OX=9606 PE=2 SV=1	A0A5C2GPS0		14 kDa
IG c1198_heavy_IGHV3-7_IGHD5-24_IGHJ4 (Fragment) OS=Homo sapiens OX=9606 PE=2 SV=1	A0A5C2GPS2		13 kDa
IG c1208_heavy_IGHV3-53_IGHD3-16_IGHJ4 (Fragment) OS=Homo sapiens OX=9606 PE=2 SV=1	A0A5C2GPT1		14 kDa
IG c883_heavy_IGHV3-66_IGHD3-3_IGHJ6 (Fragment) OS=Homo sapiens OX=9606 PE=2 SV=1	A0A5C2GPT5		14 kDa
IG c411_light_IGKV3-20_IGKJ4 (Fragment) OS=Homo sapiens OX=9606 PE=2 SV=1	A0A5C2GPT6		11 kDa
IG c600_heavy_IGHV3-23_IGHD6-25_IGHJ4 (Fragment) OS=Homo sapiens OX=9606 PE=2 SV=1	A0A5C2GPU2		13 kDa
IG c1362_heavy_IGHV3-15_IGHD1-26_IGHJ5 (Fragment) OS=Homo sapiens OX=9606 PE=2 SV=1	A0A5C2GPV1		13 kDa
IG c734_heavy_IGHV3-9_IGHD3-3_IGHJ4 (Fragment) OS=Homo sapiens OX=9606 PE=2 SV=1	A0A5C2GPV4		13 kDa
IG c1445_heavy_IGHV3-53_IGHD2-15_IGHJ4 (Fragment) OS=Homo sapiens OX=9606 PE=2 SV=1	A0A5C2GPX0		13 kDa
IG c597_light_IGKV3-11_IGKJ5 (Fragment) OS=Homo sapiens OX=9606 PE=2 SV=1	A0A5C2GPX8		12 kDa
IG c1402_heavy_IGHV3-7_IGHD1-26_IGHJ4 (Fragment) OS=Homo sapiens OX=9606 PE=2 SV=1	A0A5C2GPZ1		13 kDa
IG c1298_heavy_IGHV3-49_IGHD3-3_IGHJ4 (Fragment) OS=Homo sapiens OX=9606 PE=2 SV=1	A0A5C2GQ13		14 kDa
IG c983_heavy_IGHV3-33_IGHD5-18_IGHJ4 (Fragment) OS=Homo sapiens OX=9606 PE=2 SV=1	A0A5C2GQ23		14 kDa
IG c1506_heavy_IGHV3-21_IGHD5-5_IGHJ6 (Fragment) OS=Homo sapiens OX=9606 PE=2 SV=1	A0A5C2GQ33		13 kDa
IG c844_heavy_IGHV3-48_IGHD3-22_IGHJ5 (Fragment) OS=Homo sapiens OX=9606 PE=2 SV=1	A0A5C2GQ40		14 kDa
IG c1516_heavy_IGHV3-9_IGHD3-22_IGHJ3 (Fragment) OS=Homo sapiens OX=9606 PE=2 SV=1	A0A5C2GQ45		14 kDa
IG c864_heavy_IGHV3-23_IGHD3-22_IGHJ4 (Fragment) OS=Homo sapiens OX=9606 PE=2 SV=1	A0A5C2GQ60		14 kDa
IG c89_heavy_IGHV3-33_IGHD3-22_IGHJ4 (Fragment) OS=Homo sapiens OX=9606 PE=2 SV=1	A0A5C2GQ67		14 kDa
IG c874_heavy_IGHV3-33_IGHD5-5_IGHJ5 (Fragment) OS=Homo sapiens OX=9606 PE=2 SV=1	A0A5C2GQ69		14 kDa
IG c1546_heavy_IGHV3-33_IGHD5-24_IGHJ2 (Fragment) OS=Homo sapiens OX=9606 PE=2 SV=1	A0A5C2GQ74		14 kDa
IG c1585_heavy_IGHV3-21_IGHD3-22_IGHJ5 (Fragment) OS=Homo sapiens OX=9606 PE=2 SV=1	A0A5C2GQA3		13 kDa
IG c1605_heavy_IGHV3-53_IGHD6-13_IGHJ3 (Fragment) OS=Homo sapiens OX=9606 PE=2 SV=1	A0A5C2GQB9		13 kDa
IG c1093_heavy_IGHV3-53_IGHD6-6_IGHJ3 (Fragment) OS=Homo sapiens OX=9606 PE=2 SV=1	A0A5C2GQC2		13 kDa
IG c1596_heavy_IGHV3-30_IGHD6-6_IGHJ3 (Fragment) OS=Homo sapiens OX=9606 PE=2 SV=1	A0A5C2GQC6		13 kDa
IG c954_heavy_IGHV3-23_IGHD3-3_IGHJ4 (Fragment) OS=Homo sapiens OX=9606 PE=2 SV=1	A0A5C2GQD8		14 kDa
IG c1113_heavy_IGHV3-21_IGHD5-24_IGHJ4 (Fragment) OS=Homo sapiens OX=9606 PE=2 SV=1	A0A5C2GQD9		13 kDa
IG c780_heavy_IGHV3-11_IGHD4-23_IGHJ4 (Fragment) OS=Homo sapiens OX=9606 PE=2 SV=1	A0A5C2GQG4		14 kDa
IG c139_heavy_IGHV3-33_IGHD4-17_IGHJ6 (Fragment) OS=Homo sapiens OX=9606 PE=2 SV=1	A0A5C2GQH0		13 kDa
IG c179_heavy_IGHV3-30_IGHD2-8_IGHJ3 (Fragment) OS=Homo sapiens OX=9606 PE=2 SV=1	A0A5C2GQK6		14 kDa
IG c189_heavy_IGHV3-33_IGHD1-26_IGHJ5 (Fragment) OS=Homo sapiens OX=9606 PE=2 SV=1	A0A5C2GQL6		13 kDa
IG c1054_heavy_IGHV3-9_IGHD2-2_IGHJ2 (Fragment) OS=Homo sapiens OX=9606 PE=2 SV=1	A0A5C2GQN5		14 kDa
IG c239_heavy_IGHV3-33_IGHD3-10_IGHJ4 (Fragment) OS=Homo sapiens OX=9606 PE=2 SV=1	A0A5C2GQR2		14 kDa
IG c1682_heavy_IGHV3-23_IGHD5-5_IGHJ4 (Fragment) OS=Homo sapiens OX=9606 PE=2 SV=1	A0A5C2GQS3 (+1)		13 kDa
IG c1692_heavy_IGHV3-74_IGHD5-18_IGHJ4 (Fragment) OS=Homo sapiens OX=9606 PE=2 SV=1	A0A5C2GQT7		13 kDa
IG c285_light_IGKV3-20_IGKJ1 (Fragment) OS=Homo sapiens OX=9606 PE=2 SV=1	A0A5C2GQU1		12 kDa
IG c1712_heavy_IGHV3-23_IGHD4-11_IGHJ4 (Fragment) OS=Homo sapiens OX=9606 PE=2 SV=1	A0A5C2GQU8		13 kDa
IG c269_heavy_IGHV3-13_IGHD4-23_IGHJ6 (Fragment) OS=Homo sapiens OX=9606 PE=2 SV=1	A0A5C2GQV0		13 kDa
IG c1114_heavy_IGHV3-33_IGHD5-18_IGHJ5 (Fragment) OS=Homo sapiens OX=9606 PE=2 SV=1	A0A5C2GQW4		14 kDa
IG c930_heavy_IGHV3-11_IGHD3-3_IGHJ2 (Fragment) OS=Homo sapiens OX=9606 PE=2 SV=1	A0A5C2GQW7		14 kDa
IG c1134_heavy_IGHV3-64_IGHD3-3_IGHJ4 (Fragment) OS=Homo sapiens OX=9606 PE=2 SV=1	A0A5C2GQY9		14 kDa
IG c970_heavy_IGHV3-48_IGHD3-3_IGHJ6 (Fragment) OS=Homo sapiens OX=9606 PE=2 SV=1	A0A5C2GR08		14 kDa
IG c329_heavy_IGHV3-11_IGHD6-19_IGHJ4 (Fragment) OS=Homo sapiens OX=9606 PE=2 SV=1	A0A5C2GR12		13 kDa
IG c81_heavy_IGHV3-15_IGHD3-22_IGHJ4 (Fragment) OS=Homo sapiens OX=9606 PE=2 SV=1	A0A5C2GR15		14 kDa
IG c980_heavy_IGHV2-70_IGHD4-4_IGHJ5 (Fragment) OS=Homo sapiens OX=9606 PE=2 SV=1	A0A5C2GR22		13 kDa
IG c1383_heavy_IGHV3-7_IGHD3-22_IGHJ5 (Fragment) OS=Homo sapiens OX=9606 PE=2 SV=1	A0A5C2GR58		14 kDa
IG c131_heavy_IGHV3-33_IGHD5-12_IGHJ6 (Fragment) OS=Homo sapiens OX=9606 PE=2 SV=1	A0A5C2GR67		13 kDa
IG c399_heavy_IGHV3-74_IGHD1-26_IGHJ3 (Fragment) OS=Homo sapiens OX=9606 PE=2 SV=1	A0A5C2GR86		13 kDa
IG c1274_heavy_IGHV3-33_IGHD6-19_IGHJ4 (Fragment) OS=Homo sapiens OX=9606 PE=2 SV=1	A0A5C2GRD1		13 kDa
IG c25_light_IGKV3-15_IGKJ4 (Fragment) OS=Homo sapiens OX=9606 PE=2 SV=1	A0A5C2GRD9		12 kDa
IG c54_light_IGKV2-28_IGKJ2 (Fragment) OS=Homo sapiens OX=9606 PE=2 SV=1	A0A5C2GRE3 (+1)		12 kDa
IG c221_heavy_IGHV3-30_IGHD6-19_IGHJ6 (Fragment) OS=Homo sapiens OX=9606 PE=2 SV=1	A0A5C2GRG3		14 kDa
IG c1513_heavy_IGHV3-7_IGHD2-2_IGHJ4 (Fragment) OS=Homo sapiens OX=9606 PE=2 SV=1	A0A5C2GRJ5		15 kDa
IG c1553_heavy_IGHV3-7_IGHD3-16_IGHJ5 (Fragment) OS=Homo sapiens OX=9606 PE=2 SV=1	A0A5C2GRN7		13 kDa
IG c174_light_IGKV3-15_IGKJ5 (Fragment) OS=Homo sapiens OX=9606 PE=2 SV=1	A0A5C2GRQ4		12 kDa
IG c311_heavy_IGHV3-64_IGHD3-9_IGHJ2 (Fragment) OS=Homo sapiens OX=9606 PE=2 SV=1	A0A5C2GRQ5		13 kDa
IG c1424_heavy_IGHV3-64_IGHD2-21_IGHJ4 (Fragment) OS=Homo sapiens OX=9606 PE=2 SV=1	A0A5C2GRT6		14 kDa
IG c371_heavy_IGHV3-33_IGHD3-10_IGHJ3 (Fragment) OS=Homo sapiens OX=9606 PE=2 SV=1	A0A5C2GRV2		14 kDa
IG c1643_heavy_IGHV3-48_IGHD2-21_IGHJ6 (Fragment) OS=Homo sapiens OX=9606 PE=2 SV=1	A0A5C2GRV7		14 kDa
IG c639_heavy_IGHV3-33_IGHD5-18_IGHJ4 (Fragment) OS=Homo sapiens OX=9606 PE=2 SV=1	A0A5C2GRW1		13 kDa
IG c649_heavy_IGHV3-66_IGHD5-24_IGHJ3 (Fragment) OS=Homo sapiens OX=9606 PE=2 SV=1	A0A5C2GRX0		13 kDa
IG c1454_heavy_IGHV4-31_IGHD3-22_IGHJ2 (Fragment) OS=Homo sapiens OX=9606 PE=2 SV=1	A0A5C2GS15		13 kDa
IG c1713_heavy_IGHV3-66_IGHD5-18_IGHJ5 (Fragment) OS=Homo sapiens OX=9606 PE=2 SV=1	A0A5C2GS26		13 kDa
IG c1723_heavy_IGHV3-66_IGHD5-18_IGHJ5 (Fragment) OS=Homo sapiens OX=9606 PE=2 SV=1	A0A5C2GS36		13 kDa
IG c1524_heavy_IGHV3-21_IGHD6-19_IGHJ6 (Fragment) OS=Homo sapiens OX=9606 PE=2 SV=1	A0A5C2GS77		14 kDa
IG c551_heavy_IGHV3-7_IGHD3-10_IGHJ6 (Fragment) OS=Homo sapiens OX=9606 PE=2 SV=1	A0A5C2GSB5		14 kDa
IG c405_light_IGKV3-20_IGKJ4 (Fragment) OS=Homo sapiens OX=9606 PE=2 SV=1	A0A5C2GSD3		12 kDa
IG c435_light_IGKV3-15_IGKJ4 (Fragment) OS=Homo sapiens OX=9606 PE=2 SV=1	A0A5C2GSF5		12 kDa
IG c581_heavy_IGHV3-48_IGHD3-22_IGHJ4 (Fragment) OS=Homo sapiens OX=9606 PE=2 SV=1	A0A5C2GSJ6		14 kDa
IG c52_light_IGKV3-20_IGKJ1 (Fragment) OS=Homo sapiens OX=9606 PE=2 SV=1	A0A5C2GSS0		12 kDa
IG c651_heavy_IGHV3-30_IGHD5-12_IGHJ4 (Fragment) OS=Homo sapiens OX=9606 PE=2 SV=1	A0A5C2GSS1		13 kDa
IG c925_light_IGKV3-20_IGKJ1 (Fragment) OS=Homo sapiens OX=9606 PE=2 SV=1	A0A5C2GSY0		12 kDa
IG c939_heavy_IGHV3-21_IGHD7-27_IGHJ3 (Fragment) OS=Homo sapiens OX=9606 PE=2 SV=1	A0A5C2GSZ9		13 kDa
IG c671_heavy_IGHV3-48_IGHD3-22_IGHJ4 (Fragment) OS=Homo sapiens OX=9606 PE=2 SV=1	A0A5C2GT09		14 kDa
IG c561_light_IGKV3-11_IGKJ4 (Fragment) OS=Homo sapiens OX=9606 PE=2 SV=1	A0A5C2GT18		12 kDa
IG c655_light_IGKV3-20_IGKJ3 (Fragment) OS=Homo sapiens OX=9606 PE=2 SV=1	A0A5C2GT69		12 kDa
IG c735_light_IGKV3-15_IGKJ1 (Fragment) OS=Homo sapiens OX=9606 PE=2 SV=1	A0A5C2GT73		12 kDa
IG c664_light_IGKV2-30_IGKJ3 (Fragment) OS=Homo sapiens OX=9606 PE=2 SV=1	A0A5C2GT79		12 kDa
IG c1069_heavy_IGHV3-7_IGHD1-26_IGHJ4 (Fragment) OS=Homo sapiens OX=9606 PE=2 SV=1	A0A5C2GTA5		13 kDa
IG c751_heavy_IGHV3-30_IGHD3-3_IGHJ3 (Fragment) OS=Homo sapiens OX=9606 PE=2 SV=1	A0A5C2GTB3		14 kDa
IG c312_light_IGKV2D-29_IGKJ5 (Fragment) OS=Homo sapiens OX=9606 PE=2 SV=1	A0A5C2GTE9		12 kDa
IG c821_heavy_IGHV3-21_IGHD1-1_IGHJ6 (Fragment) OS=Homo sapiens OX=9606 PE=2 SV=1	A0A5C2GTL8		13 kDa
IG c113_light_IGKV2D-28_IGKJ2 (Fragment) OS=Homo sapiens OX=9606 PE=2 SV=1	A0A5C2GTN9		12 kDa
IG c1269_heavy_IGHV3-21_IGHD2-15_IGHJ3 (Fragment) OS=Homo sapiens OX=9606 PE=2 SV=1	A0A5C2GTS1		13 kDa
IG c914_light_IGKV3-15_IGKJ2 (Fragment) OS=Homo sapiens OX=9606 PE=2 SV=1	A0A5C2GTT1		12 kDa
IG c173_light_IGKV3-15_IGKJ5 (Fragment) OS=Homo sapiens OX=9606 PE=2 SV=1	A0A5C2GTT8		12 kDa
IG c945_light_IGKV3-20_IGKJ1 (Fragment) OS=Homo sapiens OX=9606 PE=2 SV=1	A0A5C2GTV9		12 kDa
IG c1319_heavy_IGHV3-11_IGHD1-14_IGHJ4 (Fragment) OS=Homo sapiens OX=9606 PE=2 SV=1	A0A5C2GTW8		13 kDa
IG c1339_heavy_IGHV3-9_IGHD6-6_IGHJ6 (Fragment) OS=Homo sapiens OX=9606 PE=2 SV=1	A0A5C2GTY5		14 kDa
IG c293_light_IGKV3-20_IGKJ2 (Fragment) OS=Homo sapiens OX=9606 PE=2 SV=1	A0A5C2GU63		12 kDa
IG c1055_light_IGKV3-11_IGKJ5 (Fragment) OS=Homo sapiens OX=9606 PE=2 SV=1	A0A5C2GU71		12 kDa
IG c1429_heavy_IGHV3-11_IGHD4-17_IGHJ4 (Fragment) OS=Homo sapiens OX=9606 PE=2 SV=1	A0A5C2GU75		13 kDa
IG c1114_light_IGKV3-20_IGKJ2 (Fragment) OS=Homo sapiens OX=9606 PE=2 SV=1	A0A5C2GUB9		12 kDa
IG c1105_light_IGKV3-15_IGKJ3 (Fragment) OS=Homo sapiens OX=9606 PE=2 SV=1	A0A5C2GUC2		12 kDa
IG c1011_light_IGKV3D-20_IGKJ2 (Fragment) OS=Homo sapiens OX=9606 PE=2 SV=1	A0A5C2GUC7		12 kDa
IG c1175_light_IGKV3-11_IGKJ1 (Fragment) OS=Homo sapiens OX=9606 PE=2 SV=1	A0A5C2GUH7		12 kDa
IG c1181_heavy_IGHV3-30_IGHD2-21_IGHJ3 (Fragment) OS=Homo sapiens OX=9606 PE=2 SV=1	A0A5C2GUJ3		13 kDa
IG c1499_heavy_IGHV3-49_IGHD1-20_IGHJ4 (Fragment) OS=Homo sapiens OX=9606 PE=2 SV=1	A0A5C2GUK2		14 kDa
IG c1201_heavy_IGHV3-9_IGHD3-10_IGHJ3 (Fragment) OS=Homo sapiens OX=9606 PE=2 SV=1	A0A5C2GUL3		14 kDa
IG c309_light_IGKV3-15_IGKJ1 (Fragment) OS=Homo sapiens OX=9606 PE=2 SV=1	A0A5C2GUP0		11 kDa
IG c1549_heavy_IGHV3-48_IGHD7-27_IGHJ6 (Fragment) OS=Homo sapiens OX=9606 PE=2 SV=1	A0A5C2GUQ4		14 kDa
IG c642_light_IGKV3-20_IGKJ1 (Fragment) OS=Homo sapiens OX=9606 PE=2 SV=1	A0A5C2GUT7		12 kDa
IG c1291_heavy_IGHV3-49_IGHD4-23_IGHJ4 (Fragment) OS=Homo sapiens OX=9606 PE=2 SV=1	A0A5C2GUU8		13 kDa
IG c553_light_IGKV3-20_IGKJ2 (Fragment) OS=Homo sapiens OX=9606 PE=2 SV=1	A0A5C2GUV4		12 kDa
IG c1301_heavy_IGHV4-39_IGHD6-13_IGHJ4 (Fragment) OS=Homo sapiens OX=9606 PE=2 SV=1	A0A5C2GUV7		14 kDa
IG c1221_light_IGKV1-27_IGKJ1 (Fragment) OS=Homo sapiens OX=9606 PE=2 SV=1	A0A5C2GUW3		12 kDa
IG c357_heavy_IGHV3-7_IGHD6-25_IGHJ1 (Fragment) OS=Homo sapiens OX=9606 PE=2 SV=1	A0A5C2GV12		14 kDa
IG c1177_light_IGKV3-20_IGKJ4 (Fragment) OS=Homo sapiens OX=9606 PE=2 SV=1	A0A5C2GV36		12 kDa
IG c1361_heavy_IGHV3-7_IGHD3-3_IGHJ4 (Fragment) OS=Homo sapiens OX=9606 PE=2 SV=1	A0A5C2GV75		15 kDa
IG c1471_heavy_IGHV3-49_IGHD6-19_IGHJ1 (Fragment) OS=Homo sapiens OX=9606 PE=2 SV=1	A0A5C2GVH2		13 kDa
IG c1491_heavy_IGHV3-21_IGHD3-3_IGHJ4 (Fragment) OS=Homo sapiens OX=9606 PE=2 SV=1	A0A5C2GVJ2		14 kDa
IG c1584_light_IGKV2-30_IGKJ2 (Fragment) OS=Homo sapiens OX=9606 PE=2 SV=1	A0A5C2GVJ5		12 kDa
IG c617_heavy_IGHV3-7_IGHD6-19_IGHJ3 (Fragment) OS=Homo sapiens OX=9606 PE=2 SV=1	A0A5C2GVP3		14 kDa
IG c1869_heavy_IGHV4-4_IGHD2-15_IGHJ6 (Fragment) OS=Homo sapiens OX=9606 PE=2 SV=1	A0A5C2GVS4		13 kDa
IG c1601_heavy_IGHV3-74_IGHD1-7_IGHJ2 (Fragment) OS=Homo sapiens OX=9606 PE=2 SV=1	A0A5C2GVT0		13 kDa
IG c609_light_IGKV3-11_IGKJ3 (Fragment) OS=Homo sapiens OX=9606 PE=2 SV=1	A0A5C2GVT6		12 kDa
IG c552_heavy_IGHV3-7_IGHD4-23_IGHJ4 (Fragment) OS=Homo sapiens OX=9606 PE=2 SV=1	A0A5C2GVU0		14 kDa
IG c1760_light_IGKV2D-28_IGKJ3 (Fragment) OS=Homo sapiens OX=9606 PE=2 SV=1	A0A5C2GVZ1		12 kDa
IG c1711_heavy_IGHV3-33_IGHD3-22_IGHJ4 (Fragment) OS=Homo sapiens OX=9606 PE=2 SV=1	A0A5C2GW14		14 kDa
IG c1457_light_IGKV3-20_IGKJ1 (Fragment) OS=Homo sapiens OX=9606 PE=2 SV=1	A0A5C2GW15		11 kDa
IG c639_light_IGKV3-20_IGKJ2 (Fragment) OS=Homo sapiens OX=9606 PE=2 SV=1	A0A5C2GW23		12 kDa
IG c857_heavy_IGHV3-23_IGHD3-3_IGHJ4 (Fragment) OS=Homo sapiens OX=9606 PE=2 SV=1	A0A5C2GW77		14 kDa
IG c1881_heavy_IGHV3-13_IGHD1-14_IGHJ3 (Fragment) OS=Homo sapiens OX=9606 PE=2 SV=1	A0A5C2GWB9		14 kDa
IG c1915_light_IGKV2D-28_IGKJ3 (Fragment) OS=Homo sapiens OX=9606 PE=2 SV=1	A0A5C2GWE3		12 kDa
IG c58_light_IGKV3-11_IGKJ4 (Fragment) OS=Homo sapiens OX=9606 PE=2 SV=1	A0A5C2GWF8		12 kDa
IG c927_heavy_IGHV3-20_IGHD1-26_IGHJ4 (Fragment) OS=Homo sapiens OX=9606 PE=2 SV=1	A0A5C2GWI6		13 kDa
IG c1687_light_IGKV3-20_IGKJ2 (Fragment) OS=Homo sapiens OX=9606 PE=2 SV=1	A0A5C2GWT9		12 kDa
IG c1067_heavy_IGHV3-11_IGHD3-22_IGHJ6 (Fragment) OS=Homo sapiens OX=9606 PE=2 SV=1	A0A5C2GWW2		14 kDa
IG c1533_light_IGKV2-30_IGKJ1 (Fragment) OS=Homo sapiens OX=9606 PE=2 SV=1	A0A5C2GX58		13 kDa
IG c1563_light_IGKV3-20_IGKJ1 (Fragment) OS=Homo sapiens OX=9606 PE=2 SV=1	A0A5C2GX85		12 kDa
IG c1583_light_IGKV2D-28_IGKJ2 (Fragment) OS=Homo sapiens OX=9606 PE=2 SV=1	A0A5C2GXA1		12 kDa
IG c1452_light_IGKV2D-28_IGKJ2 (Fragment) OS=Homo sapiens OX=9606 PE=2 SV=1	A0A5C2GXH1		12 kDa
IG c530_light_IGKV3-20_IGKJ1 (Fragment) OS=Homo sapiens OX=9606 PE=2 SV=1	A0A5C2GXU3		12 kDa
IG c1537_heavy_IGHV3-48_IGHD1-26_IGHJ4 (Fragment) OS=Homo sapiens OX=9606 PE=2 SV=1	A0A5C2GY47		13 kDa
IG c608_light_IGKV3-20_IGKJ2 (Fragment) OS=Homo sapiens OX=9606 PE=2 SV=1	A0A5C2GY89		12 kDa
IG c1060_light_IGKV3-20_IGKJ2 (Fragment) OS=Homo sapiens OX=9606 PE=2 SV=1	A0A5C2GZ56		12 kDa
IG c1909_light_IGKV2D-28_IGKJ3 (Fragment) OS=Homo sapiens OX=9606 PE=2 SV=1	A0A5C2GZT5 (+1)		12 kDa
Uncharacterized protein OS=Homo sapiens OX=9606 PE=2 SV=1	A0A5E4		25 kDa
Integrin beta OS=Homo sapiens OX=9606 GN=ITGB3 PE=3 SV=1	A0A5E4DMZ9	ITGB3	87 kDa
Cluster of Integrin beta OS=Homo sapiens OX=9606 GN=ITGB3 PE=3 SV=1 (A0A5E4DMZ9)	A0A5E4DMZ9 [2]	ITGB3	87 kDa
L-lactate dehydrogenase OS=Homo sapiens OX=9606 GN=LDHB PE=1 SV=1	A0A5F9ZHM4	LDHB	37 kDa
MHC class I antigen OS=Homo sapiens OX=9606 GN=HLA-C PE=3 SV=1	A0A5H2UGI1	HLA-C	41 kDa
MHC class I antigen OS=Homo sapiens OX=9606 GN=HLA-B PE=3 SV=1	A0A5H2UI55	HLA-B	40 kDa
MHC class I antigen OS=Homo sapiens OX=9606 GN=HLA-B PE=3 SV=1	A0A5H2UIL0	HLA-B	40 kDa
MHC class I antigen OS=Homo sapiens OX=9606 GN=HLA-B PE=3 SV=1	A0A5H2UIZ8	HLA-B	40 kDa
MHC class I antigen OS=Homo sapiens OX=9606 GN=HLA-B PE=3 SV=1	A0A5H2UUT4	HLA-B	40 kDa
MHC class I antigen OS=Homo sapiens OX=9606 GN=HLA-A PE=3 SV=1	A0A5H2UUW3	HLA-A	41 kDa
MHC class I antigen (Fragment) OS=Homo sapiens OX=9606 GN=HLA-B PE=3 SV=1	A0A5H2UVL9	HLA-B	21 kDa
MHC class I antigen OS=Homo sapiens OX=9606 GN=HLA-A PE=3 SV=1	A0A5H2UYJ8	HLA-A	41 kDa
MHC class I antigen OS=Homo sapiens OX=9606 GN=HLA-B PE=3 SV=1	A0A5H2UZ80	HLA-B	41 kDa
MHC class I antigen OS=Homo sapiens OX=9606 GN=HLA-B PE=3 SV=1	A0A5H2UZB1	HLA-B	41 kDa
MHC class I antigen OS=Homo sapiens OX=9606 GN=HLA-B PE=3 SV=1	A0A5J6CWT4	HLA-B	40 kDa
MHC class I antigen OS=Homo sapiens OX=9606 GN=HLA-A PE=3 SV=1	A0A5J6CX62	HLA-A	41 kDa
Aggrecan core protein OS=Homo sapiens OX=9606 GN=ACAN PE=1 SV=2	A0A5K1VW97 (+2)	ACAN	261 kDa
MHC class I antigen OS=Homo sapiens OX=9606 GN=HLA-G PE=3 SV=1	A0A5Q2WTV3	HLA-G	38 kDa
Apolipoprotein B-100 (Fragment) OS=Homo sapiens OX=9606 GN=APOB PE=1 SV=1	A0A669KB70	APOB	15 kDa
MHC class I antigen OS=Homo sapiens OX=9606 GN=HLA-B PE=3 SV=1	A0A678ZH34	HLA-B	40 kDa
MHC class I antigen OS=Homo sapiens OX=9606 GN=HLA-A PE=3 SV=1	A0A678ZH46	HLA-A	41 kDa
MHC class I antigen OS=Homo sapiens OX=9606 GN=HLA-C PE=3 SV=1	A0A678ZI12	HLA-C	41 kDa
MHC class I antigen OS=Homo sapiens OX=9606 GN=HLA-A PE=3 SV=1	A0A678ZIC5	HLA-A	41 kDa
MHC class I antigen OS=Homo sapiens OX=9606 GN=HLA-C PE=3 SV=1	A0A678ZIE4	HLA-C	41 kDa
MHC class I antigen OS=Homo sapiens OX=9606 GN=HLA-B PE=3 SV=1	A0A678ZP73	HLA-B	41 kDa
MHC class I antigen OS=Homo sapiens OX=9606 GN=HLA-C PE=3 SV=1	A0A678ZR35	HLA-C	41 kDa
MHC class I antigen OS=Homo sapiens OX=9606 GN=HLA-B PE=3 SV=1	A0A678ZVX4	HLA-B	40 kDa
MHC class I antigen OS=Homo sapiens OX=9606 GN=HLA-A PE=3 SV=1	A0A678ZWL7	HLA-A	41 kDa
MHC class I antigen OS=Homo sapiens OX=9606 GN=HLA-B PE=3 SV=1	A0A678ZWY6	HLA-B	40 kDa
MHC class I antigen OS=Homo sapiens OX=9606 GN=HLA-B PE=3 SV=1	A0A678ZXA6	HLA-B	40 kDa
MHC class I antigen OS=Homo sapiens OX=9606 GN=HLA-A PE=3 SV=1	A0A678ZZC3	HLA-A	41 kDa
AEG6B2 (Fragment) OS=Homo sapiens OX=9606 PE=2 SV=1	A0A679KKL6		13 kDa
ACX82 (Fragment) OS=Homo sapiens OX=9606 PE=2 SV=1	A0A679KL62		28 kDa
AEG4D9 (Fragment) OS=Homo sapiens OX=9606 PE=2 SV=1	A0A679KRN7		14 kDa
MHC class I antigen OS=Homo sapiens OX=9606 GN=HLA-A PE=3 SV=1	A0A6B7FTB7	HLA-A	41 kDa
MHC class I antigen OS=Homo sapiens OX=9606 GN=HLA-A PE=3 SV=1	A0A6B7FTG2	HLA-A	41 kDa
MHC class I antigen OS=Homo sapiens OX=9606 GN=HLA-B PE=3 SV=1	A0A6B7FV78	HLA-B	40 kDa
MHC class I antigen OS=Homo sapiens OX=9606 GN=HLA-A PE=3 SV=1	A0A6B7HFR9	HLA-A	41 kDa
MHC class I antigen OS=Homo sapiens OX=9606 GN=HLA-B PE=3 SV=1	A0A6B7HGA2	HLA-B	41 kDa
MHC class I antigen OS=Homo sapiens OX=9606 GN=HLA-C PE=3 SV=1	A0A6B7HGE8 (+1)	HLA-C	41 kDa
MHC class I antigen OS=Homo sapiens OX=9606 GN=HLA-B PE=3 SV=1	A0A6B7HGF4	HLA-B	40 kDa
MHC class I antigen OS=Homo sapiens OX=9606 GN=HLA-C PE=3 SV=1	A0A6B7HGM7	HLA-C	41 kDa
MHC class I antigen OS=Homo sapiens OX=9606 GN=HLA-A PE=3 SV=1	A0A6B7HGN3	HLA-A	41 kDa
MHC class I antigen OS=Homo sapiens OX=9606 GN=HLA-A PE=3 SV=1	A0A6B7HHT7	HLA-A	41 kDa
MHC class I antigen OS=Homo sapiens OX=9606 GN=HLA-B PE=3 SV=1	A0A6B7IEZ8	HLA-B	41 kDa
MHC class I antigen OS=Homo sapiens OX=9606 GN=HLA-B PE=3 SV=1	A0A6B7IIA8	HLA-B	41 kDa
MHC class I antigen OS=Homo sapiens OX=9606 GN=HLA-C PE=3 SV=1	A0A6B7IJF8	HLA-C	41 kDa
MHC class I antigen OS=Homo sapiens OX=9606 GN=HLA-C PE=3 SV=1	A0A6B7IKJ6	HLA-C	41 kDa
MHC class I antigen OS=Homo sapiens OX=9606 GN=HLA-B PE=3 SV=1	A0A6B9IXC2	HLA-B	40 kDa
HLA class I histocompatibility antigen OS=Homo sapiens OX=9606 GN=HLA-C PE=3 SV=1	A0A6B9VR26	HLA-C	41 kDa
HLA class I histocompatibility antigen OS=Homo sapiens OX=9606 GN=HLA-B PE=3 SV=1	A0A6B9VR91	HLA-B	40 kDa
MHC class I antigen OS=Homo sapiens OX=9606 GN=HLA-C PE=3 SV=1	A0A6B9VRG8	HLA-C	41 kDa
MHC class I antigen OS=Homo sapiens OX=9606 GN=HLA-C PE=3 SV=1	A0A6B9VU41 (+1)	HLA-C	41 kDa
MHC class I antigen OS=Homo sapiens OX=9606 GN=HLA-A PE=3 SV=1	A0A6B9VUB6	HLA-A	41 kDa
MHC class I antigen OS=Homo sapiens OX=9606 GN=HLA-C PE=3 SV=1	A0A6B9VUL7	HLA-C	41 kDa
Dystrophin (Fragment) OS=Homo sapiens OX=9606 GN=DMD PE=2 SV=1	A0A6B9W0D6	DMD	27 kDa
MHC class I antigen OS=Homo sapiens OX=9606 GN=HLA-A PE=3 SV=1	A0A6B9WHU5	HLA-A	41 kDa
MHC class I antigen OS=Homo sapiens OX=9606 GN=HLA-C PE=3 SV=1	A0A6C0SH40	HLA-C	41 kDa
MHC class I antigen OS=Homo sapiens OX=9606 GN=HLA-B PE=3 SV=1	A0A6C0TGR7	HLA-B	40 kDa
MHC class I antigen OS=Homo sapiens OX=9606 GN=HLA-C PE=3 SV=1	A0A6C0WYP7	HLA-C	41 kDa
MHC class I antigen OS=Homo sapiens OX=9606 GN=HLA-A PE=3 SV=1	A0A6C1HWN0	HLA-A	41 kDa
MHC class I protein OS=Homo sapiens OX=9606 GN=HLA-B PE=3 SV=1	A0A6G7S6R4	HLA-B	41 kDa
MHC class I antigen OS=Homo sapiens OX=9606 GN=HLA-B* PE=3 SV=1	A0A6N0A228	HLA-B	40 kDa
Alanine--tRNA ligase OS=Homo sapiens OX=9606 GN=AARS1 PE=1 SV=1	A0A6Q8PGE8	AARS1	106 kDa
Guanine nucleotide-binding protein G(o) subunit alpha OS=Homo sapiens OX=9606 GN=GNAO1 PE=1 SV=1	A0A6Q8PGR1	GNAO1	12 kDa
Heat shock protein beta-1 OS=Homo sapiens OX=9606 GN=HSPB1 PE=1 SV=1	A0A6Q8PH65	HSPB1	18 kDa
Heat shock protein beta-1 OS=Homo sapiens OX=9606 GN=HSPB1 PE=1 SV=1	A0A6Q8PHA6	HSPB1	18 kDa
Glycine amidinotransferase OS=Homo sapiens OX=9606 GN=GATM PE=1 SV=1	A0A6Q8PHC6	GATM	46 kDa
Cluster of Glycine amidinotransferase OS=Homo sapiens OX=9606 GN=GATM PE=1 SV=1 (A0A6Q8PHC6)	A0A6Q8PHC6 [2]	GATM	46 kDa
MHC class I antigen OS=Homo sapiens OX=9606 GN=HLA-B PE=3 SV=1	A0A6S7XTG4	HLA-B	40 kDa
MHC class I antigen OS=Homo sapiens OX=9606 GN=HLA-A PE=3 SV=1	A0A6S7XU09	HLA-A	41 kDa
MHC class I antigen OS=Homo sapiens OX=9606 GN=HLA-C PE=3 SV=1	A0A6S7XU48	HLA-C	41 kDa
MHC class I antigen OS=Homo sapiens OX=9606 GN=HLA-C PE=3 SV=1	A0A6S7XV07	HLA-C	41 kDa
MHC class I antigen OS=Homo sapiens OX=9606 GN=HLA-C PE=3 SV=1	A0A7D3QEY3	HLA-C	41 kDa
MHC class I antigen OS=Homo sapiens OX=9606 GN=HLA-B PE=3 SV=1	A0A7D8V7S2	HLA-B	40 kDa
MHC class I antigen OS=Homo sapiens OX=9606 GN=HLA-B PE=3 SV=1	A0A7D8VDS6	HLA-B	40 kDa
MHC class I antigen OS=Homo sapiens OX=9606 GN=HLA-B PE=3 SV=1	A0A7D8VS45	HLA-B	40 kDa
MHC class I antigen OS=Homo sapiens OX=9606 GN=HLA-B PE=3 SV=1	A0A7D8ZGS3	HLA-B	40 kDa
MHC class I antigen OS=Homo sapiens OX=9606 GN=HLA-B PE=3 SV=1	A0A7D9BUY4	HLA-B	40 kDa
MHC class I antigen OS=Homo sapiens OX=9606 GN=HLA-B PE=3 SV=1	A0A7D9BVQ7	HLA-B	40 kDa
MHC class I antigen OS=Homo sapiens OX=9606 GN=HLA-B PE=3 SV=1	A0A7D9FXF9	HLA-B	41 kDa
Guanine nucleotide-binding protein subunit beta-4 OS=Homo sapiens OX=9606 GN=GNB4 PE=1 SV=1	A0A7I2S2S9	GNB4	36 kDa
Integrin beta OS=Homo sapiens OX=9606 GN=ITGB1 PE=1 SV=1	A0A7I2V2F9 (+2)	ITGB1	88 kDa
75 kDa glucose-regulated protein OS=Homo sapiens OX=9606 GN=HSPA9 PE=1 SV=1	A0A7I2V2S7	HSPA9	70 kDa
Cathepsin B OS=Homo sapiens OX=9606 GN=CTSB PE=1 SV=1	A0A7I2V302	CTSB	14 kDa
Thrombospondin-2 OS=Homo sapiens OX=9606 GN=THBS2 PE=1 SV=1	A0A7I2V344	THBS2	22 kDa
Integrin beta OS=Homo sapiens OX=9606 GN=ITGB1 PE=1 SV=1	A0A7I2V348	ITGB1	88 kDa
Helix-destabilizing protein OS=Homo sapiens OX=9606 GN=HNRNPA1 PE=1 SV=1	A0A7I2V3R8	HNRNPA1	34 kDa
Cluster of Helix-destabilizing protein OS=Homo sapiens OX=9606 GN=HNRNPA1 PE=1 SV=1 (A0A7I2V3R8)	A0A7I2V3R8 [3]	HNRNPA1	34 kDa
Tetraspanin OS=Homo sapiens OX=9606 GN=CD9 PE=1 SV=1	A0A7I2V3T7	CD9	24 kDa
Cathepsin B OS=Homo sapiens OX=9606 GN=CTSB PE=1 SV=1	A0A7I2V440	CTSB	40 kDa
Thrombospondin-2 OS=Homo sapiens OX=9606 GN=THBS2 PE=1 SV=1	A0A7I2V585	THBS2	124 kDa
60 kDa chaperonin OS=Homo sapiens OX=9606 GN=HSPD1 PE=1 SV=1	A0A7I2V599	HSPD1	58 kDa
60 kDa chaperonin OS=Homo sapiens OX=9606 GN=HSPD1 PE=1 SV=1	A0A7I2V5M1	HSPD1	40 kDa
75 kDa glucose-regulated protein OS=Homo sapiens OX=9606 GN=HSPA9 PE=1 SV=1	A0A7I2YQB2	HSPA9	63 kDa
Cluster of 75 kDa glucose-regulated protein OS=Homo sapiens OX=9606 GN=HSPA9 PE=1 SV=1 (A0A7I2YQB2)	A0A7I2YQB2 [6]	HSPA9	63 kDa
C3/C5 convertase (Fragment) OS=Homo sapiens OX=9606 GN=Bf PE=4 SV=1	A0A7I6GV05	Bf	83 kDa
Cluster of C3/C5 convertase (Fragment) OS=Homo sapiens OX=9606 GN=Bf PE=4 SV=1 (A0A7I6GV05)	A0A7I6GV05 [9]	Bf	83 kDa
MHC class I antigen OS=Homo sapiens OX=9606 GN=HLA-C PE=3 SV=1	A0A7L7TUI7	HLA-C	41 kDa
Peptidyl-prolyl cis-trans isomerase B OS=Homo sapiens OX=9606 GN=PPIB PE=4 SV=1	A0A7P0T7U3	PPIB	13 kDa
Calnexin OS=Homo sapiens OX=9606 GN=CANX PE=4 SV=1	A0A7P0T840	CANX	68 kDa
Calreticulin OS=Homo sapiens OX=9606 GN=CALR PE=4 SV=1	A0A7P0T861	CALR	41 kDa
Transitional endoplasmic reticulum ATPase OS=Homo sapiens OX=9606 GN=VCP PE=4 SV=1	A0A7P0T8Q5	VCP	83 kDa
Cluster of Transitional endoplasmic reticulum ATPase OS=Homo sapiens OX=9606 GN=VCP PE=4 SV=1 (A0A7P0T8Q5)	A0A7P0T8Q5 [3]	VCP	83 kDa
Nicotinamide phosphoribosyltransferase OS=Homo sapiens OX=9606 GN=NAMPT PE=4 SV=1	A0A7P0T9I9	NAMPT	55 kDa
Cluster of Nicotinamide phosphoribosyltransferase OS=Homo sapiens OX=9606 GN=NAMPT PE=4 SV=1 (A0A7P0T9I9)	A0A7P0T9I9 [2]	NAMPT	55 kDa
Protein disulfide-isomerase OS=Homo sapiens OX=9606 GN=P4HB PE=4 SV=1	A0A7P0T9K9	P4HB	50 kDa
Angiotensinogen OS=Homo sapiens OX=9606 GN=AGT PE=4 SV=1	A0A7P0T9S6	AGT	40 kDa
Protein disulfide-isomerase OS=Homo sapiens OX=9606 GN=P4HB PE=4 SV=1	A0A7P0T9U6	P4HB	55 kDa
Angiotensinogen OS=Homo sapiens OX=9606 GN=AGT PE=4 SV=1	A0A7P0TA52	AGT	46 kDa
Endoplasmin OS=Homo sapiens OX=9606 GN=HSP90B1 PE=4 SV=1	A0A7P0TAE1	HSP90B1	91 kDa
Protein disulfide-isomerase OS=Homo sapiens OX=9606 GN=P4HB PE=4 SV=1	A0A7P0TAX9	P4HB	24 kDa
Peptidyl-prolyl cis-trans isomerase B OS=Homo sapiens OX=9606 GN=PPIB PE=4 SV=1	A0A7P0TB45	PPIB	24 kDa
Endoplasmin OS=Homo sapiens OX=9606 GN=HSP90B1 PE=4 SV=1	A0A7P0TBC2	HSP90B1	53 kDa
Angiotensinogen OS=Homo sapiens OX=9606 GN=AGT PE=4 SV=1	A0A7P0TBH1	AGT	52 kDa
Complement factor B (Fragment) OS=Homo sapiens OX=9606 GN=Bf PE=2 SV=1	A0A7R5SDM2	Bf	27 kDa
MLL-MYH11 fusion protein (Fragment) OS=Homo sapiens OX=9606 PE=2 SV=1	A0A7R6KYT5		372 kDa
MHC class I antigen OS=Homo sapiens OX=9606 GN=HLA-C PE=4 SV=1	A0A7R8C2C4	HLA-C	41 kDa
MHC class I antigen OS=Homo sapiens OX=9606 GN=HLA-C PE=4 SV=1	A0A7R8C2E3	HLA-C	41 kDa
MHC class I antigen OS=Homo sapiens OX=9606 GN=HLA-C PE=4 SV=1	A0A7R8GUH3	HLA-C	41 kDa
MHC class I antigen OS=Homo sapiens OX=9606 GN=HLA-A PE=4 SV=1	A0A7R9KAQ5	HLA-A	41 kDa
MHC class I antigen OS=Homo sapiens OX=9606 GN=HLA-A PE=4 SV=1	A0A7R9KC42	HLA-A	41 kDa
MHC class I antigen OS=Homo sapiens OX=9606 GN=HLA-A PE=4 SV=1	A0A7R9PSR9	HLA-A	41 kDa
IGH c38_heavy_IGHV3-74_IGHD4-17_IGHJ4 (Fragment) OS=Homo sapiens OX=9606 PE=2 SV=1	A0A7S5BX64		14 kDa
IGH c88_heavy_IGHV3-7_IGHD1-26_IGHJ6 (Fragment) OS=Homo sapiens OX=9606 PE=2 SV=1	A0A7S5BXB3		14 kDa
IGH c233_heavy_IGHV3-21_IGHD3-10_IGHJ4 (Fragment) OS=Homo sapiens OX=9606 PE=2 SV=1	A0A7S5BXH0		13 kDa
IGH c263_heavy_IGHV3-23_IGHD3-3_IGHJ6 (Fragment) OS=Homo sapiens OX=9606 PE=2 SV=1	A0A7S5BXI7		13 kDa
IGH c278_heavy_IGHV3-33_IGHD3-3_IGHJ5 (Fragment) OS=Homo sapiens OX=9606 PE=2 SV=1	A0A7S5BXJ3		14 kDa
IGH c283_heavy_IGHV3-48_IGHD6-13_IGHJ3 (Fragment) OS=Homo sapiens OX=9606 PE=2 SV=1	A0A7S5BXK8		14 kDa
IGH c207_heavy_IGHV4-59B_IGHD2-2_IGHJ4 (Fragment) OS=Homo sapiens OX=9606 PE=2 SV=1	A0A7S5BXZ2		13 kDa
IGH c1190_heavy_IGHV3-48_IGHD4-17_IGHJ3 (Fragment) OS=Homo sapiens OX=9606 PE=2 SV=1	A0A7S5BXZ9		14 kDa
IGH c593_heavy_IGHV3-23_IGHD6-19_IGHJ4 (Fragment) OS=Homo sapiens OX=9606 PE=2 SV=1	A0A7S5BY34		13 kDa
IGH c431_heavy_IGHV2-70_IGHD4-17_IGHJ4 (Fragment) OS=Homo sapiens OX=9606 PE=2 SV=1	A0A7S5BY81		14 kDa
IGH c441_heavy_IGHV3-48_IGHD6-19_IGHJ6 (Fragment) OS=Homo sapiens OX=9606 PE=2 SV=1	A0A7S5BY93		14 kDa
IGH c412_heavy_IGHV2-70_IGHD3-22_IGHJ3 (Fragment) OS=Homo sapiens OX=9606 PE=2 SV=1	A0A7S5BY96		13 kDa
IGH c461_heavy_IGHV3-30_IGHD3-10_IGHJ6 (Fragment) OS=Homo sapiens OX=9606 PE=2 SV=1	A0A7S5BY97		14 kDa
IGH c456_heavy_IGHV3-7_IGHD5-12_IGHJ6 (Fragment) OS=Homo sapiens OX=9606 PE=2 SV=1	A0A7S5BY99		14 kDa
IGH c1147_heavy_IGHV3-7_IGHD2-2_IGHJ3 (Fragment) OS=Homo sapiens OX=9606 PE=2 SV=1	A0A7S5BYA9		14 kDa
IGH c803_heavy_IGHV3-49_IGHD1-1_IGHJ6 (Fragment) OS=Homo sapiens OX=9606 PE=2 SV=1	A0A7S5BYF7		14 kDa
IGH c611_heavy_IGHV3-21_IGHD5-24_IGHJ4 (Fragment) OS=Homo sapiens OX=9606 PE=2 SV=1	A0A7S5BYH2		13 kDa
IGH c642_heavy_IGHV3-48_IGHD3-10_IGHJ6 (Fragment) OS=Homo sapiens OX=9606 PE=2 SV=1	A0A7S5BYK2		14 kDa
IGH c853_heavy_IGHV3-73_IGHD6-19_IGHJ4 (Fragment) OS=Homo sapiens OX=9606 PE=2 SV=1	A0A7S5BYL5		13 kDa
IGH c898_heavy_IGHV3-73_IGHD4-17_IGHJ5 (Fragment) OS=Homo sapiens OX=9606 PE=2 SV=1	A0A7S5BYP3		13 kDa
IGH c776_heavy_IGHV3-7_IGHD3-22_IGHJ6 (Fragment) OS=Homo sapiens OX=9606 PE=2 SV=1	A0A7S5BYP6		13 kDa
IGH c1013_heavy_IGHV3-53_IGHD4-17_IGHJ6 (Fragment) OS=Homo sapiens OX=9606 PE=2 SV=1	A0A7S5BYT1		15 kDa
IGH c1073_heavy_IGHV3-23_IGHD6-6_IGHJ4 (Fragment) OS=Homo sapiens OX=9606 PE=2 SV=1	A0A7S5BYX0		13 kDa
IGH c936_heavy_IGHV4-39_IGHD3-16_IGHJ4 (Fragment) OS=Homo sapiens OX=9606 PE=2 SV=1	A0A7S5BZ37		14 kDa
IGH c972_heavy_IGHV3-7_IGHD6-13_IGHJ4 (Fragment) OS=Homo sapiens OX=9606 PE=2 SV=1	A0A7S5BZ59		14 kDa
IGH c1228_heavy_IGHV4-39_IGHD6-19_IGHJ4 (Fragment) OS=Homo sapiens OX=9606 PE=2 SV=1	A0A7S5BZA4		13 kDa
IGH c1243_heavy_IGHV3-48_IGHD1-26_IGHJ4 (Fragment) OS=Homo sapiens OX=9606 PE=2 SV=1	A0A7S5BZB2		13 kDa
IGH c997_heavy_IGHV3-15_IGHD2-2_IGHJ6 (Fragment) OS=Homo sapiens OX=9606 PE=2 SV=1	A0A7S5BZE3		15 kDa
IGH c1146_heavy_IGHV3-33_IGHD3-10_IGHJ4 (Fragment) OS=Homo sapiens OX=9606 PE=2 SV=1	A0A7S5BZG2		13 kDa
IGH c545_heavy_IGHV3-74_IGHD4-17_IGHJ6 (Fragment) OS=Homo sapiens OX=9606 PE=2 SV=1	A0A7S5BZG6		13 kDa
IGH c1042_heavy_IGHV3-11_IGHD6-13_IGHJ5 (Fragment) OS=Homo sapiens OX=9606 PE=2 SV=1	A0A7S5BZH4		14 kDa
IGH c1197_heavy_IGHV3-48_IGHD4-17_IGHJ3 (Fragment) OS=Homo sapiens OX=9606 PE=2 SV=1	A0A7S5BZK2		14 kDa
IGH c1408_heavy_IGHV3-48_IGHD4-17_IGHJ3 (Fragment) OS=Homo sapiens OX=9606 PE=2 SV=1	A0A7S5BZK3		14 kDa
IGH c819_heavy_IGHV4-39_IGHD5-24_IGHJ6 (Fragment) OS=Homo sapiens OX=9606 PE=2 SV=1	A0A7S5BZL5		15 kDa
IGH c864_heavy_IGHV3-33_IGHD5-24_IGHJ3 (Fragment) OS=Homo sapiens OX=9606 PE=2 SV=1	A0A7S5BZP4		13 kDa
IGH c1543_heavy_IGHV3-48_IGHD5-18_IGHJ6 (Fragment) OS=Homo sapiens OX=9606 PE=2 SV=1	A0A7S5BZT5		14 kDa
IGH c1332_heavy_IGHV3-33_IGHD3-22_IGHJ5 (Fragment) OS=Homo sapiens OX=9606 PE=2 SV=1	A0A7S5BZU1		13 kDa
IGH c1628_heavy_IGHV3-15_IGHD2-21_IGHJ5 (Fragment) OS=Homo sapiens OX=9606 PE=2 SV=1	A0A7S5BZX9		13 kDa
IGH c1663_heavy_IGHV3-49_IGHD2-21_IGHJ4 (Fragment) OS=Homo sapiens OX=9606 PE=2 SV=1	A0A7S5C010		14 kDa
IGH c1452_heavy_IGHV3-33_IGHD7-27_IGHJ6 (Fragment) OS=Homo sapiens OX=9606 PE=2 SV=1	A0A7S5C022		14 kDa
IGH c1708_heavy_IGHV3-23_IGHD3-16_IGHJ3 (Fragment) OS=Homo sapiens OX=9606 PE=2 SV=1	A0A7S5C035		13 kDa
IGH c1616_heavy_IGHV3-9_IGHD5-18_IGHJ4 (Fragment) OS=Homo sapiens OX=9606 PE=2 SV=1	A0A7S5C048		13 kDa
IGH c1793_heavy_IGHV3-15_IGHD6-25_IGHJ4 (Fragment) OS=Homo sapiens OX=9606 PE=2 SV=1	A0A7S5C079		13 kDa
IGH c1783_heavy_IGHV3-11_IGHD3-10_IGHJ4 (Fragment) OS=Homo sapiens OX=9606 PE=2 SV=1	A0A7S5C080		14 kDa
IGH c1542_heavy_IGHV3-33_IGHD3-10_IGHJ6 (Fragment) OS=Homo sapiens OX=9606 PE=2 SV=1	A0A7S5C0B4		14 kDa
IGH c1557_heavy_IGHV3-48_IGHD6-19_IGHJ5 (Fragment) OS=Homo sapiens OX=9606 PE=2 SV=1	A0A7S5C0C4		14 kDa
IGH c1766_heavy_IGHV3-73_IGHD6-19_IGHJ5 (Fragment) OS=Homo sapiens OX=9606 PE=2 SV=1	A0A7S5C0D0		13 kDa
IGH c1617_heavy_IGHV2-70_IGHD1-26_IGHJ3 (Fragment) OS=Homo sapiens OX=9606 PE=2 SV=1	A0A7S5C0G6		14 kDa
IGH c1826_heavy_IGHV3-43_IGHD3-10_IGHJ6 (Fragment) OS=Homo sapiens OX=9606 PE=2 SV=1	A0A7S5C0H1 (+1)		14 kDa
IGH c1943_heavy_IGHV3-74_IGHD3-22_IGHJ4 (Fragment) OS=Homo sapiens OX=9606 PE=2 SV=1	A0A7S5C0H2		13 kDa
IGH c874_heavy_IGHV3-13_IGHD3-10_IGHJ4 (Fragment) OS=Homo sapiens OX=9606 PE=2 SV=1	A0A7S5C0H6		13 kDa
IGH c1299_heavy_IGHV3-48_IGHD4-17_IGHJ3 (Fragment) OS=Homo sapiens OX=9606 PE=2 SV=1	A0A7S5C0I7		14 kDa
IGH c1314_heavy_IGHV3-33_IGHD3-16_IGHJ1 (Fragment) OS=Homo sapiens OX=9606 PE=2 SV=1	A0A7S5C0J8		13 kDa
IGH c1871_heavy_IGHV3-15_IGHD6-19_IGHJ4 (Fragment) OS=Homo sapiens OX=9606 PE=2 SV=1	A0A7S5C0J9		13 kDa
IGH c1978_heavy_IGHV3-11_IGHD1-1_IGHJ5 (Fragment) OS=Homo sapiens OX=9606 PE=2 SV=1	A0A7S5C0K3		14 kDa
IGH c1886_heavy_IGHV3-15_IGHD2-21_IGHJ3 (Fragment) OS=Homo sapiens OX=9606 PE=2 SV=1	A0A7S5C0K5		14 kDa
IGH c2093_heavy_IGHV3-11_IGHD3-10_IGHJ6 (Fragment) OS=Homo sapiens OX=9606 PE=2 SV=1	A0A7S5C0R5		14 kDa
IGH c2123_heavy_IGHV4-59_IGHD3-10_IGHJ5 (Fragment) OS=Homo sapiens OX=9606 PE=2 SV=1	A0A7S5C0T6		13 kDa
IGH c2138_heavy_IGHV3-48_IGHD3-9_IGHJ3 (Fragment) OS=Homo sapiens OX=9606 PE=2 SV=1	A0A7S5C0U7		14 kDa
IGH c1872_heavy_IGHV4-59_IGHD1-20_IGHJ4 (Fragment) OS=Homo sapiens OX=9606 PE=2 SV=1	A0A7S5C0Y3		13 kDa
IGH c1837_heavy_IGHV3-15_IGHD3-9_IGHJ3 (Fragment) OS=Homo sapiens OX=9606 PE=2 SV=1	A0A7S5C0Z0		12 kDa
IGH c2203_heavy_IGHV3-21_IGHD3-9_IGHJ5 (Fragment) OS=Homo sapiens OX=9606 PE=2 SV=1	A0A7S5C0Z4		11 kDa
IGH c1569_heavy_IGHV3-15_IGHD6-6_IGHJ5 (Fragment) OS=Homo sapiens OX=9606 PE=2 SV=1	A0A7S5C0Z6		13 kDa
IGH c1986_heavy_IGHV2-70_IGHD3-22_IGHJ4 (Fragment) OS=Homo sapiens OX=9606 PE=2 SV=1	A0A7S5C0Z9		14 kDa
IGH c2243_heavy_IGHV3-7_IGHD2-21_IGHJ4 (Fragment) OS=Homo sapiens OX=9606 PE=2 SV=1	A0A7S5C121		13 kDa
IGH c2263_heavy_IGHV1-69_IGHD3-9_IGHJ6 (Fragment) OS=Homo sapiens OX=9606 PE=2 SV=1	A0A7S5C127		18 kDa
IGH c1219_heavy_IGHV3-48_IGHD4-17_IGHJ3 (Fragment) OS=Homo sapiens OX=9606 PE=2 SV=1	A0A7S5C172		14 kDa
IGH c1987_heavy_IGHV3-15_IGHD3-3_IGHJ1 (Fragment) OS=Homo sapiens OX=9606 PE=2 SV=1	A0A7S5C198		13 kDa
IGH c1279_heavy_IGHV3-23_IGHD3-10_IGHJ3 (Fragment) OS=Homo sapiens OX=9606 PE=2 SV=1	A0A7S5C1C1		13 kDa
IGH c2097_heavy_IGHV3-7_IGHD6-19_IGHJ6 (Fragment) OS=Homo sapiens OX=9606 PE=2 SV=1	A0A7S5C1D9		14 kDa
IGH c1550_heavy_IGHV3-15_IGHD3-10_IGHJ5 (Fragment) OS=Homo sapiens OX=9606 PE=2 SV=1	A0A7S5C1E1		13 kDa
IGH c1595_heavy_IGHV3-11_IGHD2-21_IGHJ4 (Fragment) OS=Homo sapiens OX=9606 PE=2 SV=1	A0A7S5C1H1		14 kDa
IGH c2381_heavy_IGHV3-11_IGHD4-17_IGHJ4 (Fragment) OS=Homo sapiens OX=9606 PE=2 SV=1	A0A7S5C1I1		13 kDa
IGH c1625_heavy_IGHV3-15_IGHD3-9_IGHJ5 (Fragment) OS=Homo sapiens OX=9606 PE=2 SV=1	A0A7S5C1I7		13 kDa
IGH c1640_heavy_IGHV3-11_IGHD6-19_IGHJ4 (Fragment) OS=Homo sapiens OX=9606 PE=2 SV=1	A0A7S5C1J3		14 kDa
IGH c2185_heavy_IGHV2-70_IGHD3-22_IGHJ4 (Fragment) OS=Homo sapiens OX=9606 PE=2 SV=1	A0A7S5C1P5		14 kDa
IGH c2496_heavy_IGHV4-39_IGHD5-24_IGHJ2 (Fragment) OS=Homo sapiens OX=9606 PE=2 SV=1	A0A7S5C1T5		13 kDa
IGH c2337_heavy_IGHV3-7_IGHD3-9_IGHJ6 (Fragment) OS=Homo sapiens OX=9606 PE=2 SV=1	A0A7S5C1V6		14 kDa
IGH c2377_heavy_IGHV3-74_IGHD3-9_IGHJ3 (Fragment) OS=Homo sapiens OX=9606 PE=2 SV=1	A0A7S5C1Y1		13 kDa
IGH c1609_heavy_IGHV3-15_IGHD2-8_IGHJ6 (Fragment) OS=Homo sapiens OX=9606 PE=2 SV=1	A0A7S5C1Z4		13 kDa
IGH c2728_heavy_IGHV3-48_IGHD6-19_IGHJ4 (Fragment) OS=Homo sapiens OX=9606 PE=2 SV=1	A0A7S5C208		13 kDa
IGH c2427_heavy_IGHV3-23_IGHD2-2_IGHJ4 (Fragment) OS=Homo sapiens OX=9606 PE=2 SV=1	A0A7S5C217		13 kDa
IGH c1955_heavy_IGHV3-11_IGHD3-10_IGHJ4 (Fragment) OS=Homo sapiens OX=9606 PE=2 SV=1	A0A7S5C238		13 kDa
IGH c1729_heavy_IGHV3-11_IGHD1-1_IGHJ4 (Fragment) OS=Homo sapiens OX=9606 PE=2 SV=1	A0A7S5C282		14 kDa
IGH c2015_heavy_IGHV4-39_IGHD1-7_IGHJ4 (Fragment) OS=Homo sapiens OX=9606 PE=2 SV=1	A0A7S5C285		13 kDa
IGH c2304_heavy_IGHV3-49_IGHD1-26_IGHJ2 (Fragment) OS=Homo sapiens OX=9606 PE=2 SV=1	A0A7S5C291		13 kDa
IGH c2334_heavy_IGHV3-21_IGHD1-7_IGHJ3 (Fragment) OS=Homo sapiens OX=9606 PE=2 SV=1	A0A7S5C2B3		13 kDa
IGH c2617_heavy_IGHV3-23_IGHD4-17_IGHJ4 (Fragment) OS=Homo sapiens OX=9606 PE=2 SV=1	A0A7S5C2D3		12 kDa
IGH c2923_heavy_IGHV3-33_IGHD6-13_IGHJ6 (Fragment) OS=Homo sapiens OX=9606 PE=2 SV=1	A0A7S5C2D9		14 kDa
IGH c2622_heavy_IGHV3-48_IGHD3-16_IGHJ3 (Fragment) OS=Homo sapiens OX=9606 PE=2 SV=1	A0A7S5C2F3		13 kDa
IGH c2841_heavy_IGHV3-7_IGHD6-13_IGHJ6 (Fragment) OS=Homo sapiens OX=9606 PE=2 SV=1	A0A7S5C2G3		14 kDa
IGH c2677_heavy_IGHV3-23_IGHD2-8_IGHJ2 (Fragment) OS=Homo sapiens OX=9606 PE=2 SV=1	A0A7S5C2H4		13 kDa
IGH c2707_heavy_IGHV4-34_IGHD6-13_IGHJ5 (Fragment) OS=Homo sapiens OX=9606 PE=2 SV=1	A0A7S5C2J8		14 kDa
IGH c2469_heavy_IGHV3-7_IGHD5-12_IGHJ5 (Fragment) OS=Homo sapiens OX=9606 PE=2 SV=1	A0A7S5C2K5		13 kDa
IGH c3058_heavy_IGHV3-48_IGHD5-12_IGHJ4 (Fragment) OS=Homo sapiens OX=9606 PE=2 SV=1	A0A7S5C2L8		14 kDa
IGH c2931_heavy_IGHV3-64_IGHD2-21_IGHJ4 (Fragment) OS=Homo sapiens OX=9606 PE=2 SV=1	A0A7S5C2M5		14 kDa
IGH c2712_heavy_IGHV3-48_IGHD7-27_IGHJ3 (Fragment) OS=Homo sapiens OX=9606 PE=2 SV=1	A0A7S5C2N8		13 kDa
IGH c2812_heavy_IGHV3-48_IGHD1-26_IGHJ4 (Fragment) OS=Homo sapiens OX=9606 PE=2 SV=1	A0A7S5C2R3		13 kDa
IGH c2772_heavy_IGHV3-21_IGHD2-15_IGHJ6 (Fragment) OS=Homo sapiens OX=9606 PE=2 SV=1	A0A7S5C2S8		14 kDa
IGH c685_heavy_IGHV3-74_IGHD3-10_IGHJ6 (Fragment) OS=Homo sapiens OX=9606 PE=2 SV=1	A0A7S5C2T1		14 kDa
IGH c3086_heavy_IGHV3-64_IGHD3-16_IGHJ4 (Fragment) OS=Homo sapiens OX=9606 PE=2 SV=1	A0A7S5C2V2		13 kDa
IGH c3081_heavy_IGHV3-64_IGHD3-16_IGHJ4 (Fragment) OS=Homo sapiens OX=9606 PE=2 SV=1	A0A7S5C2X0		14 kDa
IGH c2390_heavy_IGHV4-31_IGHD3-16_IGHJ6 (Fragment) OS=Homo sapiens OX=9606 PE=2 SV=1	A0A7S5C2Y2		12 kDa
IGH c3263_heavy_IGHV4-39_IGHD3-10_IGHJ6 (Fragment) OS=Homo sapiens OX=9606 PE=2 SV=1	A0A7S5C2Z0		14 kDa
IGH c2922_heavy_IGHV3-21_IGHD3-16_IGHJ6 (Fragment) OS=Homo sapiens OX=9606 PE=2 SV=1	A0A7S5C324		13 kDa
IGH c2992_heavy_IGHV3-11_IGHD3-22_IGHJ4 (Fragment) OS=Homo sapiens OX=9606 PE=2 SV=1	A0A7S5C325		14 kDa
IGH c3007_heavy_IGHV3-48_IGHD3-22_IGHJ6 (Fragment) OS=Homo sapiens OX=9606 PE=2 SV=1	A0A7S5C339		14 kDa
IGH c3368_heavy_IGHV3-64_IGHD3-16_IGHJ4 (Fragment) OS=Homo sapiens OX=9606 PE=2 SV=1	A0A7S5C365 (+2)		13 kDa
IGH c2254_heavy_IGHV3-15_IGHD5-12_IGHJ5 (Fragment) OS=Homo sapiens OX=9606 PE=2 SV=1	A0A7S5C371		13 kDa
IGH c3012_heavy_IGHV3-7_IGHD3-10_IGHJ6 (Fragment) OS=Homo sapiens OX=9606 PE=2 SV=1	A0A7S5C377		14 kDa
IGH c2299_heavy_IGHV3-15_IGHD6-13_IGHJ4 (Fragment) OS=Homo sapiens OX=9606 PE=2 SV=1	A0A7S5C3A0		13 kDa
IGH c3057_heavy_IGHV4-39_IGHD5-18_IGHJ4 (Fragment) OS=Homo sapiens OX=9606 PE=2 SV=1	A0A7S5C3B0		13 kDa
IGH c2844_heavy_IGHV3-53_IGHD6-19_IGHJ4 (Fragment) OS=Homo sapiens OX=9606 PE=2 SV=1	A0A7S5C3E4		13 kDa
IGH c3416_heavy_IGHV3-48_IGHD3-9_IGHJ4 (Fragment) OS=Homo sapiens OX=9606 PE=2 SV=1	A0A7S5C3G3		13 kDa
IGH c2449_heavy_IGHV3-48_IGHD6-19_IGHJ6 (Fragment) OS=Homo sapiens OX=9606 PE=2 SV=1	A0A7S5C3J4		14 kDa
IGH c1120_heavy_IGHV3-49_IGHD3-10_IGHJ3 (Fragment) OS=Homo sapiens OX=9606 PE=2 SV=1	A0A7S5C3M7		14 kDa
IGH c3608_heavy_IGHV3-15_IGHD3-22_IGHJ1 (Fragment) OS=Homo sapiens OX=9606 PE=2 SV=1	A0A7S5C3N4		13 kDa
IGH c3307_heavy_IGHV3-74_IGHD3-9_IGHJ4 (Fragment) OS=Homo sapiens OX=9606 PE=2 SV=1	A0A7S5C3P9		13 kDa
IGH c3653_heavy_IGHV3-64_IGHD6-25_IGHJ6 (Fragment) OS=Homo sapiens OX=9606 PE=2 SV=1	A0A7S5C3R3		13 kDa
IGH c3611_heavy_IGHV3-43_IGHD3-16_IGHJ4 (Fragment) OS=Homo sapiens OX=9606 PE=2 SV=1	A0A7S5C3S7		13 kDa
IGH c3626_heavy_IGHV3-23_IGHD2-2_IGHJ4 (Fragment) OS=Homo sapiens OX=9606 PE=2 SV=1	A0A7S5C3T3		12 kDa
IGH c3312_heavy_IGHV3-11_IGHD2-15_IGHJ5 (Fragment) OS=Homo sapiens OX=9606 PE=2 SV=1	A0A7S5C3T5 (+1)		14 kDa
IGH c3367_heavy_IGHV3-64_IGHD3-10_IGHJ4 (Fragment) OS=Homo sapiens OX=9606 PE=2 SV=1	A0A7S5C3U9		14 kDa
IGH c3728_heavy_IGHV3-33_IGHD3-22_IGHJ4 (Fragment) OS=Homo sapiens OX=9606 PE=2 SV=1	A0A7S5C3W9		13 kDa
IGH c1330_heavy_IGHV3-21_IGHD5-12_IGHJ6 (Fragment) OS=Homo sapiens OX=9606 PE=2 SV=1	A0A7S5C3Z3		13 kDa
IGH c2674_heavy_IGHV3-48_IGHD3-22_IGHJ3 (Fragment) OS=Homo sapiens OX=9606 PE=2 SV=1	A0A7S5C400		14 kDa
IGH c3402_heavy_IGHV3-15_IGHD5-24_IGHJ4 (Fragment) OS=Homo sapiens OX=9606 PE=2 SV=1	A0A7S5C403		13 kDa
IGH c2945_heavy_IGHV3-74_IGHD3-10_IGHJ6 (Fragment) OS=Homo sapiens OX=9606 PE=2 SV=1	A0A7S5C409		14 kDa
IGH c3761_heavy_IGHV3-33_IGHD3-22_IGHJ4 (Fragment) OS=Homo sapiens OX=9606 PE=2 SV=1	A0A7S5C422		13 kDa
IGH c3833_heavy_IGHV3-20_IGHD6-13_IGHJ4 (Fragment) OS=Homo sapiens OX=9606 PE=2 SV=1	A0A7S5C432		13 kDa
IGH c2990_heavy_IGHV3-9_IGHD1-26_IGHJ4 (Fragment) OS=Homo sapiens OX=9606 PE=2 SV=1	A0A7S5C433		13 kDa
IGH c3462_heavy_IGHV3-33_IGHD4-17_IGHJ6 (Fragment) OS=Homo sapiens OX=9606 PE=2 SV=1	A0A7S5C441		14 kDa
IGH c3863_heavy_IGHV3-33_IGHD4-17_IGHJ6 (Fragment) OS=Homo sapiens OX=9606 PE=2 SV=1	A0A7S5C451		14 kDa
IGH c3050_heavy_IGHV3-11_IGHD2-21_IGHJ1 (Fragment) OS=Homo sapiens OX=9606 PE=2 SV=1	A0A7S5C473		13 kDa
IGH c3522_heavy_IGHV3-21_IGHD5-18_IGHJ3 (Fragment) OS=Homo sapiens OX=9606 PE=2 SV=1	A0A7S5C495		13 kDa
IGH c2839_heavy_IGHV4-59B_IGHD3-10_IGHJ5 (Fragment) OS=Homo sapiens OX=9606 PE=2 SV=1	A0A7S5C4A8		14 kDa
IGH c3309_heavy_IGHV3-48_IGHD1-26_IGHJ4 (Fragment) OS=Homo sapiens OX=9606 PE=2 SV=1	A0A7S5C4B7		12 kDa
IGH c3816_heavy_IGHV3-64_IGHD3-9_IGHJ6 (Fragment) OS=Homo sapiens OX=9606 PE=2 SV=1	A0A7S5C4C0		14 kDa
IGH c3110_heavy_IGHV3-49_IGHD5-24_IGHJ4 (Fragment) OS=Homo sapiens OX=9606 PE=2 SV=1	A0A7S5C4C1		13 kDa
IGH c3968_heavy_IGHV3-15_IGHD3-22_IGHJ6 (Fragment) OS=Homo sapiens OX=9606 PE=2 SV=1	A0A7S5C4C4		14 kDa
IGH c3831_heavy_IGHV3-74_IGHD3-10_IGHJ6 (Fragment) OS=Homo sapiens OX=9606 PE=2 SV=1	A0A7S5C4D3		14 kDa
IGH c3941_heavy_IGHV3-7_IGHD3-9_IGHJ2 (Fragment) OS=Homo sapiens OX=9606 PE=2 SV=1	A0A7S5C4D6		14 kDa
IGH c3861_heavy_IGHV3-23_IGHD4-23_IGHJ6 (Fragment) OS=Homo sapiens OX=9606 PE=2 SV=1	A0A7S5C4E9		14 kDa
IGH c4018_heavy_IGHV3-21_IGHD3-22_IGHJ2 (Fragment) OS=Homo sapiens OX=9606 PE=2 SV=1	A0A7S5C4F1		14 kDa
IGH c1750_heavy_IGHV3-49_IGHD3-9_IGHJ6 (Fragment) OS=Homo sapiens OX=9606 PE=2 SV=1	A0A7S5C4H2		14 kDa
IGH c3230_heavy_IGHV3-7_IGHD2-15_IGHJ4 (Fragment) OS=Homo sapiens OX=9606 PE=2 SV=1	A0A7S5C4I9		13 kDa
IGH c4078_heavy_IGHV3-53_IGHD4-23_IGHJ4 (Fragment) OS=Homo sapiens OX=9606 PE=2 SV=1	A0A7S5C4J7		13 kDa
IGH c1810_heavy_IGHV3-48_IGHD3-22_IGHJ3 (Fragment) OS=Homo sapiens OX=9606 PE=2 SV=1	A0A7S5C4J8		14 kDa
IGH c1825_heavy_IGHV3-30_IGHD4-17_IGHJ4 (Fragment) OS=Homo sapiens OX=9606 PE=2 SV=1	A0A7S5C4K8		13 kDa
IGH c3260_heavy_IGHV4-39_IGHD3-10_IGHJ2 (Fragment) OS=Homo sapiens OX=9606 PE=2 SV=1	A0A7S5C4L0		14 kDa
IGH c4073_heavy_IGHV3-48_IGHD2-2_IGHJ4 (Fragment) OS=Homo sapiens OX=9606 PE=2 SV=1	A0A7S5C4L4		13 kDa
IGH c3410_heavy_IGHV3-15_IGHD7-27_IGHJ1 (Fragment) OS=Homo sapiens OX=9606 PE=2 SV=1	A0A7S5C4V8		13 kDa
IGH c3485_heavy_IGHV4-59B_IGHD2-2_IGHJ5 (Fragment) OS=Homo sapiens OX=9606 PE=2 SV=1	A0A7S5C502		14 kDa
IGH c3319_heavy_IGHV3-23_IGHD6-19_IGHJ4 (Fragment) OS=Homo sapiens OX=9606 PE=2 SV=1	A0A7S5C555		14 kDa
IGH c3560_heavy_IGHV3-33_IGHD6-19_IGHJ4 (Fragment) OS=Homo sapiens OX=9606 PE=2 SV=1	A0A7S5C563		14 kDa
IGH c3669_heavy_IGHV3-43_IGHD3-16_IGHJ3 (Fragment) OS=Homo sapiens OX=9606 PE=2 SV=1	A0A7S5C565		14 kDa
IGH c3684_heavy_IGHV3-33_IGHD6-13_IGHJ4 (Fragment) OS=Homo sapiens OX=9606 PE=2 SV=1	A0A7S5C581		13 kDa
IGH c4102_heavy_IGHV3-33_IGHD2-2_IGHJ6 (Fragment) OS=Homo sapiens OX=9606 PE=2 SV=1	A0A7S5C596		14 kDa
IGH c3942_heavy_IGHV3-33_IGHD6-13_IGHJ4 (Fragment) OS=Homo sapiens OX=9606 PE=2 SV=1	A0A7S5C597		13 kDa
IGH c3957_heavy_IGHV3-33_IGHD3-10_IGHJ6 (Fragment) OS=Homo sapiens OX=9606 PE=2 SV=1	A0A7S5C5A9		15 kDa
IGH c3695_heavy_IGHV3-33_IGHD3-22_IGHJ4 (Fragment) OS=Homo sapiens OX=9606 PE=2 SV=1	A0A7S5C5H0		14 kDa
IGH c4077_heavy_IGHV3-33_IGHD3-10_IGHJ4 (Fragment) OS=Homo sapiens OX=9606 PE=2 SV=1	A0A7S5C5J2		13 kDa
IGH c4107_heavy_IGHV3-48_IGHD5-24_IGHJ4 (Fragment) OS=Homo sapiens OX=9606 PE=2 SV=1	A0A7S5C5L3		13 kDa
IGH c3755_heavy_IGHV3-33_IGHD5-12_IGHJ4 (Fragment) OS=Homo sapiens OX=9606 PE=2 SV=1	A0A7S5C5L8		14 kDa
IGH c2380_heavy_IGHV3-15_IGHD3-10_IGHJ4 (Fragment) OS=Homo sapiens OX=9606 PE=2 SV=1	A0A7S5C5M4		13 kDa
IGH c3905_heavy_IGHV2-70_IGHD3-16_IGHJ3 (Fragment) OS=Homo sapiens OX=9606 PE=2 SV=1	A0A7S5C5X0		15 kDa
IGH c4014_heavy_IGHV3-15_IGHD2-15_IGHJ3 (Fragment) OS=Homo sapiens OX=9606 PE=2 SV=1	A0A7S5C5X9		14 kDa
IGH c3965_heavy_IGHV3-64_IGHD4-17_IGHJ6 (Fragment) OS=Homo sapiens OX=9606 PE=2 SV=1	A0A7S5C609		13 kDa
IGH c2575_heavy_IGHV3-9_IGHD6-13_IGHJ3 (Fragment) OS=Homo sapiens OX=9606 PE=2 SV=1	A0A7S5C614		13 kDa
IGH c3919_heavy_IGHV3-7_IGHD3-22_IGHJ3 (Fragment) OS=Homo sapiens OX=9606 PE=2 SV=1	A0A7S5C699		14 kDa
IGH c3964_heavy_IGHV3-7_IGHD3-22_IGHJ3 (Fragment) OS=Homo sapiens OX=9606 PE=2 SV=1	A0A7S5C6B8		13 kDa
IGH c4129_heavy_IGHV3-23_IGHD5-24_IGHJ6 (Fragment) OS=Homo sapiens OX=9606 PE=2 SV=1	A0A7S5C6J3		13 kDa
IGH c4060_heavy_IGHV3-49_IGHD1-26_IGHJ1 (Fragment) OS=Homo sapiens OX=9606 PE=2 SV=1	A0A7S5C789		13 kDa
IGH c4120_heavy_IGHV3-48_IGHD4-17_IGHJ2 (Fragment) OS=Homo sapiens OX=9606 PE=2 SV=1	A0A7S5C7A2		13 kDa
IGH c226_heavy_IGHV3-23_IGHD3-10_IGHJ4 (Fragment) OS=Homo sapiens OX=9606 PE=2 SV=1	A0A7S5ETB4		13 kDa
IGH c586_heavy_IGHV4-39_IGHD2-15_IGHJ5 (Fragment) OS=Homo sapiens OX=9606 PE=2 SV=1	A0A7S5ETI8		14 kDa
IGH c931_heavy_IGHV2-70_IGHD4-17_IGHJ1 (Fragment) OS=Homo sapiens OX=9606 PE=2 SV=1	A0A7S5ETR2		14 kDa
IGH c1231_heavy_IGHV3-73_IGHD6-19_IGHJ6 (Fragment) OS=Homo sapiens OX=9606 PE=2 SV=1	A0A7S5ETX2		13 kDa
IGH c1306_heavy_IGHV4-39_IGHD1-1_IGHJ4 (Fragment) OS=Homo sapiens OX=9606 PE=2 SV=1	A0A7S5ETY9		14 kDa
IGH c1336_heavy_IGHV4-39_IGHD3-10_IGHJ5 (Fragment) OS=Homo sapiens OX=9606 PE=2 SV=1	A0A7S5ETZ6		13 kDa
IGH c1516_heavy_IGHV3-43_IGHD3-10_IGHJ6 (Fragment) OS=Homo sapiens OX=9606 PE=2 SV=1	A0A7S5EU34		14 kDa
IGH c390_heavy_IGHV3-33_IGHD4-17_IGHJ4 (Fragment) OS=Homo sapiens OX=9606 PE=2 SV=1	A0A7S5EU45		13 kDa
IGH c405_heavy_IGHV3-43_IGHD3-10_IGHJ6 (Fragment) OS=Homo sapiens OX=9606 PE=2 SV=1	A0A7S5EU50		14 kDa
IGH c450_heavy_IGHV3-74_IGHD3-10_IGHJ4 (Fragment) OS=Homo sapiens OX=9606 PE=2 SV=1	A0A7S5EU60		14 kDa
IGH c480_heavy_IGHV4-4_IGHD3-16_IGHJ3 (Fragment) OS=Homo sapiens OX=9606 PE=2 SV=1	A0A7S5EU67		13 kDa
IGH c675_heavy_IGHV3-49_IGHD5-5_IGHJ6 (Fragment) OS=Homo sapiens OX=9606 PE=2 SV=1	A0A7S5EUB6		14 kDa
IGH c765_heavy_IGHV3-48_IGHD4-17_IGHJ3 (Fragment) OS=Homo sapiens OX=9606 PE=2 SV=1	A0A7S5EUD9		14 kDa
IGH c2161_heavy_IGHV3-7_IGHD3-10_IGHJ4 (Fragment) OS=Homo sapiens OX=9606 PE=2 SV=1	A0A7S5EUH1		14 kDa
IGH c2221_heavy_IGHV3-49_IGHD3-10_IGHJ3 (Fragment) OS=Homo sapiens OX=9606 PE=2 SV=1	A0A7S5EUI5		14 kDa
IGH c990_heavy_IGHV3-43_IGHD2-21_IGHJ4 (Fragment) OS=Homo sapiens OX=9606 PE=2 SV=1	A0A7S5EUJ7		14 kDa
IGH c1170_heavy_IGHV3-7_IGHD1-20_IGHJ6 (Fragment) OS=Homo sapiens OX=9606 PE=2 SV=1	A0A7S5EUP2		13 kDa
IGH c2491_heavy_IGHV3-23_IGHD5-12_IGHJ3 (Fragment) OS=Homo sapiens OX=9606 PE=2 SV=1	A0A7S5EUP5		13 kDa
IGH c352_heavy_IGHV3-21_IGHD5-24_IGHJ4 (Fragment) OS=Homo sapiens OX=9606 PE=2 SV=1	A0A7S5EUQ1		13 kDa
IGH c2626_heavy_IGHV3-48_IGHD6-13_IGHJ4 (Fragment) OS=Homo sapiens OX=9606 PE=2 SV=1	A0A7S5EUT0		13 kDa
IGH c1410_heavy_IGHV3-33_IGHD5-12_IGHJ3 (Fragment) OS=Homo sapiens OX=9606 PE=2 SV=1	A0A7S5EUV1		14 kDa
IGH c1455_heavy_IGHV3-33_IGHD4-11_IGHJ4 (Fragment) OS=Homo sapiens OX=9606 PE=2 SV=1	A0A7S5EUW3		14 kDa
IGH c332_heavy_IGHV3-48_IGHD4-17_IGHJ3 (Fragment) OS=Homo sapiens OX=9606 PE=2 SV=1	A0A7S5EUY0		14 kDa
IGH c1530_heavy_IGHV3-11_IGHD6-13_IGHJ5 (Fragment) OS=Homo sapiens OX=9606 PE=2 SV=1	A0A7S5EUY1		14 kDa
IGH c2896_heavy_IGHV3-23_IGHD1-20_IGHJ4 (Fragment) OS=Homo sapiens OX=9606 PE=2 SV=1	A0A7S5EV01		14 kDa
IGH c1845_heavy_IGHV3-30_IGHD3-10_IGHJ4 (Fragment) OS=Homo sapiens OX=9606 PE=2 SV=1	A0A7S5EV53		13 kDa
IGH c1875_heavy_IGHV3-7_IGHD6-19_IGHJ4 (Fragment) OS=Homo sapiens OX=9606 PE=2 SV=1	A0A7S5EV62		13 kDa
IGH c3241_heavy_IGHV3-13_IGHD6-13_IGHJ6 (Fragment) OS=Homo sapiens OX=9606 PE=2 SV=1	A0A7S5EV87		13 kDa
IGH c917_heavy_IGHV2-70_IGHD1-26_IGHJ4 (Fragment) OS=Homo sapiens OX=9606 PE=2 SV=1	A0A7S5EVF2		13 kDa
IGH c3526_heavy_IGHV3-74_IGHD2-21_IGHJ4 (Fragment) OS=Homo sapiens OX=9606 PE=2 SV=1	A0A7S5EVG5		13 kDa
IGH c2250_heavy_IGHV3-23_IGHD4-17_IGHJ4 (Fragment) OS=Homo sapiens OX=9606 PE=2 SV=1	A0A7S5EVG6		13 kDa
IGH c1037_heavy_IGHV3-21_IGHD3-10_IGHJ4 (Fragment) OS=Homo sapiens OX=9606 PE=2 SV=1	A0A7S5EVJ3		15 kDa
IGH c3871_heavy_IGHV3-33_IGHD6-13_IGHJ4 (Fragment) OS=Homo sapiens OX=9606 PE=2 SV=1	A0A7S5EVR7		13 kDa
IGH c389_heavy_IGHV3-33_IGHD1-1_IGHJ6 (Fragment) OS=Homo sapiens OX=9606 PE=2 SV=1	A0A7S5EVR9		14 kDa
IGH c3931_heavy_IGHV3-64_IGHD3-16_IGHJ4 (Fragment) OS=Homo sapiens OX=9606 PE=2 SV=1	A0A7S5EVT6		13 kDa
IGH c1337_heavy_IGHV3-11_IGHD4-23_IGHJ4 (Fragment) OS=Homo sapiens OX=9606 PE=2 SV=1	A0A7S5EVT8		13 kDa
IGH c4021_heavy_IGHV3-21_IGHD5-12_IGHJ6 (Fragment) OS=Homo sapiens OX=9606 PE=2 SV=1	A0A7S5EVW5		14 kDa
IGH c4051_heavy_IGHV3-7_IGHD6-19_IGHJ3 (Fragment) OS=Homo sapiens OX=9606 PE=2 SV=1	A0A7S5EVX6		13 kDa
IGH c4111_heavy_IGHV3-33_IGHD5-12_IGHJ4 (Fragment) OS=Homo sapiens OX=9606 PE=2 SV=1	A0A7S5EVZ7		14 kDa
IGH c2850_heavy_IGHV3-11_IGHD2-15_IGHJ5 (Fragment) OS=Homo sapiens OX=9606 PE=2 SV=1	A0A7S5EVZ9		14 kDa
IGH c2865_heavy_IGHV3-21_IGHD5-12_IGHJ4 (Fragment) OS=Homo sapiens OX=9606 PE=2 SV=1	A0A7S5EW03		14 kDa
IGH c4141_heavy_IGHV3-53_IGHD3-10_IGHJ5 (Fragment) OS=Homo sapiens OX=9606 PE=2 SV=1	A0A7S5EW05		13 kDa
IGH c809_heavy_IGHV3-33_IGHD3-10_IGHJ3 (Fragment) OS=Homo sapiens OX=9606 PE=2 SV=1	A0A7S5EW67		14 kDa
IGH c1817_heavy_IGHV3-7_IGHD3-16_IGHJ4 (Fragment) OS=Homo sapiens OX=9606 PE=2 SV=1	A0A7S5EW78		13 kDa
IGH c273_heavy_IGHV3-48_IGHD3-22_IGHJ3 (Fragment) OS=Homo sapiens OX=9606 PE=2 SV=1	A0A7S5EWA9		14 kDa
IGH c288_heavy_IGHV3-48_IGHD4-17_IGHJ3 (Fragment) OS=Homo sapiens OX=9606 PE=2 SV=1	A0A7S5EWB4		14 kDa
IGH c3240_heavy_IGHV3-48_IGHD3-22_IGHJ5 (Fragment) OS=Homo sapiens OX=9606 PE=2 SV=1	A0A7S5EWB5		13 kDa
IGH c303_heavy_IGHV3-48_IGHD4-11_IGHJ6 (Fragment) OS=Homo sapiens OX=9606 PE=2 SV=1	A0A7S5EWC0		14 kDa
IGH c1967_heavy_IGHV3-33_IGHD6-19_IGHJ3 (Fragment) OS=Homo sapiens OX=9606 PE=2 SV=1	A0A7S5EWD0		10 kDa
IGH c3285_heavy_IGHV3-23_IGHD3-22_IGHJ4 (Fragment) OS=Homo sapiens OX=9606 PE=2 SV=1	A0A7S5EWD2		13 kDa
IGH c3330_heavy_IGHV3-23_IGHD6-19_IGHJ4 (Fragment) OS=Homo sapiens OX=9606 PE=2 SV=1	A0A7S5EWE6		14 kDa
IGH c3450_heavy_IGHV4-34_IGHD3-10_IGHJ4 (Fragment) OS=Homo sapiens OX=9606 PE=2 SV=1	A0A7S5EWI6		13 kDa
IGH c2357_heavy_IGHV3-15_IGHD5-24_IGHJ3 (Fragment) OS=Homo sapiens OX=9606 PE=2 SV=1	A0A7S5EWQ1		13 kDa
IGH c3690_heavy_IGHV3-33_IGHD3-3_IGHJ4 (Fragment) OS=Homo sapiens OX=9606 PE=2 SV=1	A0A7S5EWQ4		14 kDa
IGH c2387_heavy_IGHV3-23_IGHD4-17_IGHJ4 (Fragment) OS=Homo sapiens OX=9606 PE=2 SV=1	A0A7S5EWR0		13 kDa
IGH c1379_heavy_IGHV3-13_IGHD6-13_IGHJ6 (Fragment) OS=Homo sapiens OX=9606 PE=2 SV=1	A0A7S5EWR3		14 kDa
IGH c3795_heavy_IGHV2-70_IGHD3-10_IGHJ4 (Fragment) OS=Homo sapiens OX=9606 PE=2 SV=1	A0A7S5EWT5		14 kDa
IGH c1188_heavy_IGHV3-15_IGHD3-3_IGHJ4 (Fragment) OS=Homo sapiens OX=9606 PE=2 SV=1	A0A7S5EX43		13 kDa
IGH c1949_heavy_IGHV3-15_IGHD1-26_IGHJ3 (Fragment) OS=Homo sapiens OX=9606 PE=2 SV=1	A0A7S5EX76		13 kDa
IGH c1443_heavy_IGHV3-49_IGHD3-9_IGHJ4 (Fragment) OS=Homo sapiens OX=9606 PE=2 SV=1	A0A7S5EXB3		14 kDa
IGH c3107_heavy_IGHV3-21_IGHD2-21_IGHJ4 (Fragment) OS=Homo sapiens OX=9606 PE=2 SV=1	A0A7S5EXB9		13 kDa
IGH c1503_heavy_IGHV3-49_IGHD1-1_IGHJ6 (Fragment) OS=Homo sapiens OX=9606 PE=2 SV=1	A0A7S5EXD1		14 kDa
IGH c2294_heavy_IGHV3-73_IGHD6-13_IGHJ4 (Fragment) OS=Homo sapiens OX=9606 PE=2 SV=1	A0A7S5EXI5		14 kDa
IGH c1743_heavy_IGHV3-23_IGHD3-9_IGHJ6 (Fragment) OS=Homo sapiens OX=9606 PE=2 SV=1	A0A7S5EXJ5		14 kDa
IGH c1833_heavy_IGHV3-23_IGHD2-2_IGHJ4 (Fragment) OS=Homo sapiens OX=9606 PE=2 SV=1	A0A7S5EXL6		13 kDa
IGH c3647_heavy_IGHV4-39_IGHD3-10_IGHJ5 (Fragment) OS=Homo sapiens OX=9606 PE=2 SV=1	A0A7S5EXQ3		14 kDa
IGH c2669_heavy_IGHV3-11_IGHD4-17_IGHJ5 (Fragment) OS=Homo sapiens OX=9606 PE=2 SV=1	A0A7S5EXR8		14 kDa
IGH c2088_heavy_IGHV3-7_IGHD3-3_IGHJ4 (Fragment) OS=Homo sapiens OX=9606 PE=2 SV=1	A0A7S5EXS2		14 kDa
IGH c2924_heavy_IGHV3-48_IGHD3-22_IGHJ6 (Fragment) OS=Homo sapiens OX=9606 PE=2 SV=1	A0A7S5EXW9		14 kDa
IGH c2373_heavy_IGHV3-15_IGHD6-13_IGHJ4 (Fragment) OS=Homo sapiens OX=9606 PE=2 SV=1	A0A7S5EXZ4		13 kDa
IGH c3149_heavy_IGHV3-15_IGHD2-2_IGHJ6 (Fragment) OS=Homo sapiens OX=9606 PE=2 SV=1	A0A7S5EY18		14 kDa
IGH c3179_heavy_IGHV3-74_IGHD3-9_IGHJ6 (Fragment) OS=Homo sapiens OX=9606 PE=2 SV=1	A0A7S5EY24		14 kDa
IGH c2538_heavy_IGHV3-30_IGHD1-26_IGHJ5 (Fragment) OS=Homo sapiens OX=9606 PE=2 SV=1	A0A7S5EY33		13 kDa
IGH c2553_heavy_IGHV3-7_IGHD3-16_IGHJ3 (Fragment) OS=Homo sapiens OX=9606 PE=2 SV=1	A0A7S5EY37		14 kDa
IGH c2598_heavy_IGHV3-33_IGHD3-9_IGHJ6 (Fragment) OS=Homo sapiens OX=9606 PE=2 SV=1	A0A7S5EY52		14 kDa
IGH c3359_heavy_IGHV3-48_IGHD6-19_IGHJ4 (Fragment) OS=Homo sapiens OX=9606 PE=2 SV=1	A0A7S5EY69		13 kDa
IGH c3449_heavy_IGHV3-64_IGHD5-24_IGHJ4 (Fragment) OS=Homo sapiens OX=9606 PE=2 SV=1	A0A7S5EY90		13 kDa
IGH c3584_heavy_IGHV3-53_IGHD1-1_IGHJ5 (Fragment) OS=Homo sapiens OX=9606 PE=2 SV=1	A0A7S5EYC3		13 kDa
IGH c3629_heavy_IGHV3-48_IGHD3-9_IGHJ6 (Fragment) OS=Homo sapiens OX=9606 PE=2 SV=1	A0A7S5EYD2		13 kDa
IGH c4004_heavy_IGHV3-72_IGHD5-5_IGHJ4 (Fragment) OS=Homo sapiens OX=9606 PE=2 SV=1	A0A7S5EYK0		14 kDa
IGH c4019_heavy_IGHV3-23_IGHD2-21_IGHJ6 (Fragment) OS=Homo sapiens OX=9606 PE=2 SV=1	A0A7S5EYK2		13 kDa
IGH c3348_heavy_IGHV4-39_IGHD2-21_IGHJ6 (Fragment) OS=Homo sapiens OX=9606 PE=2 SV=1	A0A7S5EYL2		13 kDa
IGH c4169_heavy_IGHV3-11_IGHD3-16_IGHJ6 (Fragment) OS=Homo sapiens OX=9606 PE=2 SV=1	A0A7S5EYM9		15 kDa
IGH c3498_heavy_IGHV3-23_IGHD4-23_IGHJ4 (Fragment) OS=Homo sapiens OX=9606 PE=2 SV=1	A0A7S5EYN9		13 kDa
IGH c3798_heavy_IGHV3-7_IGHD6-6_IGHJ4 (Fragment) OS=Homo sapiens OX=9606 PE=2 SV=1	A0A7S5EYV5		13 kDa
IGH c3903_heavy_IGHV3-23_IGHD4-23_IGHJ6 (Fragment) OS=Homo sapiens OX=9606 PE=2 SV=1	A0A7S5EYX3		13 kDa
IGH c4083_heavy_IGHV3-33_IGHD3-16_IGHJ5 (Fragment) OS=Homo sapiens OX=9606 PE=2 SV=1	A0A7S5EZ00		13 kDa
IGH c4113_heavy_IGHV3-15_IGHD4-4_IGHJ4 (Fragment) OS=Homo sapiens OX=9606 PE=2 SV=1	A0A7S5EZ04		13 kDa
IGH c4173_heavy_IGHV3-49_IGHD6-13_IGHJ6 (Fragment) OS=Homo sapiens OX=9606 PE=2 SV=1	A0A7S5EZ12		15 kDa
MHC class I antigen OS=Homo sapiens OX=9606 GN=HLA-C PE=4 SV=1	A0A7S5GRZ5	HLA-C	41 kDa
MHC class I antigen OS=Homo sapiens OX=9606 GN=HLA-B PE=4 SV=1	A0A7S5GSH9	HLA-B	40 kDa
MHC class I antigen OS=Homo sapiens OX=9606 GN=HLA-B PE=4 SV=1	A0A7S5L7Q5	HLA-B	40 kDa
Immunglobulin heavy chain variable region (Fragment) OS=Homo sapiens OX=9606 PE=2 SV=1	A0A7T0LN14		13 kDa
Immunglobulin heavy chain variable region (Fragment) OS=Homo sapiens OX=9606 PE=2 SV=1	A0A7T0LN61 (+1)		15 kDa
Immunglobulin heavy chain variable region (Fragment) OS=Homo sapiens OX=9606 PE=2 SV=1	A0A7T0LN70		14 kDa
Immunglobulin heavy chain variable region (Fragment) OS=Homo sapiens OX=9606 PE=2 SV=1	A0A7T0LN76		13 kDa
Immunglobulin heavy chain variable region (Fragment) OS=Homo sapiens OX=9606 PE=2 SV=1	A0A7T0LN86		14 kDa
Immunglobulin heavy chain variable region (Fragment) OS=Homo sapiens OX=9606 PE=2 SV=1	A0A7T0LNE0		14 kDa
Immunglobulin heavy chain variable region (Fragment) OS=Homo sapiens OX=9606 PE=2 SV=1	A0A7T0LNJ8		14 kDa
Immunglobulin heavy chain variable region (Fragment) OS=Homo sapiens OX=9606 PE=2 SV=1	A0A7T0LNK5		15 kDa
Immunglobulin heavy chain variable region (Fragment) OS=Homo sapiens OX=9606 PE=2 SV=1	A0A7T0LNK9		14 kDa
Immunglobulin heavy chain variable region (Fragment) OS=Homo sapiens OX=9606 PE=2 SV=1	A0A7T0LNM2		14 kDa
Immunglobulin heavy chain variable region (Fragment) OS=Homo sapiens OX=9606 PE=2 SV=1	A0A7T0LNM4		14 kDa
Immunglobulin heavy chain variable region (Fragment) OS=Homo sapiens OX=9606 PE=2 SV=1	A0A7T0PWX5		14 kDa
Immunglobulin heavy chain variable region (Fragment) OS=Homo sapiens OX=9606 PE=2 SV=1	A0A7T0PXH4		15 kDa
Immunglobulin heavy chain variable region (Fragment) OS=Homo sapiens OX=9606 PE=2 SV=1	A0A7T0PXH5		13 kDa
Immunglobulin heavy chain variable region (Fragment) OS=Homo sapiens OX=9606 PE=2 SV=1	A0A7T0PYJ9		14 kDa
Immunglobulin heavy chain variable region (Fragment) OS=Homo sapiens OX=9606 PE=2 SV=1	A0A7T0PYP4		13 kDa
Immunglobulin heavy chain variable region (Fragment) OS=Homo sapiens OX=9606 PE=2 SV=1	A0A7T0PYP9		13 kDa
Immunglobulin heavy chain variable region (Fragment) OS=Homo sapiens OX=9606 PE=2 SV=1	A0A7T0PYQ4		13 kDa
Immunglobulin heavy chain variable region (Fragment) OS=Homo sapiens OX=9606 PE=2 SV=1	A0A7T0PYQ9		13 kDa
MHC class I antigen OS=Homo sapiens OX=9606 GN=HLA-B PE=4 SV=1	A0A7T3RIT9	HLA-B	40 kDa
MHC class I antigen OS=Homo sapiens OX=9606 GN=HLA-B PE=4 SV=1	A0A7T4WRW4	HLA-B	40 kDa
MHC class I antigen (Fragment) OS=Homo sapiens OX=9606 GN=HLA-A PE=4 SV=1	A0A7T6AP80	HLA-A	31 kDa
MHC class I antigen OS=Homo sapiens OX=9606 GN=HLA-A PE=4 SV=1	A0A7U3K2E4	HLA-A	41 kDa
MHC class I antigen OS=Homo sapiens OX=9606 GN=HLA-A PE=4 SV=1	A0A7U3K2H0	HLA-A	41 kDa
MHC class I antigen OS=Homo sapiens OX=9606 GN=HLA-A PE=4 SV=1	A0A7U3K2H2	HLA-A	41 kDa
MHC class I antigen OS=Homo sapiens OX=9606 GN=HLA-A PE=4 SV=1	A0A7U3L8N4	HLA-A	41 kDa
IGH c4205_heavy_IGHV3-74_IGHD5-24_IGHJ4 (Fragment) OS=Homo sapiens OX=9606 PE=2 SV=1	A0A7U3M581		13 kDa
MHC class I antigen OS=Homo sapiens OX=9606 GN=HLA-C PE=4 SV=1	A0A7U3VI70	HLA-C	41 kDa
Pyruvate kinase OS=Homo sapiens OX=9606 GN=PKM PE=1 SV=1	A0A804F6T5	PKM	62 kDa
MHC class I antigen OS=Homo sapiens OX=9606 GN=HLA-A PE=3 SV=1	A0A858B942	HLA-A	41 kDa
MHC class I antigen OS=Homo sapiens OX=9606 GN=HLA-C PE=3 SV=1	A0A858B9A6	HLA-C	41 kDa
MHC class I antigen OS=Homo sapiens OX=9606 GN=HLA-B PE=3 SV=1	A0A858LFM7	HLA-B	41 kDa
MHC class I antigen OS=Homo sapiens OX=9606 GN=HLA-C PE=3 SV=1	A0A858LGQ4	HLA-C	41 kDa
MHC class I antigen OS=Homo sapiens OX=9606 GN=HLA-A PE=3 SV=1	A0A858LGT7	HLA-A	41 kDa
MHC class I antigen OS=Homo sapiens OX=9606 GN=HLA-B PE=3 SV=1	A0A858LGV8	HLA-B	40 kDa
MHC class I antigen OS=Homo sapiens OX=9606 GN=HLA-B PE=3 SV=1	A0A858LH10	HLA-B	40 kDa
MHC class I antigen OS=Homo sapiens OX=9606 GN=HLA-C PE=3 SV=1	A0A858LHJ7	HLA-C	41 kDa
MHC class I antigen OS=Homo sapiens OX=9606 GN=HLA-B PE=3 SV=1	A0A858LHX7	HLA-B	40 kDa
MHC class I antigen (Fragment) OS=Homo sapiens OX=9606 GN=HLA-C PE=3 SV=1	A0A8D9I631	HLA-C	21 kDa
MHC class I antigen OS=Homo sapiens OX=9606 GN=HLA-A PE=3 SV=1	A0A8E4J507	HLA-A	41 kDa
MHC class I antigen (Fragment) OS=Homo sapiens OX=9606 GN=HLA-B PE=3 SV=1	A0A8E4J5R5	HLA-B	21 kDa
Factor IX OS=Homo sapiens OX=9606 PE=2 SV=1	A0A8F0WPP1		52 kDa
MHC class I antigen OS=Homo sapiens OX=9606 GN=HLA-C PE=3 SV=1	A0A8F4WI18	HLA-C	41 kDa
MHC class I protein OS=Homo sapiens OX=9606 GN=HLA-A PE=3 SV=1	A0A8F5CF39	HLA-A	41 kDa
MHC class I protein OS=Homo sapiens OX=9606 GN=HLA-B PE=3 SV=1	A0A8G1GF07 (+1)	HLA-B	40 kDa
Myosin heavy chain 10 OS=Homo sapiens OX=9606 GN=MYH10 PE=1 SV=1	A0A8I5KTT7	MYH10	24 kDa
Myosin light chain kinase, smooth muscle OS=Homo sapiens OX=9606 GN=MYLK PE=1 SV=1	A0A8I5KU53 (+6)	MYLK	212 kDa
Cluster of Myosin light chain kinase, smooth muscle OS=Homo sapiens OX=9606 GN=MYLK PE=1 SV=1 (A0A8I5KU53)	A0A8I5KU53 [10]	MYLK	212 kDa
Cytochrome b5 reductase 3 (Fragment) OS=Homo sapiens OX=9606 GN=CYB5R3 PE=1 SV=1	A0A8I5KUA5	CYB5R3	19 kDa
cytochrome-b5 reductase OS=Homo sapiens OX=9606 GN=CYB5R3 PE=1 SV=1	A0A8I5KW26	CYB5R3	36 kDa
C-X-C motif chemokine OS=Homo sapiens OX=9606 PE=3 SV=1	A0A8I5KW61		21 kDa
Cluster of C-X-C motif chemokine OS=Homo sapiens OX=9606 PE=3 SV=1 (A0A8I5KW61)	A0A8I5KW61 [2]		21 kDa
Myosin light chain kinase (Fragment) OS=Homo sapiens OX=9606 GN=MYLK PE=1 SV=1	A0A8I5QJT9	MYLK	68 kDa
NADH-cytochrome b5 reductase OS=Homo sapiens OX=9606 GN=CYB5R3 PE=1 SV=1	A0A8J8Z3C6	CYB5R3	35 kDa
Complement C3 (Fragment) OS=Homo sapiens OX=9606 GN=C3 PE=1 SV=1	A0A8Q3SI22	C3	22 kDa
Complement C3 (Fragment) OS=Homo sapiens OX=9606 GN=C3 PE=1 SV=1	A0A8Q3SI34	C3	13 kDa
Myosin light chain 6B OS=Homo sapiens OX=9606 GN=MYL6B PE=1 SV=1	A0A8Q3SI90	MYL6B	11 kDa
Complement C9 OS=Homo sapiens OX=9606 GN=C9 PE=1 SV=1	A0A8Q3SI95 (+1)	C9	61 kDa
Cluster of Complement C9 OS=Homo sapiens OX=9606 GN=C9 PE=1 SV=1 (A0A8Q3SI95)	A0A8Q3SI95 [4]	C9	61 kDa
Complement factor H OS=Homo sapiens OX=9606 GN=CFH PE=1 SV=1	A0A8Q3SIE0	CFH	138 kDa
Complement C1q C chain OS=Homo sapiens OX=9606 GN=C1QC PE=1 SV=1	A0A8Q3SIZ0	C1QC	17 kDa
Milk fat globule EGF and factor V/VIII domain containing OS=Homo sapiens OX=9606 GN=MFGE8 PE=1 SV=1	A0A8Q3SIZ9	MFGE8	27 kDa
Complement C2 OS=Homo sapiens OX=9606 GN=C2 PE=1 SV=1	A0A8Q3WKM6	C2	84 kDa
Complement factor D (Fragment) OS=Homo sapiens OX=9606 GN=CFD PE=1 SV=1	A0A8Q3WLE6	CFD	14 kDa
Complement C8 beta chain OS=Homo sapiens OX=9606 GN=C8B PE=1 SV=1	A0A8Q3WM97	C8B	44 kDa
Fibulin-1 OS=Homo sapiens OX=9606 GN=FBLN1 PE=2 SV=1	A0A8S0LWY1 (+2)	FBLN1	74 kDa
mRNA (Fragment) OS=Homo sapiens OX=9606 GN=IGHV3-43D PE=2 SV=1	A0A8S4MU48	IGHV3-43D	11 kDa
Purine nucleoside phosphorylase OS=Homo sapiens OX=9606 GN=PNP PE=1 SV=1	A0A8V8TL37	PNP	23 kDa
Transferrin receptor protein 1 OS=Homo sapiens OX=9606 GN=TFRC PE=1 SV=1	A0A8V8TLM6	TFRC	89 kDa
Pyruvate kinase OS=Homo sapiens OX=9606 GN=PKM PE=1 SV=1	A0A8V8TMM5	PKM	37 kDa
Complement C5 OS=Homo sapiens OX=9606 GN=C5 PE=1 SV=1	A0A8V8TMU5	C5	62 kDa
Pyruvate kinase OS=Homo sapiens OX=9606 GN=PKM PE=1 SV=1	A0A8V8TNX9 (+2)	PKM	66 kDa
Cluster of Pyruvate kinase OS=Homo sapiens OX=9606 GN=PKM PE=1 SV=1 (A0A8V8TNX9)	A0A8V8TNX9 [12]	PKM	66 kDa
Clathrin heavy chain (Fragment) OS=Homo sapiens OX=9606 GN=CLTC PE=1 SV=1	A0A8V8TQ18	CLTC	173 kDa
Complement factor H related 2 OS=Homo sapiens OX=9606 GN=CFHR2 PE=1 SV=1	A0A8V8TQS1	CFHR2	29 kDa
Pyruvate kinase OS=Homo sapiens OX=9606 GN=PKLR PE=2 SV=1	A0A977JB91 (+4)	PKLR	62 kDa
Serpin A3 isoform N OS=Homo sapiens OX=9606 GN=SERPINA3 PE=2 SV=1	A0A977TIE0	SERPINA3	30 kDa
Dolichyl-diphosphooligosaccharide--protein glycosyltransferase subunit 2 OS=Homo sapiens OX=9606 GN=RPN2 PE=1 SV=1	A0A994J5J1	RPN2	72 kDa
Cluster of Dolichyl-diphosphooligosaccharide--protein glycosyltransferase subunit 2 OS=Homo sapiens OX=9606 GN=RPN2 PE=1 SV=1 (A0A994J5J1)	A0A994J5J1 [3]	RPN2	72 kDa
Fibulin 5 OS=Homo sapiens OX=9606 GN=FBLN5 PE=1 SV=1	A0A9L9PXD9	FBLN5	51 kDa
Major histocompatibility complex, class I, A OS=Homo sapiens OX=9606 GN=HLA-A PE=1 SV=1	A0A9L9PXF6	HLA-A	41 kDa
MHC class I antigen (Fragment) OS=Homo sapiens OX=9606 GN=HLA-B PE=3 SV=1	A0JKD1	HLA-B	34 kDa
Immunoglobulin lambda constant 7 OS=Homo sapiens OX=9606 GN=IGLC7 PE=1 SV=3	A0M8Q6	IGLC7	11 kDa
Delta globin OS=Homo sapiens OX=9606 GN=HBD PE=3 SV=1	A0N071 (+1)	HBD	16 kDa
Rheumatoid factor C6 heavy chain (Fragment) OS=Homo sapiens OX=9606 GN=VH3 PE=2 SV=1	A0N5G2	VH3	13 kDa
Rheumatoid factor D5 light chain (Fragment) OS=Homo sapiens OX=9606 GN=V-kappa-3 PE=2 SV=1	A0N5G5	V-kappa-3	13 kDa
V-gamma-1 protein (Fragment) OS=Homo sapiens OX=9606 GN=V-gamma-1 PE=4 SV=1	A0N5T0	V-gamma-1	18 kDa
MHC class I antigen (Fragment) OS=Homo sapiens OX=9606 GN=HLA-Cw PE=3 SV=1	A0PFJ8	HLA-Cw	21 kDa
Histone cluster 1, H1t OS=Homo sapiens OX=9606 GN=HIST1H1T PE=2 SV=1	A1L407	HIST1H1T	22 kDa
Catecholamine-regulated protein 40 OS=Homo sapiens OX=9606 PE=2 SV=1	A1XP52		38 kDa
Superoxide dismutase 1 (Fragment) OS=Homo sapiens OX=9606 GN=SOD1 PE=2 SV=1	A1YYW4	SOD1	4 kDa
Guanine nucleotide-binding protein G(s) subunit alpha isoforms short OS=Homo sapiens OX=9606 GN=GNAS PE=1 SV=2	A2A2R6	GNAS	8 kDa
Rheumatoid factor RF-IP4 (Fragment) OS=Homo sapiens OX=9606 PE=2 SV=1	A2J1M5		10 kDa
Rheumatoid factor RF-IP10 (Fragment) OS=Homo sapiens OX=9606 PE=2 SV=1	A2J1M7		10 kDa
Rheumatoid factor RF-IP14 (Fragment) OS=Homo sapiens OX=9606 PE=2 SV=1	A2J1N0		10 kDa
Rheumatoid factor RF-ET12 (Fragment) OS=Homo sapiens OX=9606 PE=2 SV=1	A2J1N9		11 kDa
Anti-Mpl scFv (Fragment) OS=Homo sapiens OX=9606 PE=2 SV=1	A2J423		25 kDa
Anti-TeTox scFv (Fragment) OS=Homo sapiens OX=9606 PE=2 SV=1	A2KBC8		25 kDa
Immunglobulin heavy chain (Fragment) OS=Homo sapiens OX=9606 GN=IGH@ PE=2 SV=1	A2N192	IGH	17 kDa
Cold agglutinin FS-1 L-chain (Fragment) OS=Homo sapiens OX=9606 PE=2 SV=1	A2NB45		12 kDa
HMGI-C chimeric transcript mRNA (Fragment) OS=Homo sapiens OX=9606 PE=2 SV=1	A2NHJ0		16 kDa
NANUC-1 heavy chain (Fragment) OS=Homo sapiens OX=9606 PE=2 SV=1	A2NKM6		13 kDa
MHC class I antigen (Fragment) OS=Homo sapiens OX=9606 GN=HLA-A PE=3 SV=1	A2RQE0	HLA-A	31 kDa
Thymosin beta OS=Homo sapiens OX=9606 GN=TMSB4X PE=2 SV=1	A2VCK8 (+1)	TMSB4X	5 kDa
MHC class I antigen (Fragment) OS=Homo sapiens OX=9606 GN=HLA-B PE=3 SV=1	A3F720	HLA-B	34 kDa
Liver histone H1e OS=Homo sapiens OX=9606 PE=2 SV=1	A3R0T7		22 kDa
Cluster of Liver histone H1e OS=Homo sapiens OX=9606 PE=2 SV=1 (A3R0T7)	A3R0T7 [6]		22 kDa
Similar to Chain, Heat-Shock Cognate 70kd Protein (44kd Atpase N-Terminal) (E.C.3.6.1.3) Mutant With Asp 206 Replaced By Ser (D206s) OS=Homo sapiens OX=9606 GN=LOC401308 PE=3 SV=1	A4D111	LOC401308	26 kDa
Actin-related protein 2/3 complex subunit OS=Homo sapiens OX=9606 GN=ARPC1B PE=2 SV=1	A4D275 (+1)	ARPC1B	41 kDa
Cluster of Actin-related protein 2/3 complex subunit OS=Homo sapiens OX=9606 GN=ARPC1B PE=2 SV=1 (A4D275)	A4D275 [3]	ARPC1B	41 kDa
Ras-related C3 botulinum toxin substrate 1 (Rho family, small GTP binding protein Rac1) OS=Homo sapiens OX=9606 GN=RAC1 PE=4 SV=1	A4D2P2	RAC1	17 kDa
Immunoblobulin G1 Fab heavy chain variable region (Fragment) OS=Homo sapiens OX=9606 GN=VHCH1 PE=1 SV=1	A4F255	VHCH1	25 kDa
MHC class I antigen (Fragment) OS=Homo sapiens OX=9606 GN=HLA-B PE=3 SV=1	A4Q972	HLA-B	35 kDa
Fructose-bisphosphate aldolase (Fragment) OS=Homo sapiens OX=9606 PE=2 SV=1	A4UCS9		16 kDa
POTE ankyrin domain family member F OS=Homo sapiens OX=9606 GN=POTEF PE=1 SV=2	A5A3E0	POTEF	121 kDa
Tubulin beta chain (Fragment) OS=Homo sapiens OX=9606 GN=TUBB2A PE=2 SV=1	A5D907	TUBB2A	28 kDa
160 kDa neurofilament protein OS=Homo sapiens OX=9606 GN=NEFM PE=2 SV=1	A5YM63	NEFM	98 kDa
Actin, alpha skeletal muscle OS=Homo sapiens OX=9606 GN=ACTA1 PE=1 SV=3	A6NL76	ACTA1	28 kDa
Tubulin beta 8B OS=Homo sapiens OX=9606 GN=TUBB8B PE=1 SV=1	A6NNZ2	TUBB8B	50 kDa
Plasminogen (Fragment) OS=Homo sapiens OX=9606 GN=PLG PE=1 SV=1	A6PVI2 (+1)	PLG	19 kDa
Cluster of Plasminogen (Fragment) OS=Homo sapiens OX=9606 GN=PLG PE=1 SV=1 (A6PVI2)	A6PVI2 [3]	PLG	19 kDa
Chloride intracellular channel 2 (Fragment) OS=Homo sapiens OX=9606 GN=CLIC2 PE=1 SV=1	A6PVS0	CLIC2	15 kDa
Transthyretin OS=Homo sapiens OX=9606 PE=2 SV=1	A6XGL1 (+2)		20 kDa
Cluster of Transthyretin OS=Homo sapiens OX=9606 PE=2 SV=1 (A6XGL1)	A6XGL1 [4]		20 kDa
Adipsin OS=Homo sapiens OX=9606 PE=2 SV=1	A6XNE2		28 kDa
Alpha-1-antitrypsin NULL GENOVA variant (Fragment) OS=Homo sapiens OX=9606 PE=4 SV=1	A6YP93 (+1)		8 kDa
Alpha-1-antitrypsin (Fragment) OS=Homo sapiens OX=9606 PE=4 SV=1	A7L8C6		5 kDa
MHC class I antigen (Fragment) OS=Homo sapiens OX=9606 GN=HLA-A PE=3 SV=1	A7MAK2	HLA-A	32 kDa
Cluster of MHC class I antigen (Fragment) OS=Homo sapiens OX=9606 GN=HLA-A PE=3 SV=1 (A7MAK2)	A7MAK2 [423]	HLA-A	32 kDa
Collagen, type IV, alpha 5 OS=Homo sapiens OX=9606 GN=COL4A5 PE=2 SV=1	A7MBN3	COL4A5	162 kDa
Beta tropomyosin isoform OS=Homo sapiens OX=9606 GN=TPM2 PE=1 SV=1	A7XZE4	TPM2	33 kDa
Mimecan OS=Homo sapiens OX=9606 GN=OGN PE=2 SV=1	A8K0R3	OGN	34 kDa
Cluster of Mimecan OS=Homo sapiens OX=9606 GN=OGN PE=2 SV=1 (A8K0R3)	A8K0R3 [2]	OGN	34 kDa
cDNA FLJ75174, highly similar to Homo sapiens calmodulin 1 (phosphorylase kinase, delta), mRNA OS=Homo sapiens OX=9606 PE=2 SV=1	A8K1M2		17 kDa
Cathepsin B OS=Homo sapiens OX=9606 PE=2 SV=1	A8K2H4		38 kDa
cDNA FLJ78503, highly similar to Homo sapiens keratin 13 (KRT13), transcript variant 1, mRNA OS=Homo sapiens OX=9606 PE=2 SV=1	A8K2H9		50 kDa
2-phospho-D-glycerate hydro-lyase OS=Homo sapiens OX=9606 PE=2 SV=1	A8K3B0		47 kDa
cDNA FLJ77654, highly similar to Homo sapiens guanine nucleotide binding protein (G protein), beta polypeptide 4 (GNB4), mRNA OS=Homo sapiens OX=9606 PE=2 SV=1	A8K3F6		38 kDa
cDNA FLJ78096, highly similar to Homo sapiens actin, alpha, cardiac muscle (ACTC), mRNA OS=Homo sapiens OX=9606 PE=2 SV=1	A8K3K1		42 kDa
Cluster of cDNA FLJ78096, highly similar to Homo sapiens actin, alpha, cardiac muscle (ACTC), mRNA OS=Homo sapiens OX=9606 PE=2 SV=1 (A8K3K1)	A8K3K1 [36]		42 kDa
Fructose-bisphosphate aldolase OS=Homo sapiens OX=9606 PE=2 SV=1	A8K430		39 kDa
Cluster of Fructose-bisphosphate aldolase OS=Homo sapiens OX=9606 PE=2 SV=1 (A8K430)	A8K430 [2]		39 kDa
cDNA FLJ77094, highly similar to Homo sapiens apolipoprotein B (including Ag(x) antigen) (APOB), mRNA (Fragment) OS=Homo sapiens OX=9606 PE=2 SV=1	A8K479		124 kDa
Peptidyl-prolyl cis-trans isomerase OS=Homo sapiens OX=9606 PE=2 SV=1	A8K486		18 kDa
Cluster of Peptidyl-prolyl cis-trans isomerase OS=Homo sapiens OX=9606 PE=2 SV=1 (A8K486)	A8K486 [6]		18 kDa
Sulfhydryl oxidase OS=Homo sapiens OX=9606 PE=2 SV=1	A8K4C2		67 kDa
cDNA FLJ75416, highly similar to Homo sapiens complement factor H (CFH), mRNA OS=Homo sapiens OX=9606 PE=2 SV=1	A8K5T0		139 kDa
Cluster of cDNA FLJ75416, highly similar to Homo sapiens complement factor H (CFH), mRNA OS=Homo sapiens OX=9606 PE=2 SV=1 (A8K5T0)	A8K5T0 [5]		139 kDa
RNA helicase OS=Homo sapiens OX=9606 PE=2 SV=1	A8K7F6 (+1)		46 kDa
cDNA FLJ78601, highly similar to Homo sapiens glycoprotein (transmembrane) nmb (GPNMB), transcript variant 2, mRNA OS=Homo sapiens OX=9606 PE=2 SV=1	A8K7R3		63 kDa
Complement component C6 OS=Homo sapiens OX=9606 PE=2 SV=1	A8K8Z4		105 kDa
Cluster of Complement component C6 OS=Homo sapiens OX=9606 PE=2 SV=1 (A8K8Z4)	A8K8Z4 [3]		105 kDa
cDNA FLJ76459, highly similar to Homo sapiens matrix metallopeptidase 8 (neutrophil collagenase) (MMP8), mRNA OS=Homo sapiens OX=9606 PE=2 SV=1	A8K9E4		53 kDa
Cluster of cDNA FLJ76459, highly similar to Homo sapiens matrix metallopeptidase 8 (neutrophil collagenase) (MMP8), mRNA OS=Homo sapiens OX=9606 PE=2 SV=1 (A8K9E4)	A8K9E4 [2]		53 kDa
Proteolipid protein 1 (Pelizaeus-Merzbacher disease, spastic paraplegia 2, uncomplicated), isoform CRA_b OS=Homo sapiens OX=9606 GN=PLP1 PE=2 SV=1	A8K9L3 (+1)	PLP1	30 kDa
cDNA FLJ78413, highly similar to Homo sapiens albumin, mRNA OS=Homo sapiens OX=9606 PE=2 SV=1	A8K9P0		69 kDa
Argininosuccinate synthase OS=Homo sapiens OX=9606 PE=2 SV=1	A8KAP9 (+2)		47 kDa
Guanine nucleotide-binding protein G(t) subunit alpha-3 OS=Homo sapiens OX=9606 GN=GNAT3 PE=2 SV=2	A8MTJ3	GNAT3	40 kDa
Dihydropyrimidinase-like 2 short form (Fragment) OS=Homo sapiens OX=9606 GN=DPYSL2 PE=2 SV=1	A9CQZ2	DPYSL2	9 kDa
Dihydropyrimidinase-like 2 long form (Fragment) OS=Homo sapiens OX=9606 GN=DPYSL2 PE=2 SV=1	A9CQZ4	DPYSL2	18 kDa
HLA-Cw12 OS=Homo sapiens OX=9606 PE=2 SV=1	A9X165		41 kDa
Eukaryotic translation elongation factor 1 alpha (Fragment) OS=Homo sapiens OX=9606 PE=2 SV=1	A9X7H1		19 kDa
Phosphogluconate dehydrogenase (NADP(+)-dependent, decarboxylating) OS=Homo sapiens OX=9606 PE=2 SV=2	A9Z1X1		32 kDa
cDNA, FLJ79457, highly similar to Insulin-like growth factor-binding proteincomplex acid labile chain OS=Homo sapiens OX=9606 PE=2 SV=1	B0AZL7		66 kDa
Cluster of cDNA, FLJ79457, highly similar to Insulin-like growth factor-binding proteincomplex acid labile chain OS=Homo sapiens OX=9606 PE=2 SV=1 (B0AZL7)	B0AZL7 [2]		66 kDa
cDNA, FLJ79546, highly similar to SH3 domain-binding glutamic acid-rich-likeprotein OS=Homo sapiens OX=9606 PE=2 SV=1	B0AZV6		7 kDa
NNMT protein OS=Homo sapiens OX=9606 GN=NNMT PE=2 SV=1	B0YJ53 (+1)	NNMT	30 kDa
Ras-related C3 botulinum toxin substrate 2 OS=Homo sapiens OX=9606 GN=RAC2 PE=4 SV=1	B1AH79	RAC2	9 kDa
Apolipoprotein L1 (Fragment) OS=Homo sapiens OX=9606 GN=APOL1 PE=1 SV=1	B1AH94	APOL1	13 kDa
Cluster of Apolipoprotein L1 (Fragment) OS=Homo sapiens OX=9606 GN=APOL1 PE=1 SV=1 (B1AH94)	B1AH94 [5]	APOL1	13 kDa
Paraoxonase 1 (Fragment) OS=Homo sapiens OX=9606 PE=4 SV=1	B1PWC6		2 kDa
Ferritin (Fragment) OS=Homo sapiens OX=9606 GN=FTL PE=3 SV=1	B1Q3B3	FTL	10 kDa
MHC class I antigen (Fragment) OS=Homo sapiens OX=9606 GN=HLA-A PE=3 SV=1	B1Q4X2	HLA-A	32 kDa
MHC class I antigen (Fragment) OS=Homo sapiens OX=9606 GN=HLA-A PE=3 SV=1	B1Q4X5	HLA-A	32 kDa
MHC class I antigen (Fragment) OS=Homo sapiens OX=9606 GN=HLA-B PE=3 SV=1	B2CYA5 (+3)	HLA-B	21 kDa
Beta-globin Showa Yakushiji variant (Fragment) OS=Homo sapiens OX=9606 GN=HBB PE=3 SV=1	B2M1S7	HBB	4 kDa
Epididymal secretory protein E1 OS=Homo sapiens OX=9606 PE=2 SV=1	B2R4S5		17 kDa
cDNA, FLJ92374, highly similar to Homo sapiens C-type lectin domain family 3, member B (CLEC3B), mRNA OS=Homo sapiens OX=9606 PE=2 SV=1	B2R582		23 kDa
Cluster of cDNA, FLJ92374, highly similar to Homo sapiens C-type lectin domain family 3, member B (CLEC3B), mRNA OS=Homo sapiens OX=9606 PE=2 SV=1 (B2R582)	B2R582 [2]		23 kDa
Serum amyloid A protein OS=Homo sapiens OX=9606 PE=2 SV=1	B2R5G8		15 kDa
Heterogeneous nuclear ribonucleoproteins C1/C2 OS=Homo sapiens OX=9606 GN=HNRNPC PE=1 SV=1	B2R5W2	HNRNPC	32 kDa
Cluster of Heterogeneous nuclear ribonucleoproteins C1/C2 OS=Homo sapiens OX=9606 GN=HNRNPC PE=1 SV=1 (B2R5W2)	B2R5W2 [5]	HNRNPC	32 kDa
cDNA, FLJ92775, highly similar to Homo sapiens melanoma cell adhesion molecule (MCAM), mRNA OS=Homo sapiens OX=9606 PE=2 SV=1	B2R642		72 kDa
Cluster of cDNA, FLJ92775, highly similar to Homo sapiens melanoma cell adhesion molecule (MCAM), mRNA OS=Homo sapiens OX=9606 PE=2 SV=1 (B2R642)	B2R642 [3]		72 kDa
cDNA, FLJ92973, highly similar to Homo sapiens villin 2 (ezrin) (VIL2), mRNA OS=Homo sapiens OX=9606 PE=2 SV=1	B2R6J2		69 kDa
cDNA, FLJ93036, highly similar to Homo sapiens tyrosine 3-monooxygenase/tryptophan 5-monooxygenaseactivation protein, eta polypeptide (YWHAH), mRNA OS=Homo sapiens OX=9606 PE=2 SV=1	B2R6N6		28 kDa
cDNA, FLJ93143, highly similar to Homo sapiens complement component 7 (C7), mRNA OS=Homo sapiens OX=9606 PE=2 SV=1	B2R6W1		94 kDa
Histone H3 OS=Homo sapiens OX=9606 PE=2 SV=1	B2R6Y1		15 kDa
Cluster of Histone H3 OS=Homo sapiens OX=9606 PE=2 SV=1 (B2R6Y1)	B2R6Y1 [5]		15 kDa
cDNA, FLJ93744, highly similar to Homo sapiens keratin 6E (KRT6E), mRNA OS=Homo sapiens OX=9606 PE=2 SV=1	B2R853		60 kDa
cDNA, FLJ93914, highly similar to Homo sapiens histidine-rich glycoprotein (HRG), mRNA OS=Homo sapiens OX=9606 PE=2 SV=1	B2R8I2		60 kDa
cDNA, FLJ94440, highly similar to Homo sapiens chaperonin containing TCP1, subunit 6A (zeta 1)(CCT6A), mRNA OS=Homo sapiens OX=9606 PE=2 SV=1	B2R9K8 (+2)		58 kDa
Cluster of cDNA, FLJ94440, highly similar to Homo sapiens chaperonin containing TCP1, subunit 6A (zeta 1)(CCT6A), mRNA OS=Homo sapiens OX=9606 PE=2 SV=1 (B2R9K8)	B2R9K8 [4]		58 kDa
Superoxide dismutase [Cu-Zn] OS=Homo sapiens OX=9606 PE=2 SV=1	B2R9V7		26 kDa
cDNA, FLJ94640, highly similar to Homo sapiens keratin 18 (KRT18), mRNA OS=Homo sapiens OX=9606 PE=2 SV=1	B2RA03		48 kDa
Myoglobin OS=Homo sapiens OX=9606 PE=2 SV=1	B2RA67		17 kDa
Cluster of Myoglobin OS=Homo sapiens OX=9606 PE=2 SV=1 (B2RA67)	B2RA67 [2]		17 kDa
Chloride intracellular channel protein OS=Homo sapiens OX=9606 PE=2 SV=1	B2RAZ0		28 kDa
Tubulin beta chain OS=Homo sapiens OX=9606 PE=2 SV=1	B2RBD5		50 kDa
Calcium-activated neutral proteinase 2 OS=Homo sapiens OX=9606 PE=2 SV=1	B2RCM3		80 kDa
Cluster of Calcium-activated neutral proteinase 2 OS=Homo sapiens OX=9606 PE=2 SV=1 (B2RCM3)	B2RCM3 [3]		80 kDa
Peptidyl-prolyl cis-trans isomerase OS=Homo sapiens OX=9606 PE=2 SV=1	B2RXF3		19 kDa
60 kDa chaperonin OS=Homo sapiens OX=9606 GN=HSPD1 PE=2 SV=1	B3GQS7	HSPD1	61 kDa
Cluster of 60 kDa chaperonin OS=Homo sapiens OX=9606 GN=HSPD1 PE=2 SV=1 (B3GQS7)	B3GQS7 [8]	HSPD1	61 kDa
cDNA FLJ14168 fis, clone NT2RP2001440, highly similar to 14-3-3 protein gamma OS=Homo sapiens OX=9606 PE=2 SV=1	B3KNB4 (+1)		28 kDa
cDNA FLJ31323 fis, clone LIVER2000037, highly similar to Alpha-1B-glycoprotein OS=Homo sapiens OX=9606 PE=2 SV=1	B3KP79		35 kDa
cDNA FLJ31446 fis, clone NT2NE2000909, highly similar to Guanine nucleotide-binding protein G(o) subunit alpha 1 OS=Homo sapiens OX=9606 PE=2 SV=1	B3KP89		40 kDa
cDNA FLJ32030 fis, clone NTONG2000040, highly similar to Actin, alpha cardiac OS=Homo sapiens OX=9606 PE=2 SV=1	B3KPP5		21 kDa
Metalloproteinase inhibitor 1 OS=Homo sapiens OX=9606 PE=2 SV=1	B3KQF4		23 kDa
Cluster of Metalloproteinase inhibitor 1 OS=Homo sapiens OX=9606 PE=2 SV=1 (B3KQF4)	B3KQF4 [3]		23 kDa
cDNA FLJ34625 fis, clone KIDNE2015244, highly similar to Serine protease HTRA1 OS=Homo sapiens OX=9606 PE=2 SV=1	B3KRN4		48 kDa
cDNA FLJ35079 fis, clone PLACE6005283, highly similar to Lysosome-associated membrane glycoprotein 1 OS=Homo sapiens OX=9606 PE=2 SV=1	B3KRY3 (+1)		43 kDa
Cluster of cDNA FLJ35079 fis, clone PLACE6005283, highly similar to Lysosome-associated membrane glycoprotein 1 OS=Homo sapiens OX=9606 PE=2 SV=1 (B3KRY3)	B3KRY3 [3]		43 kDa
cDNA FLJ35372 fis, clone SKMUS2001742, highly similar to Sarcoplasmic/endoplasmic reticulum calcium ATPase 1 OS=Homo sapiens OX=9606 PE=2 SV=1	B3KS35		32 kDa
Actin-depolymerizing factor OS=Homo sapiens OX=9606 PE=2 SV=1	B3KS49		52 kDa
cDNA FLJ35535 fis, clone SPLEN2002419, highly similar to EGF-containing fibulin-like extracellular matrix protein 1 OS=Homo sapiens OX=9606 PE=2 SV=1	B3KS53		39 kDa
cDNA FLJ36606 fis, clone TRACH2015654, highly similar to HEAT SHOCK 70 kDa PROTEIN 6 OS=Homo sapiens OX=9606 PE=2 SV=1	B3KSM6		71 kDa
Tubulin alpha chain OS=Homo sapiens OX=9606 PE=2 SV=1	B3KT06		46 kDa
Cluster of Tubulin alpha chain OS=Homo sapiens OX=9606 PE=2 SV=1 (B3KT06)	B3KT06 [9]		46 kDa
Malate dehydrogenase OS=Homo sapiens OX=9606 PE=2 SV=1	B3KTM1		25 kDa
cDNA FLJ38589 fis, clone HCHON2010074, highly similar to LACTADHERIN OS=Homo sapiens OX=9606 PE=2 SV=1	B3KTQ2		42 kDa
Voltage-dependent anion-selective channel protein 1 OS=Homo sapiens OX=9606 PE=2 SV=1	B3KTS5		31 kDa
cDNA FLJ39583 fis, clone SKMUS2004897, highly similar to ACTIN, ALPHA SKELETAL MUSCLE OS=Homo sapiens OX=9606 PE=2 SV=1	B3KUD3		38 kDa
cDNA FLJ39956 fis, clone SPLEN2024990, highly similar to Plastin-2 OS=Homo sapiens OX=9606 PE=2 SV=1	B3KUI1		25 kDa
cDNA FLJ40505 fis, clone TESTI2045562, highly similar to HEAT SHOCK-RELATED 70 kDa PROTEIN 2 OS=Homo sapiens OX=9606 PE=2 SV=1	B3KUS2		45 kDa
cDNA FLJ40884 fis, clone UTERU2000607, highly similar to Alpha-actinin-1 OS=Homo sapiens OX=9606 PE=2 SV=1	B3KUX9		54 kDa
cDNA FLJ16406 fis, clone UTERU2026142, highly similar to Cysteine and glycine-rich protein 1 OS=Homo sapiens OX=9606 PE=2 SV=1	B3KVC9		18 kDa
Cluster of cDNA FLJ16406 fis, clone UTERU2026142, highly similar to Cysteine and glycine-rich protein 1 OS=Homo sapiens OX=9606 PE=2 SV=1 (B3KVC9)	B3KVC9 [4]		18 kDa
cDNA FLJ42347 fis, clone UTERU2003399, highly similar to Actin, gamma-enteric smooth muscle OS=Homo sapiens OX=9606 PE=2 SV=1	B3KW67		42 kDa
cDNA FLJ42722 fis, clone BRAMY4000277, highly similar to Alpha-1B-glycoprotein OS=Homo sapiens OX=9606 PE=2 SV=1	B3KWB5		37 kDa
cDNA FLJ43092 fis, clone COLON2002520, highly similar to Myosin-14 (Fragment) OS=Homo sapiens OX=9606 PE=2 SV=1	B3KWH4		72 kDa
cDNA FLJ43599 fis, clone SMINT2017781, highly similar to PERIPHERIN OS=Homo sapiens OX=9606 PE=2 SV=1	B3KWQ6		54 kDa
cDNA FLJ44754 fis, clone BRACE3030748, highly similar to Guanine nucleotide-binding protein G(i), alpha-2 subunit OS=Homo sapiens OX=9606 PE=2 SV=1	B3KX51		35 kDa
Cluster of cDNA FLJ44754 fis, clone BRACE3030748, highly similar to Guanine nucleotide-binding protein G(i), alpha-2 subunit OS=Homo sapiens OX=9606 PE=2 SV=1 (B3KX51)	B3KX51 [2]		35 kDa
Metavinculin OS=Homo sapiens OX=9606 PE=2 SV=1	B3KXA2		110 kDa
Ferritin OS=Homo sapiens OX=9606 PE=2 SV=1	B3KXC3		21 kDa
Cluster of Ferritin OS=Homo sapiens OX=9606 PE=2 SV=1 (B3KXC3)	B3KXC3 [2]		21 kDa
cDNA FLJ45735 fis, clone JCMLC2000273, highly similar to Integrin alpha-M OS=Homo sapiens OX=9606 PE=2 SV=1	B3KXM6		62 kDa
cDNA FLJ46477 fis, clone THYMU3025118, highly similar to Cell surface glycoprotein MUC18 OS=Homo sapiens OX=9606 PE=2 SV=1	B3KXZ9		59 kDa
Fibromodulin OS=Homo sapiens OX=9606 PE=2 SV=1	B3KYB3		23 kDa
Truncated beta globin OS=Homo sapiens OX=9606 PE=4 SV=1	B3VL28		2 kDa
Lactotransferrin OS=Homo sapiens OX=9606 PE=2 SV=1	B3VMW0		78 kDa
Uncharacterized protein MLL-ACTN4 (Fragment) OS=Homo sapiens OX=9606 GN=MLL-ACTN4 PE=2 SV=1	B3W6H4	MLL-ACTN4	14 kDa
cDNA FLJ54582, highly similar to Ubiquitin-activating enzyme E1 OS=Homo sapiens OX=9606 PE=2 SV=1	B4DDE4		65 kDa
cDNA FLJ51786, highly similar to Retinal dehydrogenase 1 OS=Homo sapiens OX=9606 PE=2 SV=1	B4DDF8		46 kDa
cDNA FLJ50439, highly similar to Phosphoglucomutase-1 OS=Homo sapiens OX=9606 PE=2 SV=1	B4DDQ8		40 kDa
cDNA FLJ60097, highly similar to Tubulin alpha-ubiquitous chain OS=Homo sapiens OX=9606 PE=2 SV=1	B4DDU2		33 kDa
Annexin OS=Homo sapiens OX=9606 PE=2 SV=1	B4DDZ4		34 kDa
Annexin OS=Homo sapiens OX=9606 PE=2 SV=1	B4DE02		34 kDa
Cluster of Annexin OS=Homo sapiens OX=9606 PE=2 SV=1 (B4DE02)	B4DE02 [4]		34 kDa
cDNA FLJ53713, highly similar to EH-domain-containing protein 2 OS=Homo sapiens OX=9606 PE=2 SV=1	B4DE23		19 kDa
Tubulin beta chain OS=Homo sapiens OX=9606 PE=2 SV=1	B4DE77		46 kDa
cDNA FLJ52141, highly similar to 14-3-3 protein gamma OS=Homo sapiens OX=9606 PE=2 SV=1	B4DE78		24 kDa
cDNA FLJ57715, highly similar to Voltage-dependent anion-selective channel protein 1 OS=Homo sapiens OX=9606 PE=2 SV=1	B4DEI3		17 kDa
cDNA FLJ60461, highly similar to Peroxiredoxin-2 OS=Homo sapiens OX=9606 PE=2 SV=1	B4DF70		20 kDa
cDNA FLJ53619, highly similar to Heat shock protein HSP 90-beta OS=Homo sapiens OX=9606 PE=2 SV=1	B4DGL0		82 kDa
Phosphoglycerate kinase OS=Homo sapiens OX=9606 PE=2 SV=1	B4DHM5		26 kDa
cDNA FLJ53009, highly similar to Calreticulin OS=Homo sapiens OX=9606 PE=2 SV=1	B4DHR1		24 kDa
Rab GDP dissociation inhibitor OS=Homo sapiens OX=9606 PE=2 SV=1	B4DHX4		47 kDa
Adenylyl cyclase-associated protein 1 OS=Homo sapiens OX=9606 PE=2 SV=1	B4DI38		49 kDa
cDNA FLJ54328, highly similar to Heat shock 70 kDa protein 1 OS=Homo sapiens OX=9606 PE=2 SV=1	B4DI39		68 kDa
cDNA FLJ56386, highly similar to Heat shock 70 kDa protein 1L OS=Homo sapiens OX=9606 PE=2 SV=1	B4DI54 (+1)		78 kDa
cDNA FLJ50527, highly similar to Plastin-3 OS=Homo sapiens OX=9606 PE=2 SV=1	B4DI60		25 kDa
Mimecan OS=Homo sapiens OX=9606 PE=2 SV=1	B4DI63		41 kDa
cDNA FLJ58187, highly similar to Protein-glutamine gamma-glutamyltransferase 2 OS=Homo sapiens OX=9606 PE=2 SV=1	B4DIT7 (+2)		69 kDa
Cluster of cDNA FLJ58187, highly similar to Protein-glutamine gamma-glutamyltransferase 2 OS=Homo sapiens OX=9606 PE=2 SV=1 (B4DIT7)	B4DIT7 [4]		69 kDa
cDNA FLJ55689, highly similar to Leiomodin-1 OS=Homo sapiens OX=9606 PE=2 SV=1	B4DIX9		65 kDa
L-lactate dehydrogenase OS=Homo sapiens OX=9606 PE=2 SV=1	B4DJI1		34 kDa
Cluster of L-lactate dehydrogenase OS=Homo sapiens OX=9606 PE=2 SV=1 (B4DJI1)	B4DJI1 [12]		34 kDa
cDNA FLJ60276, weakly similar to Metalloproteinase inhibitor 1 OS=Homo sapiens OX=9606 PE=2 SV=1	B4DJK3		28 kDa
cDNA FLJ61294, highly similar to Keratin, type I cytoskeletal 17 OS=Homo sapiens OX=9606 PE=2 SV=1	B4DJM5		19 kDa
Coronin OS=Homo sapiens OX=9606 PE=2 SV=1	B4DJS1		18 kDa
Tetraspanin OS=Homo sapiens OX=9606 PE=2 SV=1	B4DK09		28 kDa
cDNA FLJ56000, highly similar to Carboxypeptidase-like protein X2 OS=Homo sapiens OX=9606 PE=2 SV=1	B4DK28		74 kDa
cDNA FLJ51983, highly similar to Phosphoglycerate mutase 1 OS=Homo sapiens OX=9606 PE=2 SV=1	B4DKL5		27 kDa
Cathepsin B OS=Homo sapiens OX=9606 PE=2 SV=1	B4DL49		31 kDa
cDNA FLJ53392, highly similar to Ubiquitin-activating enzyme E1 OS=Homo sapiens OX=9606 PE=2 SV=1	B4DL67		68 kDa
6-phosphogluconate dehydrogenase, decarboxylating OS=Homo sapiens OX=9606 PE=2 SV=1	B4DL86		47 kDa
Rab GDP dissociation inhibitor OS=Homo sapiens OX=9606 PE=2 SV=1	B4DLV7		51 kDa
Cluster of Rab GDP dissociation inhibitor OS=Homo sapiens OX=9606 PE=2 SV=1 (B4DLV7)	B4DLV7 [9]		51 kDa
60S ribosomal protein L9 OS=Homo sapiens OX=9606 GN=RPL9 PE=2 SV=1	B4DLV8	RPL9	20 kDa
cDNA FLJ53848, highly similar to Inter-alpha-trypsin inhibitor heavy chain H2 OS=Homo sapiens OX=9606 PE=2 SV=1	B4DM79		61 kDa
Cluster of cDNA FLJ53848, highly similar to Inter-alpha-trypsin inhibitor heavy chain H2 OS=Homo sapiens OX=9606 PE=2 SV=1 (B4DM79)	B4DM79 [2]		61 kDa
HCG2015269, isoform CRA_c OS=Homo sapiens OX=9606 GN=hCG_2015269 PE=2 SV=1	B4DMJ7	hCG_2015269	15 kDa
cDNA FLJ51896, highly similar to Glia-derived nexin OS=Homo sapiens OX=9606 PE=2 SV=1	B4DMR3		37 kDa
Cluster of cDNA FLJ51896, highly similar to Glia-derived nexin OS=Homo sapiens OX=9606 PE=2 SV=1 (B4DMR3)	B4DMR3 [2]		37 kDa
cDNA FLJ52970, highly similar to Ras-related protein Rab-8B OS=Homo sapiens OX=9606 PE=2 SV=1	B4DMS1		22 kDa
cDNA FLJ53065, highly similar to T-complex protein 1 subunit zeta OS=Homo sapiens OX=9606 PE=2 SV=1	B4DN39		43 kDa
cDNA FLJ55910, highly similar to Keratin, type II cuticular Hb6 OS=Homo sapiens OX=9606 PE=2 SV=1	B4DN72		54 kDa
cDNA FLJ53367, highly similar to Transmembrane glycoprotein NMB OS=Homo sapiens OX=9606 PE=2 SV=1	B4DN79		51 kDa
cDNA FLJ51906, highly similar to Heat-shock protein beta-6 OS=Homo sapiens OX=9606 PE=2 SV=1	B4DNC2		21 kDa
Biglycan OS=Homo sapiens OX=9606 PE=2 SV=1	B4DNL4		34 kDa
cDNA FLJ53071, highly similar to Heat shock 70 kDa protein 1 OS=Homo sapiens OX=9606 PE=2 SV=1	B4DNV4		25 kDa
cDNA FLJ59940, highly similar to Tubulin beta-2C chain OS=Homo sapiens OX=9606 PE=2 SV=1	B4DNW1		21 kDa
cDNA FLJ53752, highly similar to Heat shock 70 kDa protein 1 OS=Homo sapiens OX=9606 PE=2 SV=1	B4DNX1		45 kDa
Helix-destabilizing protein OS=Homo sapiens OX=9606 PE=2 SV=1	B4DP35		23 kDa
Apolipoprotein H OS=Homo sapiens OX=9606 PE=2 SV=1	B4DPN0		30 kDa
cDNA FLJ54371, highly similar to Serum albumin OS=Homo sapiens OX=9606 PE=2 SV=1	B4DPP6		70 kDa
cDNA FLJ53075, highly similar to Kininogen-1 OS=Homo sapiens OX=9606 PE=2 SV=1	B4DPP8		46 kDa
Cluster of cDNA FLJ53075, highly similar to Kininogen-1 OS=Homo sapiens OX=9606 PE=2 SV=1 (B4DPP8)	B4DPP8 [2]		46 kDa
Complement subcomponent C1r OS=Homo sapiens OX=9606 GN=C1R PE=1 SV=1	B4DPQ0	C1R	82 kDa
cDNA FLJ56548, highly similar to Elongation factor 2 OS=Homo sapiens OX=9606 PE=2 SV=1	B4DPU3		63 kDa
cDNA FLJ50605, moderately similar to Plastin-3 OS=Homo sapiens OX=9606 PE=2 SV=1	B4DPU6		29 kDa
cDNA FLJ59374, highly similar to Homo sapiens caldesmon 1 (CALD1), transcript variant 2, mRNA OS=Homo sapiens OX=9606 PE=2 SV=1	B4DPW5		57 kDa
cDNA FLJ53495, highly similar to Polymerase I and transcript release factor OS=Homo sapiens OX=9606 PE=2 SV=1	B4DPZ5		40 kDa
Cluster of cDNA FLJ53495, highly similar to Polymerase I and transcript release factor OS=Homo sapiens OX=9606 PE=2 SV=1 (B4DPZ5)	B4DPZ5 [2]		40 kDa
Complement C2 OS=Homo sapiens OX=9606 GN=C2 PE=1 SV=1	B4DQI1	C2	56 kDa
Tubulin alpha chain OS=Homo sapiens OX=9606 PE=2 SV=1	B4DQK4		43 kDa
Tubulin beta chain OS=Homo sapiens OX=9606 PE=2 SV=1	B4DQN9		42 kDa
cDNA FLJ58994, highly similar to Collagen alpha-1(VI) chain OS=Homo sapiens OX=9606 PE=2 SV=1	B4DQV1		44 kDa
cDNA FLJ60818, highly similar to Complement C3 OS=Homo sapiens OX=9606 PE=2 SV=1	B4DR57		26 kDa
cDNA FLJ61362, highly similar to Collagen alpha-1(VI) chain OS=Homo sapiens OX=9606 PE=2 SV=1	B4DRR8		61 kDa
Pyruvate kinase OS=Homo sapiens OX=9606 PE=2 SV=1	B4DRT3		56 kDa
cDNA FLJ57081, moderately similar to WD repeat protein 1 OS=Homo sapiens OX=9606 PE=2 SV=1	B4DS71		22 kDa
Annexin OS=Homo sapiens OX=9606 PE=2 SV=1	B4DT77		38 kDa
Cluster of Annexin OS=Homo sapiens OX=9606 PE=2 SV=1 (B4DT77)	B4DT77 [2]		38 kDa
cDNA FLJ52936, weakly similar to Tropomyosin alpha-4 chain OS=Homo sapiens OX=9606 PE=2 SV=1	B4DTB1		18 kDa
Fibronectin OS=Homo sapiens OX=9606 PE=2 SV=1	B4DTK1		111 kDa
cDNA FLJ57891, highly similar to Tropomyosin beta chain OS=Homo sapiens OX=9606 PE=2 SV=1	B4DTK3		18 kDa
cDNA FLJ57801, highly similar to Homo sapiens AHNAK nucleoprotein (desmoyokin) (AHNAK), transcript variant 1, mRNA (Fragment) OS=Homo sapiens OX=9606 PE=2 SV=1	B4DTV0		114 kDa
Proliferating cell nuclear antigen OS=Homo sapiens OX=9606 PE=2 SV=1	B4DUA2		16 kDa
cDNA FLJ61414, highly similar to Desmin OS=Homo sapiens OX=9606 PE=2 SV=1	B4DUI0		27 kDa
Myoglobin OS=Homo sapiens OX=9606 PE=2 SV=1	B4DUI1		15 kDa
Carbonic anhydrase OS=Homo sapiens OX=9606 PE=2 SV=1	B4DUJ3		27 kDa
2-phospho-D-glycerate hydro-lyase OS=Homo sapiens OX=9606 PE=2 SV=1	B4DUJ6		30 kDa
Galectin-3-binding protein OS=Homo sapiens OX=9606 PE=2 SV=1	B4DVE1		64 kDa
Cluster of Galectin-3-binding protein OS=Homo sapiens OX=9606 PE=2 SV=1 (B4DVE1)	B4DVE1 [3]		64 kDa
Glucose-6-phosphate isomerase OS=Homo sapiens OX=9606 PE=2 SV=1	B4DVJ0		60 kDa
Cluster of Glucose-6-phosphate isomerase OS=Homo sapiens OX=9606 PE=2 SV=1 (B4DVJ0)	B4DVJ0 [6]		60 kDa
cDNA FLJ53747, highly similar to HLA class I histocompatibility antigen, alpha chain E OS=Homo sapiens OX=9606 PE=2 SV=1	B4DVK7		32 kDa
cDNA FLJ53427, highly similar to Galectin-3-binding protein OS=Homo sapiens OX=9606 PE=2 SV=1	B4DWA8		52 kDa
cDNA FLJ54392, highly similar to Heat shock 70 kDa protein 1 OS=Homo sapiens OX=9606 PE=2 SV=1	B4DWK5		68 kDa
Catalase OS=Homo sapiens OX=9606 PE=2 SV=1	B4DWK8		53 kDa
cDNA FLJ51361, highly similar to Keratin, type II cytoskeletal 6A OS=Homo sapiens OX=9606 PE=2 SV=1	B4DWU6		56 kDa
cDNA FLJ53112, highly similar to HLA class I histocompatibility antigen, alpha chain F OS=Homo sapiens OX=9606 PE=2 SV=1	B4DYG3		48 kDa
cDNA FLJ61192, highly similar to Erythrocyte band 7 integral membrane protein OS=Homo sapiens OX=9606 PE=2 SV=1	B4DZK8		31 kDa
Cluster of cDNA FLJ61192, highly similar to Erythrocyte band 7 integral membrane protein OS=Homo sapiens OX=9606 PE=2 SV=1 (B4DZK8)	B4DZK8 [2]		31 kDa
cDNA FLJ58651, highly similar to Alpha-actinin-3 OS=Homo sapiens OX=9606 PE=2 SV=1	B4DZQ2		108 kDa
cDNA FLJ57023, highly similar to Homo sapiens collagen, type VI, alpha 3 (COL6A3), transcript variant 3, mRNA OS=Homo sapiens OX=9606 PE=2 SV=1	B4E0A4		133 kDa
cDNA FLJ56368, highly similar to Myosin-14 OS=Homo sapiens OX=9606 PE=2 SV=1	B4E177		73 kDa
Beta-1 metal-binding globulin OS=Homo sapiens OX=9606 PE=2 SV=1	B4E1B2		75 kDa
Angiotensin 1-10 OS=Homo sapiens OX=9606 PE=2 SV=1	B4E1B3		51 kDa
Fibrinogen beta chain OS=Homo sapiens OX=9606 PE=2 SV=1	B4E1D3		54 kDa
cDNA FLJ51598, highly similar to C4b-binding protein alpha chain OS=Homo sapiens OX=9606 PE=2 SV=1	B4E1E1		63 kDa
cDNA FLJ55485, highly similar to Heat shock cognate 71 kDa protein OS=Homo sapiens OX=9606 PE=2 SV=1	B4E1Q1		55 kDa
Annexin OS=Homo sapiens OX=9606 GN=ANXA4 PE=1 SV=1	B4E1S2	ANXA4	16 kDa
cDNA FLJ54283, highly similar to Heat shock 70 kDa protein 1 OS=Homo sapiens OX=9606 PE=2 SV=1	B4E1S9		60 kDa
cDNA FLJ54081, highly similar to Keratin, type II cytoskeletal 5 OS=Homo sapiens OX=9606 PE=2 SV=1	B4E1T1		59 kDa
cDNA FLJ54342, highly similar to Heat shock 70 kDa protein 1 OS=Homo sapiens OX=9606 PE=2 SV=1	B4E1T6		43 kDa
Cell division control protein 42 homolog OS=Homo sapiens OX=9606 PE=2 SV=1	B4E1U9 (+1)		27 kDa
Cluster of Cell division control protein 42 homolog OS=Homo sapiens OX=9606 PE=2 SV=1 (B4E1U9)	B4E1U9 [9]		27 kDa
C3/C5 convertase OS=Homo sapiens OX=9606 PE=2 SV=1	B4E1Z1		13 kDa
cDNA FLJ58872, highly similar to Keratin, type I cytoskeletal 15 OS=Homo sapiens OX=9606 PE=2 SV=1	B4E204		24 kDa
C3-beta-c OS=Homo sapiens OX=9606 PE=2 SV=1	B4E216		123 kDa
Aquaporin-1 OS=Homo sapiens OX=9606 PE=2 SV=1	B4E220		36 kDa
Cluster of Aquaporin-1 OS=Homo sapiens OX=9606 PE=2 SV=1 (B4E220)	B4E220 [3]		36 kDa
cDNA FLJ57038, highly similar to Filamin-A OS=Homo sapiens OX=9606 PE=2 SV=1	B4E2F9		83 kDa
cDNA FLJ53570, highly similar to Keratin, type I cytoskeletal 16 OS=Homo sapiens OX=9606 PE=2 SV=1	B4E2J5		21 kDa
cDNA FLJ56708, highly similar to Keratin, type I cytoskeletal 17 OS=Homo sapiens OX=9606 PE=2 SV=1	B4E2P9		18 kDa
cDNA FLJ52054, highly similar to Alcohol dehydrogenase 1B OS=Homo sapiens OX=9606 PE=2 SV=1	B4E2R9		31 kDa
cDNA FLJ51201, highly similar to HLA class I histocompatibility antigen, A-3alpha chain OS=Homo sapiens OX=9606 PE=2 SV=1	B4E2X4		38 kDa
cDNA FLJ53133, highly similar to Erythrocyte band 7 integral membrane protein OS=Homo sapiens OX=9606 PE=2 SV=1	B4E310		21 kDa
cDNA FLJ58087, highly similar to Alpha-actinin-4 OS=Homo sapiens OX=9606 PE=2 SV=1	B4E337		64 kDa
cDNA FLJ54406, highly similar to Complement C4-B OS=Homo sapiens OX=9606 PE=2 SV=1	B4E344		72 kDa
cDNA FLJ60058, highly similar to Myosin light chain 1, slow-twitch muscle A isoform OS=Homo sapiens OX=9606 PE=2 SV=1	B4E368		25 kDa
cDNA FLJ54407, highly similar to Heat shock 70 kDa protein 1 OS=Homo sapiens OX=9606 PE=2 SV=1	B4E388		62 kDa
cDNA FLJ59612, highly similar to Lactadherin OS=Homo sapiens OX=9606 PE=2 SV=1	B4E396		38 kDa
cDNA FLJ51469, highly similar to 60S acidic ribosomal protein P0 OS=Homo sapiens OX=9606 PE=2 SV=1	B4E3D5		29 kDa
Cluster of cDNA FLJ51469, highly similar to 60S acidic ribosomal protein P0 OS=Homo sapiens OX=9606 PE=2 SV=1 (B4E3D5)	B4E3D5 [6]		29 kDa
cDNA FLJ54257, highly similar to Leiomodin-1 OS=Homo sapiens OX=9606 PE=2 SV=1	B4E3F8		56 kDa
cDNA FLJ57036, highly similar to Homo sapiens tropomyosin 2 (beta) (TPM2), transcript variant 2, mRNA OS=Homo sapiens OX=9606 PE=2 SV=1	B4E3P1		34 kDa
cDNA FLJ57040, highly similar to Myosin-9 OS=Homo sapiens OX=9606 PE=2 SV=1	B4E3S1		111 kDa
cDNA FLJ58413, highly similar to Complement component C7 OS=Homo sapiens OX=9606 PE=2 SV=1	B4E3S6		54 kDa
cDNA FLJ53443, highly similar to Leiomodin-1 OS=Homo sapiens OX=9606 PE=2 SV=1	B4E3S9		62 kDa
Cluster of cDNA FLJ53443, highly similar to Leiomodin-1 OS=Homo sapiens OX=9606 PE=2 SV=1 (B4E3S9)	B4E3S9 [3]		62 kDa
Beta globin chain (Fragment) OS=Homo sapiens OX=9606 GN=HBB PE=3 SV=1	B5ANL9	HBB	9 kDa
14-3-3 protein beta/alpha OS=Homo sapiens OX=9606 GN=YWHAB PE=2 SV=1	B5BU24	YWHAB	28 kDa
Epididymis luminal protein 180 (Fragment) OS=Homo sapiens OX=9606 GN=HEL180 PE=2 SV=1	B6EDE2	HEL180	13 kDa
MHC class I antigen (Fragment) OS=Homo sapiens OX=9606 GN=HLA-A PE=3 SV=1	B7VCC4	HLA-A	32 kDa
MHC class I antigen (Fragment) OS=Homo sapiens OX=9606 GN=HLA-A PE=3 SV=1	B7VF83	HLA-A	36 kDa
Tubulin alpha chain OS=Homo sapiens OX=9606 PE=2 SV=1	B7Z1K5		58 kDa
Fructose-bisphosphate aldolase OS=Homo sapiens OX=9606 PE=2 SV=1	B7Z1L5		22 kDa
cDNA FLJ51811, highly similar to Stress-70 protein, mitochondrial OS=Homo sapiens OX=9606 PE=2 SV=1	B7Z1V7		47 kDa
cDNA FLJ54432, highly similar to Alpha-actinin-1 OS=Homo sapiens OX=9606 PE=2 SV=1	B7Z2W3		67 kDa
Fructose-bisphosphate aldolase OS=Homo sapiens OX=9606 PE=2 SV=1	B7Z3K7		31 kDa
Fructose-bisphosphate aldolase OS=Homo sapiens OX=9606 PE=2 SV=1	B7Z3K9		48 kDa
cDNA FLJ50780, highly similar to Versican core protein OS=Homo sapiens OX=9606 PE=2 SV=1	B7Z3R6		45 kDa
cDNA FLJ53435, highly similar to Ezrin OS=Homo sapiens OX=9606 PE=2 SV=1	B7Z437		51 kDa
60 kDa chaperonin OS=Homo sapiens OX=9606 PE=2 SV=1	B7Z4F6		59 kDa
Actin-depolymerizing factor OS=Homo sapiens OX=9606 PE=2 SV=1	B7Z4U6		76 kDa
cDNA FLJ51028, highly similar to 60 kDa heat shock protein, mitochondrial OS=Homo sapiens OX=9606 PE=2 SV=1	B7Z532		27 kDa
cDNA FLJ56954, highly similar to Inter-alpha-trypsin inhibitor heavy chain H1 OS=Homo sapiens OX=9606 PE=2 SV=1	B7Z539		72 kDa
Cluster of cDNA FLJ56954, highly similar to Inter-alpha-trypsin inhibitor heavy chain H1 OS=Homo sapiens OX=9606 PE=2 SV=1 (B7Z539)	B7Z539 [4]		72 kDa
cDNA FLJ60767, highly similar to Inter-alpha-trypsin inhibitor heavy chain H4 OS=Homo sapiens OX=9606 PE=2 SV=1	B7Z551		72 kDa
Alpha-2-HS-glycoprotein OS=Homo sapiens OX=9606 PE=2 SV=1	B7Z556		27 kDa
60 kDa chaperonin OS=Homo sapiens OX=9606 PE=2 SV=1	B7Z597		60 kDa
cDNA FLJ57759, moderately similar to Transgelin-2 OS=Homo sapiens OX=9606 PE=2 SV=1	B7Z5A2		15 kDa
cDNA FLJ53644, highly similar to Four and a half LIM domains protein 1 OS=Homo sapiens OX=9606 PE=2 SV=1	B7Z5T3		29 kDa
cDNA FLJ54141, highly similar to Ezrin OS=Homo sapiens OX=9606 PE=2 SV=1	B7Z5V2		66 kDa
cDNA FLJ54546, highly similar to Homo sapiens sarcolemma associated protein (SLMAP), mRNA OS=Homo sapiens OX=9606 PE=2 SV=1	B7Z6C7		34 kDa
cDNA FLJ50671, highly similar to Periostin OS=Homo sapiens OX=9606 PE=2 SV=1	B7Z6G1		30 kDa
Annexin OS=Homo sapiens OX=9606 PE=2 SV=1	B7Z6L0		66 kDa
cDNA FLJ53662, highly similar to Actin, alpha skeletal muscle OS=Homo sapiens OX=9606 PE=2 SV=1	B7Z6P1		39 kDa
Alpha-2-HS-glycoprotein OS=Homo sapiens OX=9606 PE=2 SV=1	B7Z8Q2 (+1)		47 kDa
Cluster of Alpha-2-HS-glycoprotein OS=Homo sapiens OX=9606 PE=2 SV=1 (B7Z8Q2)	B7Z8Q2 [3]		47 kDa
Alpha-1-microglobulin OS=Homo sapiens OX=9606 PE=2 SV=1	B7Z8R6		30 kDa
cDNA FLJ55274, highly similar to Four and a half LIM domains protein 1 OS=Homo sapiens OX=9606 PE=2 SV=1	B7Z9A1		36 kDa
Cadherin-13 OS=Homo sapiens OX=9606 PE=2 SV=1	B7Z9B1		83 kDa
Cluster of Cadherin-13 OS=Homo sapiens OX=9606 PE=2 SV=1 (B7Z9B1)	B7Z9B1 [3]		83 kDa
cDNA, FLJ78964, highly similar to Coronin-1C OS=Homo sapiens OX=9606 PE=2 SV=1	B7Z9V0		34 kDa
cDNA, FLJ79229, highly similar to Lactotransferrin OS=Homo sapiens OX=9606 PE=2 SV=1	B7ZAL5		73 kDa
ITIH4 protein OS=Homo sapiens OX=9606 GN=ITIH4 PE=1 SV=1	B7ZKJ8	ITIH4	104 kDa
Fibronectin OS=Homo sapiens OX=9606 GN=FN1 PE=2 SV=1	B7ZLE5	FN1	247 kDa
IGv domain-containing protein OS=Homo sapiens OX=9606 PE=2 SV=1	B7ZMG8		9 kDa
Heterogeneous nuclear ribonucleoprotein C-like 3 OS=Homo sapiens OX=9606 GN=HNRNPCL3 PE=2 SV=1	B7ZW38 (+1)	HNRNPCL3	32 kDa
Hemoglobin gamma A (Fragment) OS=Homo sapiens OX=9606 GN=HBG1 PE=3 SV=1	B8XXQ5	HBG1	5 kDa
Malate dehydrogenase, cytoplasmic OS=Homo sapiens OX=9606 GN=MDH1 PE=1 SV=1	B8ZZ51	MDH1	19 kDa
Prothymosin alpha OS=Homo sapiens OX=9606 GN=PTMA PE=1 SV=1	B8ZZA1	PTMA	14 kDa
Prothymosin alpha OS=Homo sapiens OX=9606 GN=PTMA PE=1 SV=1	B8ZZW7	PTMA	15 kDa
Collagen, type XII, alpha 1 OS=Homo sapiens OX=9606 GN=COL12A1 PE=2 SV=1	B9EJB8	COL12A1	206 kDa
60 kDa chaperonin (Fragment) OS=Homo sapiens OX=9606 GN=HSPD1 PE=4 SV=1	B9VPB4	HSPD1	20 kDa
MHC class I antigen (Fragment) OS=Homo sapiens OX=9606 GN=HLA-Cw PE=3 SV=1	B9WPQ7	HLA-Cw	41 kDa
Periostin isoform thy6 OS=Homo sapiens OX=9606 PE=2 SV=1	C0IMJ3 (+2)		87 kDa
Cluster of Periostin isoform thy6 OS=Homo sapiens OX=9606 PE=2 SV=1 (C0IMJ3)	C0IMJ3 [4]		87 kDa
Apolipoprotein B (Including Ag(X) antigen) OS=Homo sapiens OX=9606 GN=APOB PE=4 SV=1	C0JYY2	APOB	516 kDa
MHC class I antigen OS=Homo sapiens OX=9606 GN=HLA-Cw PE=3 SV=1	C5MQZ9	HLA-Cw	41 kDa
MHC class I antigen (Fragment) OS=Homo sapiens OX=9606 GN=HLA-B PE=3 SV=1	C6H0P6	HLA-B	32 kDa
MHC class I antigen (Fragment) OS=Homo sapiens OX=9606 GN=HLA-B PE=3 SV=1	C6L832	HLA-B	32 kDa
GST class-pi (Fragment) OS=Homo sapiens OX=9606 GN=GSTP1 PE=2 SV=1	C7DJS2	GSTP1	17 kDa
Transforming growth factor beta (Fragment) OS=Homo sapiens OX=9606 GN=TGFBI PE=4 SV=1	C7FFS5	TGFBI	5 kDa
MHC class I antigen (Fragment) OS=Homo sapiens OX=9606 GN=HLA-A PE=3 SV=1	C7U1K2	HLA-A	32 kDa
Beta-globin OS=Homo sapiens OX=9606 GN=HBB PE=3 SV=1	C8C504	HBB	16 kDa
Cluster of Beta-globin OS=Homo sapiens OX=9606 GN=HBB PE=3 SV=1 (C8C504)	C8C504 [35]	HBB	16 kDa
MHC class I antigen (Fragment) OS=Homo sapiens OX=9606 GN=HLA-B PE=3 SV=1	C9E1G8	HLA-B	21 kDa
Actin-related protein 3C (Fragment) OS=Homo sapiens OX=9606 GN=ACTR3C PE=1 SV=1	C9IZN3	ACTR3C	24 kDa
Tubulin alpha chain (Fragment) OS=Homo sapiens OX=9606 GN=TUBA8 PE=1 SV=1	C9J2C0	TUBA8	52 kDa
Isocitrate dehydrogenase [NADP] cytoplasmic (Fragment) OS=Homo sapiens OX=9606 GN=IDH1 PE=1 SV=1	C9J4N6	IDH1	18 kDa
Cluster of Isocitrate dehydrogenase [NADP] cytoplasmic (Fragment) OS=Homo sapiens OX=9606 GN=IDH1 PE=1 SV=1 (C9J4N6)	C9J4N6 [3]	IDH1	18 kDa
Peptidyl-prolyl cis-trans isomerase OS=Homo sapiens OX=9606 GN=PPIA PE=1 SV=1	C9J5S7	PPIA	13 kDa
Fructose-bisphosphate aldolase (Fragment) OS=Homo sapiens OX=9606 GN=ALDOC PE=1 SV=1	C9J8F3	ALDOC	16 kDa
Immunoglobulin J chain (Fragment) OS=Homo sapiens OX=9606 GN=JCHAIN PE=1 SV=1	C9JA05	JCHAIN	8 kDa
Fibrinogen gamma chain OS=Homo sapiens OX=9606 GN=FGG PE=1 SV=1	C9JC84 (+1)	FGG	52 kDa
Caldesmon (Fragment) OS=Homo sapiens OX=9606 GN=CALD1 PE=1 SV=1	C9JEK3	CALD1	16 kDa
Apolipoprotein D (Fragment) OS=Homo sapiens OX=9606 GN=APOD PE=1 SV=1	C9JF17	APOD	24 kDa
Actin, gamma-enteric smooth muscle (Fragment) OS=Homo sapiens OX=9606 GN=ACTG2 PE=1 SV=8	C9JFL5	ACTG2	16 kDa
Cathepsin D OS=Homo sapiens OX=9606 GN=CTSD PE=1 SV=2	C9JH19	CTSD	49 kDa
Biglycan (Fragment) OS=Homo sapiens OX=9606 GN=BGN PE=1 SV=1	C9JKG1	BGN	27 kDa
Albumin OS=Homo sapiens OX=9606 GN=ALB PE=1 SV=1	C9JKR2	ALB	47 kDa
Integrin beta OS=Homo sapiens OX=9606 GN=ITGB1 PE=1 SV=2	C9JPK5 (+1)	ITGB1	90 kDa
Fibrinogen gamma chain (Fragment) OS=Homo sapiens OX=9606 GN=FGG PE=1 SV=1	C9JU00	FGG	14 kDa
Calpain-2 catalytic subunit (Fragment) OS=Homo sapiens OX=9606 GN=CAPN2 PE=1 SV=1	C9JWY7	CAPN2	14 kDa
Transforming protein RhoA OS=Homo sapiens OX=9606 GN=RHOA PE=1 SV=1	C9JX21	RHOA	21 kDa
Complement component C6 (Fragment) OS=Homo sapiens OX=9606 GN=C6 PE=4 SV=1	C9JX36	C6	4 kDa
MHC class I antigen (Fragment) OS=Homo sapiens OX=9606 GN=HLA-B PE=3 SV=1	C9WCV7	HLA-B	21 kDa
MHC class I antigen (Fragment) OS=Homo sapiens OX=9606 GN=HLA-B PE=3 SV=1	C9YSQ4	HLA-B	31 kDa
CON__A2A5Y0	CON__A2A5Y0		?
CON__A2AB72	CON__A2AB72		?
CON__ENSEMBL:ENSBTAP00000007350	CON__ENSEMBL:ENSBTAP00000007350		?
CON__ENSEMBL:ENSBTAP00000016285	CON__ENSEMBL:ENSBTAP00000016285		?
CON__ENSEMBL:ENSBTAP00000018229	CON__ENSEMBL:ENSBTAP00000018229		?
CON__ENSEMBL:ENSBTAP00000018574	CON__ENSEMBL:ENSBTAP00000018574		?
CON__ENSEMBL:ENSBTAP00000024146	CON__ENSEMBL:ENSBTAP00000024146		?
CON__ENSEMBL:ENSBTAP00000025008	CON__ENSEMBL:ENSBTAP00000025008		?
CON__ENSEMBL:ENSBTAP00000031900	CON__ENSEMBL:ENSBTAP00000031900		?
CON__ENSEMBL:ENSBTAP00000032840	CON__ENSEMBL:ENSBTAP00000032840		?
CON__ENSEMBL:ENSBTAP00000038253	CON__ENSEMBL:ENSBTAP00000038253		?
CON__H-INV:HIT000292931	CON__H-INV:HIT000292931		?
CON__O95678	CON__O95678 (+1)		?
CON__P00735	CON__P00735		?
CON__P01030	CON__P01030		?
CON__P01966	CON__P01966		?
CON__P02535-1	CON__P02535-1		?
CON__P02672	CON__P02672		?
CON__P02676	CON__P02676		?
CON__P02769	CON__P02769		?
CON__P05784	CON__P05784		?
CON__P08729	CON__P08729		?
CON__P08730-1	CON__P08730-1		?
CON__P12763	CON__P12763		?
CON__P15497	CON__P15497		?
CON__P19001	CON__P19001		?
CON__P28800	CON__P28800		?
CON__P34955	CON__P34955		?
CON__P50446	CON__P50446		?
CON__Q03247	CON__Q03247		?
CON__Q05443	CON__Q05443		?
CON__Q0IIK2	CON__Q0IIK2 (+1)		?
CON__Q0V8M9	CON__Q0V8M9		?
CON__Q0VCM5	CON__Q0VCM5		?
CON__Q28194	CON__Q28194		?
CON__Q29RQ1	CON__Q29RQ1		?
CON__Q2KIS7	CON__Q2KIS7		?
CON__Q2UVX4	CON__Q2UVX4		?
CON__Q32PJ2	CON__Q32PJ2		?
CON__Q3MHN2	CON__Q3MHN2		?
CON__Q3SX09	CON__Q3SX09		?
CON__Q3SX14	CON__Q3SX14		?
CON__Q3T052	CON__Q3T052		?
CON__Q3TTY5	CON__Q3TTY5		?
CON__Q3ZBD7	CON__Q3ZBD7		?
CON__Q3ZBS7	CON__Q3ZBS7		?
CON__Q497I4	CON__Q497I4		?
CON__Q61726	CON__Q61726		?
CON__Q6IFX2	CON__Q6IFX2		?
CON__Q6IFZ6	CON__Q6IFZ6		?
CON__Q6IME9	CON__Q6IME9		?
CON__Q6NXH9	CON__Q6NXH9		?
CON__Q8BGZ7	CON__Q8BGZ7		?
CON__Q8VED5	CON__Q8VED5		?
CON__Q922U2	CON__Q922U2		?
CON__Q95121	CON__Q95121		?
CON__Q9DCV7	CON__Q9DCV7		?
CON__Q9H552	CON__Q9H552		?
CON__Q9QWL7	CON__Q9QWL7		?
CON__Q9R0H5	CON__Q9R0H5		?
CON__Q9TRI1	CON__Q9TRI1		?
Epididymis luminal protein 4 OS=Homo sapiens OX=9606 GN=YWHAZ PE=2 SV=1	D0PNI1 (+1)	YWHAZ	28 kDa
Cluster of Epididymis luminal protein 4 OS=Homo sapiens OX=9606 GN=YWHAZ PE=2 SV=1 (D0PNI1)	D0PNI1 [21]	YWHAZ	28 kDa
MHC class I antigen (Fragment) OS=Homo sapiens OX=9606 GN=HLA-A PE=3 SV=1	D0VFI1	HLA-A	32 kDa
Inter-alpha (Globulin) inhibitor H2, isoform CRA_a OS=Homo sapiens OX=9606 GN=ITIH2 PE=3 SV=1	D3DRR6	ITIH2	107 kDa
MHC class I antigen (Fragment) OS=Homo sapiens OX=9606 GN=HLA-B PE=3 SV=1	D3HIE9	HLA-B	34 kDa
MHC class I antigen (Fragment) OS=Homo sapiens OX=9606 GN=HLA-B PE=3 SV=1	D3U4B4	HLA-B	21 kDa
Tenascin-C isoform 14/AD1/16 OS=Homo sapiens OX=9606 PE=2 SV=1	D3YHM4		201 kDa
MHC class I antigen OS=Homo sapiens OX=9606 GN=HLA-A PE=3 SV=1	D5H3V3	HLA-A	41 kDa
MHC class I antigen (Fragment) OS=Homo sapiens OX=9606 GN=HLA-A PE=3 SV=1	D5H3V9 (+1)	HLA-A	34 kDa
Proteinase 3 (Serine proteinase, neutrophil, Wegener granulomatosis autoantigen), isoform CRA_a OS=Homo sapiens OX=9606 GN=PRTN3 PE=2 SV=1	D6CHE9	PRTN3	24 kDa
MHC class I antigen (Fragment) OS=Homo sapiens OX=9606 GN=HLA-A PE=3 SV=1	D6Q0R2	HLA-A	32 kDa
Annexin OS=Homo sapiens OX=9606 GN=ANXA3 PE=1 SV=1	D6RA82	ANXA3	32 kDa
Annexin OS=Homo sapiens OX=9606 GN=ANXA5 PE=1 SV=1	D6RBE9	ANXA5	25 kDa
Annexin (Fragment) OS=Homo sapiens OX=9606 GN=ANXA3 PE=1 SV=1	D6RCA8	ANXA3	15 kDa
75 kDa glucose-regulated protein OS=Homo sapiens OX=9606 GN=HSPA9 PE=1 SV=2	D6RCD7	HSPA9	72 kDa
Ceruloplasmin (Fragment) OS=Homo sapiens OX=9606 GN=CP PE=1 SV=8	D6RE86	CP	21 kDa
Gc-globulin OS=Homo sapiens OX=9606 GN=GC PE=1 SV=1	D6RF35	GC	53 kDa
Cluster of Gc-globulin OS=Homo sapiens OX=9606 GN=GC PE=1 SV=1 (D6RF35)	D6RF35 [2]	GC	53 kDa
Collagen alpha-1(XII) chain OS=Homo sapiens OX=9606 GN=COL12A1 PE=1 SV=1	D6RGG3	COL12A1	333 kDa
Albumin OS=Homo sapiens OX=9606 GN=ALB PE=1 SV=1	D6RHD5	ALB	52 kDa
Immunoglobulin J chain (Fragment) OS=Homo sapiens OX=9606 GN=JCHAIN PE=1 SV=1	D6RHJ6	JCHAIN	18 kDa
All-trans-retinol dehydrogenase [NAD(+)] ADH4 (Fragment) OS=Homo sapiens OX=9606 GN=ADH4 PE=1 SV=1	D6RIB1	ADH4	21 kDa
MHC class I antigen OS=Homo sapiens OX=9606 GN=HLA-B PE=3 SV=1	D7GM38	HLA-B	37 kDa
MHC class I antigen OS=Homo sapiens OX=9606 GN=HLA-B PE=3 SV=1	D7GM40	HLA-B	40 kDa
Glycoprotein IIIb OS=Homo sapiens OX=9606 GN=CD36 PE=2 SV=1	D9IX64	CD36	53 kDa
Cluster of Glycoprotein IIIb OS=Homo sapiens OX=9606 GN=CD36 PE=2 SV=1 (D9IX64)	D9IX64 [3]	CD36	53 kDa
Globin B3 OS=Homo sapiens OX=9606 GN=HBE1 PE=3 SV=1	D9YZU7	HBE1	16 kDa
Vitronectin OS=Homo sapiens OX=9606 GN=VTN PE=4 SV=1	D9ZGG2 (+1)	VTN	54 kDa
Cluster of Vitronectin OS=Homo sapiens OX=9606 GN=VTN PE=4 SV=1 (D9ZGG2)	D9ZGG2 [5]	VTN	54 kDa
MHC class I antigen (Fragment) OS=Homo sapiens OX=9606 GN=HLA-C PE=3 SV=1	E0WMY8	HLA-C	32 kDa
MHC class I antigen (Fragment) OS=Homo sapiens OX=9606 GN=HLA-C PE=3 SV=1	E0WN40	HLA-C	32 kDa
MHC class I antigen (Fragment) OS=Homo sapiens OX=9606 GN=HLA-C PE=3 SV=1	E0YTN1	HLA-C	21 kDa
MHC class I antigen (Fragment) OS=Homo sapiens OX=9606 GN=HLA-C PE=3 SV=1	E0Z0E2	HLA-C	38 kDa
Apolipoprotein B-100 (Fragment) OS=Homo sapiens OX=9606 GN=APOB PE=4 SV=1	E1B4S6	APOB	11 kDa
Apolipoprotein B (Fragment) OS=Homo sapiens OX=9606 GN=APOB PE=4 SV=1	E1B4S9	APOB	26 kDa
MHC class I antigen (Fragment) OS=Homo sapiens OX=9606 GN=HLA-C PE=3 SV=1	E1U667	HLA-C	21 kDa
MHC class I antigen (Fragment) OS=Homo sapiens OX=9606 GN=HLA-C PE=3 SV=1	E3Q1I8 (+1)	HLA-C	32 kDa
MHC class I antigen (Fragment) OS=Homo sapiens OX=9606 GN=HLA-C PE=3 SV=1	E5DCQ5	HLA-C	21 kDa
Dihydropyrimidinase-related protein 2 (Fragment) OS=Homo sapiens OX=9606 GN=DPYSL2 PE=1 SV=1	E5RFU4	DPYSL2	18 kDa
Clusterin (Fragment) OS=Homo sapiens OX=9606 GN=CLU PE=1 SV=1	E5RGB0	CLU	15 kDa
2-phospho-D-glycerate hydro-lyase OS=Homo sapiens OX=9606 GN=ENO3 PE=1 SV=1	E5RGZ4	ENO3	30 kDa
Carbonic anhydrase (Fragment) OS=Homo sapiens OX=9606 GN=CA1 PE=1 SV=8	E5RH81	CA1	19 kDa
Clusterin (Fragment) OS=Homo sapiens OX=9606 GN=CLU PE=1 SV=1	E5RJZ5	CLU	16 kDa
RNA helicase OS=Homo sapiens OX=9606 GN=EIF4A2 PE=1 SV=1	E7EQG2	EIF4A2	41 kDa
Clusterin (Fragment) OS=Homo sapiens OX=9606 GN=CLU PE=1 SV=1	E7ERK6	CLU	24 kDa
C3/C5 convertase OS=Homo sapiens OX=9606 PE=1 SV=1	E7ETN3		124 kDa
14-3-3 protein zeta/delta (Fragment) OS=Homo sapiens OX=9606 GN=YWHAZ PE=1 SV=1	E7EVZ2	YWHAZ	11 kDa
Caldesmon OS=Homo sapiens OX=9606 GN=CALD1 PE=1 SV=1	E7EX44	CALD1	64 kDa
Cluster of Caldesmon OS=Homo sapiens OX=9606 GN=CALD1 PE=1 SV=1 (E7EX44)	E7EX44 [6]	CALD1	64 kDa
Hemoglobin alpha-2 chain variant (Fragment) OS=Homo sapiens OX=9606 GN=HBA2 PE=3 SV=1	E9LUX2	HBA2	8 kDa
Hemoglobin beta chain (Fragment) OS=Homo sapiens OX=9606 GN=HBB PE=3 SV=1	E9M263	HBB	6 kDa
Hemoglobin beta globin chain (Fragment) OS=Homo sapiens OX=9606 GN=HBB PE=3 SV=1	E9NGZ5	HBB	11 kDa
Hemoglobin subunit gamma-2 OS=Homo sapiens OX=9606 GN=HBG2 PE=1 SV=2	E9PBW4	HBG2	10 kDa
Transketolase OS=Homo sapiens OX=9606 GN=TKT PE=1 SV=1	E9PFF2	TKT	36 kDa
Plasma protease C1 inhibitor OS=Homo sapiens OX=9606 GN=SERPING1 PE=1 SV=1	E9PGN7	SERPING1	59 kDa
Cluster of Plasma protease C1 inhibitor OS=Homo sapiens OX=9606 GN=SERPING1 PE=1 SV=1 (E9PGN7)	E9PGN7 [2]	SERPING1	59 kDa
Fibrillin-2 OS=Homo sapiens OX=9606 GN=FBN2 PE=1 SV=1	E9PHW4	FBN2	37 kDa
Ribonuclease inhibitor (Fragment) OS=Homo sapiens OX=9606 GN=RNH1 PE=1 SV=1	E9PIM9	RNH1	22 kDa
Cofilin, non-muscle isoform OS=Homo sapiens OX=9606 GN=CFL1 PE=1 SV=1	E9PK25	CFL1	23 kDa
Heat shock cognate 71 kDa protein (Fragment) OS=Homo sapiens OX=9606 GN=HSPA8 PE=1 SV=8	E9PK54	HSPA8	20 kDa
Ferritin heavy chain OS=Homo sapiens OX=9606 GN=FTH1 PE=1 SV=1	E9PKM5	FTH1	9 kDa
Ras-related protein Rab-1B OS=Homo sapiens OX=9606 GN=RAB1B PE=1 SV=1	E9PLD0	RAB1B	18 kDa
Glycoprotein IIIb OS=Homo sapiens OX=9606 GN=CD36 PE=1 SV=1	E9PLT1	CD36	45 kDa
Ribonuclease inhibitor (Fragment) OS=Homo sapiens OX=9606 GN=RNH1 PE=1 SV=1	E9PLZ3	RNH1	21 kDa
Cluster of Ribonuclease inhibitor (Fragment) OS=Homo sapiens OX=9606 GN=RNH1 PE=1 SV=1 (E9PLZ3)	E9PLZ3 [2]	RNH1	21 kDa
Rho-related GTP-binding protein RhoC (Fragment) OS=Homo sapiens OX=9606 GN=RHOC PE=4 SV=2	E9PN11	RHOC	14 kDa
Cysteine and glycine-rich protein 1 (Fragment) OS=Homo sapiens OX=9606 GN=CSRP1 PE=1 SV=1	E9PND2	CSRP1	16 kDa
40S ribosomal protein S2 OS=Homo sapiens OX=9606 GN=RPS2 PE=1 SV=1	E9PPT0	RPS2	21 kDa
Cathepsin B OS=Homo sapiens OX=9606 GN=CTSB PE=1 SV=1	E9PR21	CTSB	36 kDa
Cysteine and glycine-rich protein 1 OS=Homo sapiens OX=9606 GN=CSRP1 PE=1 SV=1	E9PS42	CSRP1	17 kDa
Heat shock cognate 71 kDa protein (Fragment) OS=Homo sapiens OX=9606 GN=HSPA8 PE=1 SV=1	E9PS65	HSPA8	25 kDa
Beta-actin (Fragment) OS=Homo sapiens OX=9606 PE=2 SV=1	F1BXA6		12 kDa
MHC class I antigen (Fragment) OS=Homo sapiens OX=9606 GN=HLA-B PE=3 SV=1	F2VNK2	HLA-B	21 kDa
MHC class I antigen (Fragment) OS=Homo sapiens OX=9606 GN=HLA-C PE=3 SV=1	F2X621 (+6)	HLA-C	21 kDa
MHC class I antigen (Fragment) OS=Homo sapiens OX=9606 GN=HLA-B PE=3 SV=1	F4NBQ5 (+1)	HLA-B	38 kDa
MHC class I antigen (Fragment) OS=Homo sapiens OX=9606 GN=HLA-B PE=3 SV=1	F4NBS8	HLA-B	38 kDa
MHC class I antigen (Fragment) OS=Homo sapiens OX=9606 GN=HLA-B PE=3 SV=1	F4NBT7	HLA-B	38 kDa
MHC class I antigen (Fragment) OS=Homo sapiens OX=9606 GN=HLA-B PE=3 SV=1	F4NBZ1	HLA-B	38 kDa
MHC class I antigen (Fragment) OS=Homo sapiens OX=9606 GN=HLA-B PE=3 SV=1	F4NC30	HLA-B	38 kDa
MHC class I antigen (Fragment) OS=Homo sapiens OX=9606 GN=HLA-B PE=3 SV=1	F5A500	HLA-B	32 kDa
L-lactate dehydrogenase A chain OS=Homo sapiens OX=9606 GN=LDHA PE=1 SV=1	F5GWW2	LDHA	5 kDa
Vitronectin (Fragment) OS=Homo sapiens OX=9606 GN=VTN PE=1 SV=2	F5GX75	VTN	13 kDa
Superoxide dismutase (Fragment) OS=Homo sapiens OX=9606 GN=SOD2 PE=1 SV=1	F5GYZ5	SOD2	21 kDa
Ras-related protein Rap-1b (Fragment) OS=Homo sapiens OX=9606 GN=RAP1B PE=1 SV=8	F5GZG1	RAP1B	14 kDa
L-lactate dehydrogenase OS=Homo sapiens OX=9606 GN=LDHC PE=1 SV=1	F5H245	LDHC	35 kDa
Superoxide dismutase (Fragment) OS=Homo sapiens OX=9606 GN=SOD2 PE=1 SV=1	F5H3C5	SOD2	12 kDa
Superoxide dismutase (Fragment) OS=Homo sapiens OX=9606 GN=SOD2 PE=1 SV=1	F5H4R2	SOD2	20 kDa
MHC class I antigen (Fragment) OS=Homo sapiens OX=9606 GN=HLA-C PE=3 SV=1	F6IQB0 (+1)	HLA-C	39 kDa
MHC class I antigen (Fragment) OS=Homo sapiens OX=9606 GN=HLA-C PE=3 SV=1	F6IQB6 (+1)	HLA-C	39 kDa
MHC class I antigen (Fragment) OS=Homo sapiens OX=9606 GN=HLA-C PE=3 SV=1	F6IQM2	HLA-C	39 kDa
MHC class I antigen (Fragment) OS=Homo sapiens OX=9606 GN=HLA-A PE=3 SV=1	F6IQY4	HLA-A	38 kDa
MHC class I antigen (Fragment) OS=Homo sapiens OX=9606 GN=HLA-A PE=3 SV=1	F6IR05	HLA-A	38 kDa
MHC class I antigen (Fragment) OS=Homo sapiens OX=9606 GN=HLA-A PE=3 SV=1	F6IR15	HLA-A	38 kDa
Albumin (Fragment) OS=Homo sapiens OX=9606 PE=2 SV=1	F6KPG5		67 kDa
Cluster of Albumin (Fragment) OS=Homo sapiens OX=9606 PE=2 SV=1 (F6KPG5)	F6KPG5 [8]		67 kDa
Actin, aortic smooth muscle (Fragment) OS=Homo sapiens OX=9606 GN=ACTA2 PE=1 SV=1	F6QUT6	ACTA2	17 kDa
Tubulointerstitial nephritis antigen-like OS=Homo sapiens OX=9606 GN=TINAGL1 PE=1 SV=1	F6SDV2	TINAGL1	41 kDa
60S acidic ribosomal protein P0 (Fragment) OS=Homo sapiens OX=9606 GN=RPLP0 PE=1 SV=1	F8VPE8	RPLP0	17 kDa
Myosin light polypeptide 6 (Fragment) OS=Homo sapiens OX=9606 GN=MYL6 PE=1 SV=1	F8VPF3	MYL6	14 kDa
Keratin, type II cytoskeletal 5 (Fragment) OS=Homo sapiens OX=9606 GN=KRT5 PE=1 SV=1	F8VV57	KRT5	12 kDa
Phosphate carrier protein, mitochondrial OS=Homo sapiens OX=9606 GN=SLC25A3 PE=1 SV=1	F8VVM2	SLC25A3	36 kDa
Cysteine and glycine-rich protein 2 OS=Homo sapiens OX=9606 GN=CSRP2 PE=1 SV=1	F8VW96	CSRP2	27 kDa
Cluster of Cysteine and glycine-rich protein 2 OS=Homo sapiens OX=9606 GN=CSRP2 PE=1 SV=1 (F8VW96)	F8VW96 [3]	CSRP2	27 kDa
Actin-related protein 2/3 complex subunit 1B OS=Homo sapiens OX=9606 GN=ARPC1B PE=1 SV=2	F8VXW2	ARPC1B	15 kDa
Helix-destabilizing protein (Fragment) OS=Homo sapiens OX=9606 GN=HNRNPA1 PE=1 SV=1	F8VZ49	HNRNPA1	26 kDa
60S acidic ribosomal protein P0 (Fragment) OS=Homo sapiens OX=9606 GN=RPLP0 PE=1 SV=1	F8VZS0	RPLP0	27 kDa
ATP synthase subunit beta, mitochondrial (Fragment) OS=Homo sapiens OX=9606 GN=ATP5F1B PE=1 SV=2	F8W0P7	ATP5F1B	28 kDa
Myosin light chain 6B OS=Homo sapiens OX=9606 GN=MYL6B PE=1 SV=1	F8W1I5	MYL6B	19 kDa
Keratin, type II cytoskeletal 8 (Fragment) OS=Homo sapiens OX=9606 GN=KRT8 PE=1 SV=1	F8W1U3	KRT8	33 kDa
Cathepsin D OS=Homo sapiens OX=9606 GN=CTSD PE=1 SV=2	F8W787	CTSD	41 kDa
Peripherin (Fragment) OS=Homo sapiens OX=9606 GN=PRPH PE=1 SV=2	F8W835	PRPH	25 kDa
Calmodulin-2 OS=Homo sapiens OX=9606 GN=CALM2 PE=1 SV=1	F8WBR5	CALM2	7 kDa
Serotransferrin OS=Homo sapiens OX=9606 GN=TF PE=1 SV=1	F8WC57	TF	11 kDa
Eukaryotic translation initiation factor 5A OS=Homo sapiens OX=9606 GN=EIF5A2 PE=1 SV=1	F8WCJ1	EIF5A2	12 kDa
Filamin-A (Fragment) OS=Homo sapiens OX=9606 GN=FLNA PE=1 SV=2	F8WE98	FLNA	67 kDa
14-3-3 protein eta OS=Homo sapiens OX=9606 GN=YWHAH PE=1 SV=1	F8WEB6	YWHAH	5 kDa
Actin-related protein 3 OS=Homo sapiens OX=9606 GN=ACTR3 PE=1 SV=1	F8WEW2	ACTR3	4 kDa
MHC class I antigen (Fragment) OS=Homo sapiens OX=9606 GN=HLA-A PE=3 SV=1	G0UE14	HLA-A	32 kDa
MHC class I antigen (Fragment) OS=Homo sapiens OX=9606 GN=HLA-C PE=3 SV=1	G0WJF2	HLA-C	32 kDa
MHC class I antigen (Fragment) OS=Homo sapiens OX=9606 GN=HLA-A PE=3 SV=1	G0Z6Y6	HLA-A	36 kDa
Anti-Influenza A hemagglutinin heavy chain variable region (Fragment) OS=Homo sapiens OX=9606 PE=2 SV=1	G1FM85		14 kDa
Talin-2 OS=Homo sapiens OX=9606 GN=TLN2 PE=2 SV=1	G1UI21	TLN2	167 kDa
MHC class I antigen (Fragment) OS=Homo sapiens OX=9606 GN=HLA-C PE=3 SV=1	G3D6I5	HLA-C	21 kDa
MHC class I antigen (Fragment) OS=Homo sapiens OX=9606 GN=HLA-B PE=3 SV=1	G3ETQ6	HLA-B	33 kDa
Serum amyloid A protein OS=Homo sapiens OX=9606 GN=SAA2 PE=3 SV=1	G3V1D9	SAA2	13 kDa
HCG1745306, isoform CRA_a OS=Homo sapiens OX=9606 GN=HBA2 PE=1 SV=1	G3V1N2	HBA2	12 kDa
Heterogeneous nuclear ribonucleoproteins C1/C2 (Fragment) OS=Homo sapiens OX=9606 GN=HNRNPC PE=1 SV=1	G3V2D6	HNRNPC	24 kDa
Alpha-actinin-1 (Fragment) OS=Homo sapiens OX=9606 GN=ACTN1 PE=1 SV=1	G3V2E8	ACTN1	9 kDa
Heat shock protein HSP 90-alpha (Fragment) OS=Homo sapiens OX=9606 GN=HSP90AA1 PE=1 SV=1	G3V2J8	HSP90AA1	20 kDa
Alpha-actinin-1 (Fragment) OS=Homo sapiens OX=9606 GN=ACTN1 PE=1 SV=8	G3V2N5	ACTN1	29 kDa
Alpha-1-antitrypsin (Fragment) OS=Homo sapiens OX=9606 GN=SERPINA1 PE=1 SV=1	G3V387	SERPINA1	13 kDa
Epididymal secretory protein E1 (Fragment) OS=Homo sapiens OX=9606 GN=NPC2 PE=1 SV=1	G3V3D1	NPC2	24 kDa
Epididymal secretory protein E1 OS=Homo sapiens OX=9606 GN=NPC2 PE=1 SV=1	G3V3E8	NPC2	19 kDa
Cluster of Epididymal secretory protein E1 OS=Homo sapiens OX=9606 GN=NPC2 PE=1 SV=1 (G3V3E8)	G3V3E8 [4]	NPC2	19 kDa
MHC class I antigen (Fragment) OS=Homo sapiens OX=9606 GN=HLA-C PE=3 SV=1	G4V595	HLA-C	32 kDa
Rab GDP dissociation inhibitor OS=Homo sapiens OX=9606 GN=GDI1 PE=1 SV=1	G5E9U5	GDI1	16 kDa
RAB15, member RAS onocogene family, isoform CRA_c OS=Homo sapiens OX=9606 GN=RAB15 PE=2 SV=1	G5EMR8 (+1)	RAB15	24 kDa
MHC class I antigen (Fragment) OS=Homo sapiens OX=9606 GN=HLA-A PE=3 SV=1	G8ZKX2	HLA-A	31 kDa
L-lactate dehydrogenase OS=Homo sapiens OX=9606 GN=LDHC PE=2 SV=1	G9BCY7	LDHC	36 kDa
MHC Class I antigen (Fragment) OS=Homo sapiens OX=9606 GN=HLA-C PE=3 SV=1	G9I2N3	HLA-C	21 kDa
YWHAE/FAM22B fusion protein (Fragment) OS=Homo sapiens OX=9606 GN=YWHAE/FAM22B fusion PE=2 SV=1	G9K389 (+3)	YWHAE	41 kDa
CD44 antigen (Fragment) OS=Homo sapiens OX=9606 GN=CD44 PE=1 SV=1	H0Y2P0	CD44	31 kDa
Haptoglobin OS=Homo sapiens OX=9606 GN=HP PE=1 SV=4	H0Y300 (+2)	HP	49 kDa
Cluster of Haptoglobin OS=Homo sapiens OX=9606 GN=HP PE=1 SV=4 (H0Y300)	H0Y300 [5]	HP	49 kDa
Protein disulfide-isomerase OS=Homo sapiens OX=9606 GN=P4HB PE=1 SV=2	H0Y3Z3	P4HB	47 kDa
Annexin A11 (Fragment) OS=Homo sapiens OX=9606 GN=ANXA11 PE=1 SV=1	H0Y6E1	ANXA11	17 kDa
Metalloproteinase inhibitor 1 (Fragment) OS=Homo sapiens OX=9606 GN=TIMP1 PE=1 SV=1	H0Y789	TIMP1	18 kDa
Clusterin (Fragment) OS=Homo sapiens OX=9606 GN=CLU PE=1 SV=1	H0YAS8	CLU	16 kDa
Collagen alpha-1(XIV) chain (Fragment) OS=Homo sapiens OX=9606 GN=COL14A1 PE=1 SV=8	H0YBB2	COL14A1	37 kDa
2-iminobutanoate/2-iminopropanoate deaminase (Fragment) OS=Homo sapiens OX=9606 GN=RIDA PE=1 SV=1	H0YBX3	RIDA	14 kDa
Annexin (Fragment) OS=Homo sapiens OX=9606 GN=ANXA6 PE=1 SV=1	H0YC77	ANXA6	10 kDa
CD44 antigen (Fragment) OS=Homo sapiens OX=9606 GN=CD44 PE=1 SV=2	H0YCV9	CD44	31 kDa
Cluster of CD44 antigen (Fragment) OS=Homo sapiens OX=9606 GN=CD44 PE=1 SV=2 (H0YCV9)	H0YCV9 [4]	CD44	31 kDa
Tetraspanin (Fragment) OS=Homo sapiens OX=9606 GN=CD81 PE=1 SV=1	H0YDL9	CD81	24 kDa
CD44 antigen (Fragment) OS=Homo sapiens OX=9606 GN=CD44 PE=1 SV=2	H0YDW7	CD44	26 kDa
Cysteine-rich protein 2 (Fragment) OS=Homo sapiens OX=9606 GN=CRIP2 PE=1 SV=1	H0YFA4 (+1)	CRIP2	21 kDa
Keratin, type II cytoskeletal 8 (Fragment) OS=Homo sapiens OX=9606 GN=KRT8 PE=1 SV=2	H0YIB2	KRT8	4 kDa
Uncharacterized protein (Fragment) OS=Homo sapiens OX=9606 PE=1 SV=3	H0YJW9		17 kDa
Lactadherin OS=Homo sapiens OX=9606 GN=MFGE8 PE=4 SV=1	H0YKB5	MFGE8	3 kDa
Cluster of Lactadherin OS=Homo sapiens OX=9606 GN=MFGE8 PE=4 SV=1 (H0YKB5)	H0YKB5 [4]	MFGE8	3 kDa
Tropomyosin alpha-1 chain OS=Homo sapiens OX=9606 GN=TPM1 PE=1 SV=1	H0YKP3	TPM1	18 kDa
Annexin (Fragment) OS=Homo sapiens OX=9606 GN=ANXA2 PE=1 SV=1	H0YKX9	ANXA2	15 kDa
Proteasome subunit alpha type (Fragment) OS=Homo sapiens OX=9606 GN=PSMA4 PE=1 SV=1	H0YL69 (+3)	PSMA4	26 kDa
Cluster of Proteasome subunit alpha type (Fragment) OS=Homo sapiens OX=9606 GN=PSMA4 PE=1 SV=1 (H0YL69)	H0YL69 [5]	PSMA4	26 kDa
Proteasome subunit alpha type OS=Homo sapiens OX=9606 GN=PSMA4 PE=1 SV=1	H0YLS6	PSMA4	14 kDa
Talin-2 (Fragment) OS=Homo sapiens OX=9606 GN=TLN2 PE=1 SV=1	H0YMT1	TLN2	155 kDa
Annexin (Fragment) OS=Homo sapiens OX=9606 GN=ANXA2 PE=1 SV=1	H0YMT9	ANXA2	14 kDa
Annexin OS=Homo sapiens OX=9606 GN=ANXA2 PE=1 SV=1	H0YMU9	ANXA2	26 kDa
Glycine amidinotransferase (Fragment) OS=Homo sapiens OX=9606 GN=GATM PE=1 SV=1	H0YMX4	GATM	20 kDa
Fibrillin-1 (Fragment) OS=Homo sapiens OX=9606 GN=FBN1 PE=1 SV=1	H0YND0	FBN1	93 kDa
Integrin alpha-X OS=Homo sapiens OX=9606 GN=ITGAX PE=1 SV=1	H3BN02	ITGAX	129 kDa
Liver carboxylesterase 1 (Fragment) OS=Homo sapiens OX=9606 GN=CES1 PE=1 SV=2	H3BQV8	CES1	15 kDa
Coronin (Fragment) OS=Homo sapiens OX=9606 GN=CORO1A PE=1 SV=1	H3BSL1	CORO1A	24 kDa
Transforming growth factor beta-1-induced transcript 1 protein (Fragment) OS=Homo sapiens OX=9606 GN=TGFB1I1 PE=1 SV=1	H3BSN4	TGFB1I1	17 kDa
Cytokeratin-1 OS=Homo sapiens OX=9606 GN=KRT1 PE=3 SV=1	H6VRF9	KRT1	66 kDa
Cytokeratin-1 OS=Homo sapiens OX=9606 GN=KRT1 PE=1 SV=1	H6VRG1	KRT1	66 kDa
Protein disulfide-isomerase A3 (Fragment) OS=Homo sapiens OX=9606 GN=PDIA3 PE=1 SV=1	H7BZJ3	PDIA3	14 kDa
S-formylglutathione hydrolase (Fragment) OS=Homo sapiens OX=9606 GN=ESD PE=1 SV=1	H7BZT7	ESD	25 kDa
Collagen alpha-2(VI) chain (Fragment) OS=Homo sapiens OX=9606 GN=COL6A2 PE=1 SV=1	H7C0M5	COL6A2	26 kDa
Neutrophil collagenase (Fragment) OS=Homo sapiens OX=9606 GN=MMP8 PE=1 SV=1	H7C1M3	MMP8	39 kDa
Prothymosin alpha (Fragment) OS=Homo sapiens OX=9606 GN=PTMA PE=1 SV=1	H7C2N1	PTMA	16 kDa
[truncated: 999 more rows]
