# Supplementary material for: Identification of Protein Networks and Biological Pathways Driving the Progression of Atherosclerosis in Human Carotid Arteries Through Mass Spectrometry-Based Proteomics
Source: Int J Mol Sci. 2024 Dec 20;25(24):13665. doi: 10.3390/ijms252413665 (PMC11728284; doi:10.3390/ijms252413665)
Supplement: Supplementary file 1 [file ijms-25-13665-s001.zip › ijms-3354340_Table S8.xlsx]

## Sheet: Figure 2a
Table S8. List of protein names for symbols in Figure 2a with their functions.
Symbol	Synonym(s)	Entrez Gene Name	Location	Family
ACTA2	0610041G09RIK, actin alpha 2, smooth muscle, actin alpha 2, smooth muscle, aorta, actin α 2, smooth muscle, actin α 2, smooth muscle, aorta, ACTSA, Actvs, Alpha-SMA, Alpha-smooth muscle actin, a-SMA, FLJ45296, RGD: 621676, Similar to vascular alpha actin, Similar to vascular α actin, SMA, SMAalpha, SMalphaA, SM Alpha Actin, SMOOTH MUSCLE alpha ACTIN, SMOOTH MUSCLE α ACTIN, SM α Actin, Vascular Sm…	actin alpha 2, smooth muscle	Cytoplasm	other
ALB	Alb-1, Albumin, Albumin 1, albumin isomer 1, albumin isomer 2, albumin isomer 3, Albza, BCL002, FDAHT, HSA, PRO0883, PRO0903, PRO1341, PRO2044, SERUM ALBUMIN, serum albumin chain A, Serum albumin precursor	albumin	Extracellular Space	transporter
ANXA2	annexin A2, annexin II, ANX2, ANX2L4, CAL1H, HEL-S-270, LIP2, lipocortin 2, LPC2, LPC2D, P36, PAP-IV	annexin A2	Plasma Membrane	other
AOC3		AOC3	Plasma Membrane	enzyme
APOA1	Alp-1, Apo1a, APO A, apo(a), APOA-I, APOLIPOPROTEIN A1, APOLIPOPROTEIN A-I, APOLIPOPROTEIN A-I G1, Brp-14, CSL112, HPALP2, LP(A-I), Ltw-1, Lvtw-1, Sep-1, Sep-2	apolipoprotein A1	Extracellular Space	transporter
APOA2	A2, Alp-2, APOAII, APOLIPOPROTEIN A2, apolipoprotein A-II, Hdl-1	apolipoprotein A2	Extracellular Space	transporter
APOA4	APOA-IV, apolipoprotein A4, APOLIPOPROTEIN A-IV	apolipoprotein A4	Extracellular Space	transporter
APOC3	APOCIII, apolipoprotein C3, apolipoprotein C-III	apolipoprotein C3	Extracellular Space	transporter
APOE	AD2, APOEA, Apolipoprotein E, LDLCQ5, LPG	apolipoprotein E	Extracellular Space	transporter
APOH	Apolipoprotein H, B2G1, B2GP1, B2GPI, beta 2 GLYCOPROTEIN I, Beta 2-GPI, BG, β 2 glycoprotein 1, β 2 GLYCOPROTEIN I, β-2-GPI	apolipoprotein H	Extracellular Space	transporter
Atherogenesis			Other	disease
Atherosclerosis			Other	disease
Atherosclerotic lesion			Other	disease
CA1	CAB, CA-I, Car1, Carbonic Anhydrase, Carbonic anhydrase 1, HEL-S-11, LOC679649	carbonic anhydrase 1	Cytoplasm	enzyme
CA2	CAC, CA-II, CAR2, Carbonic anhydrase 2, Carbonic anhydrase II, carbonic anhydrase isozyme II, HEL-76, HEL-S-282, Ltw-5, Lvtw-5	carbonic anhydrase 2	Cytoplasm	enzyme
CA3	BB219044, CAIII, CAR3, Carbonic anhydrase 3	carbonic anhydrase 3	Cytoplasm	enzyme
CDH13	4932416G01Rik, CADHERIN 13, CDHH, Cdht, H-cadherin, Heart-cadherin, P105, T-CAD, T-CADHERIN, Truncated-cadherin	cadherin 13	Plasma Membrane	other
Cerebrovascular dysfunction			Other	disease
CLU	AAG4, APO-J, CLI, CLUSTERIN, COMPLEMENT CYTOLYSIS INHIBITOR, D14Ucla3, DAG, Gp80, KUB1, NA1/NA2, RATTRPM2B, SGP-2, SP-40, Sugp-2, Sulfated glycoprotein 2, sulphated glycoprotein 2, TRPM-2, TRPM2B, Trpmb	clusterin	Cytoplasm	other
COL18A1	COLLAGEN type XVIII, collagen, type XVIII, alpha 1, collagen type XVIII alpha 1 chain, collagen, type XVIII, α 1, collagen type XVIII α 1 chain, collagen XVIII, Endostatin, GLCC, KNO, KNO1, KS, MFP, Procollagen, Type XVIII	collagen type XVIII alpha 1 chain	Extracellular Space	other
COL6A1	BTHLM1, CO6A1, COLLAGEN alpha1(VI), collagen, type VI, alpha 1, collagen type VI alpha 1 chain, collagen, type VI, α 1, collagen type VI α 1 chain, OPLL, PROCOLLAGEN type VI alpha1, RGD1565398, UCHMD1	collagen type VI alpha 1 chain	Extracellular Space	other
F2	Cf-2, Coagulation factor 2, Coagulation Factor II, coagulation factor II, thrombin, DCP, factor II, FII, Meizothrombin Des-Fragment 1, Prothrombin, PT, rh thrombin, RPRGL2, THPH1	coagulation factor II, thrombin	Extracellular Space	peptidase
FABP3	FABP, FABP11, FABPc, Fabph-1, Fabph-4, fatty acid binding protein 3, fatty acid binding protein 3, muscle and heart, Heart fabp, Heart fatty acid binding, H-FABP, Kidney fabp, mammary-derived growth inhibitor, MDGI, M-FABP, O-FABP	fatty acid binding protein 3	Cytoplasm	transporter
FABP4	422/aP2, Adipocyte fatty acid binding, A-fab, A-FABP, ALBP, ALBP/Ap2, AP2, Ap2 lipid-binding, fatty acid binding protein 4, fatty acid binding protein 4, adipocyte, HEL-S-104, Lbpl, P15	fatty acid binding protein 4	Cytoplasm	transporter
FGA	Aalpha-fibrinogen, Ac1873, AI303526, alpha-fibrinogen, Fba5e, Fib, Fib2, Fibrinogen a, Fibrinogen alpha, fibrinogen alpha chain, Fibrinogen A α, Fibrinogen α, fibrinogen α chain	fibrinogen alpha chain	Extracellular Space	other
FLNA	ABP-280, ABPX, CSBS, CVD1, DILP2, F730004A14Rik, FGS2, filamin-1, Filamin a, filamin, alpha, filamin, α, FLN, FLN1, Flna predicted, FMD, GENA 379, LOC100131857, MNS, NEWGENE 1560614, NHBP, OPD, OPD1, OPD2, RGD1560614, XLVD, XMVD	filamin A	Cytoplasm	other
FN1	cFn, CIG, E330027I09, ED-B, FIBNEC, Fibronectin, FIBRONECTIN 1, Fibronectin3 M1, Fibronectin i, FINC, FN, FN1 isoform 1, FNZ, GFND, GFND2, LETS, MSF, SMDCF	fibronectin 1	Extracellular Space	other
HBA1/HBA2		HBA1/HBA2	Extracellular Space	transporter
HBB		HBB	Cytoplasm	transporter
HP		HP	Extracellular Space	peptidase
HSPB1	ACTIN POLYMERIZATION INHIBITOR, CMT2F, heat shock protein 1, Heat shock protein 1 beta, Heat shock protein 1 β, heat shock protein family B (small) member 1, HEL-S-102, HMN2B, HMND3, HS.76067, Hsb1, Hsp25, HSP27, HSP28, SRP27	heat shock protein family B (small) member 1	Cytoplasm	other
HSPG2	AABR07073181.1, AI852380, BASEMENT MEMBRANE SPECIFIC HEPARAN SULFATE PROTEOGLYCAN CORE, BASEMENT MEMBRANE SPECIFIC HEPARAN sulphATE PROTEOGLYCAN CORE, ENDOREPELLIN, Heparan Sulfate Proteoglycan 2, Heparan sulphate Proteoglycan 2, HSPG, LOC100047061, LOC313641, Pcn, Per, Perlecan, perlecan (heparan sulfate proteoglycan 2), perlecan (heparan sulphate proteoglycan 2), PLC, PRCAN, SJA, SJS, SJS1	heparan sulfate proteoglycan 2	Extracellular Space	enzyme
ITGA2B	alpha 2B, alphaIIb, BDPLT16, BDPLT2, CD41, Cd41a, CD41B, GP2B, GPIIb, GT, GT1, GTA, HPA3, integrin alpha 2b, integrin, alpha 2b (platelet glycoprotein IIb of IIb/IIIa complex, antigen CD41), integrin alpha-IIb, integrin subunit alpha 2b, integrin subunit α 2b, Integrin α 2b, integrin α-IIb, LOC688210, PPP1R93, α 2B, αIIb	integrin subunit alpha 2b	Plasma Membrane	transmembrane receptor
ITGAM	CD11B, CD11B/CD18, Complement Receptor 5, COMPLEMENT receptor type 3, CR3, CR3A, F730045J24Rik, integrin alpha M, integrin subunit alpha M, integrin subunit α M, Integrin α m, ITGAN, Itgm, Ly-40, MAC-1, MAC1A, MO1A, SLEB6	integrin subunit alpha M	Plasma Membrane	transmembrane receptor
ITGB2	2E6, beta2 INTEGRINS, CD18, Cr3 beta, Cr3 β, Integrin beta2, integrin subunit beta 2, integrin subunit β 2, Integrin-β 2, LAD, LCAMB, Leucocyte Cell Adhesion Molecule, LFA-1, Lfa-1 beta, LFA1 beta CHAIN, Lfa-1 β, LFA-1 β 2, LFA1 β CHAIN, MAC-1, MF17, MFI7, β 2 integrin, β(2)-integrin	integrin subunit beta 2	Plasma Membrane	transmembrane receptor
ITGB3	BDPLT16, BDPLT2, BDPLT24, beta 3, CD61, GP3A, GPIIIa, GT, GT2, HPA-4, INGRB3, integrin beta 3, integrin subunit beta 3, integrin subunit β 3, Integrin-β 3, β 3	integrin subunit beta 3	Plasma Membrane	transmembrane receptor
LCN2	24p3, Alpha2u globulin related, AW212229, HNL, LIPOCALIN 2, MSFI, NEUTROPHIL LIPOCALIN, NGAL, NRL, p25, SIDEROCALIN, Sip24, Uterocalin	lipocalin 2	Extracellular Space	transporter
LCP1	CP64, D14Ertd310e, FLJ39956, HEL-S-37, LC64P, LOC100503136, LPL, L-PLASTIN, lymphocyte cytosolic protein 1, PLASTIN, PLS2, pp65	lymphocyte cytosolic protein 1	Cytoplasm	other
MFGE8	AGS, BA46, EDIL1, HMFG, hP47, HsT19888, lactadherin, MFG, MFGM, MFGME8, MFGMP-E8, milk fat globule EGF and factor V/VIII domain containing, Milk fat globule-EGF factor 8, MP47, OAcGD3S, P47, SED1, SPAG10	milk fat globule EGF and factor V/VIII domain containing	Extracellular Space	other
MPO	mKIAA4033, myeloperoxidase	myeloperoxidase	Cytoplasm	enzyme
Peripheral vascular disease			Other	disease
PLTP	BPIFE, HDLCQ9, Lipid transfer protein II, OD107, phospholipid transfer protein, Plasma phospholipid transfer, Pltp1	phospholipid transfer protein	Extracellular Space	enzyme
PON1	A-esterase 1, ESA, MVCD5, PARAOXONASE 1, PON	paraoxonase 1	Extracellular Space	phosphatase
PRTN3		PRTN3	Extracellular Space	peptidase
S100A8	60B8AG, B8Ag, CAGA, calgranulin A, CALPROTECTIN, CFAG, CGLA, CP-10, CYSTIC FIBROSIS ANTIGEN, L1Ag, MA387, MIF, MIGRATION INHIBITORY FACTOR RELATED protein 8, MRP8, NIF, P8, PM-2K, S100 calcium binding protein A8, S100 calcium binding protein A8 (calgranulin A)	S100 calcium binding protein A8	Cytoplasm	other
S100A9		S100A9	Cytoplasm	other
TAGLN	SM22, Sm22a, SM22 alpha, SM22 α, SMCC, TAGL, TAGLN1, TGLN, Transgelin, WS3-10	transgelin	Cytoplasm	other
VCAN	5430420N07RIK, 9430051N09, CHONDROITIN SULFATE PROTEOGLYCAN, Chondroitin sulfate proteoglycan 2, CHONDROITIN sulphATE PROTEOGLYCAN, Chondroitin sulphate proteoglycan 2, CSPG2, DPEAAE, ERVR, GHAP, hdf, NG2, PG-M, PG-M(V0), PG-M(V1), Versican, Versican V1, Versican V2, WGN, WGN1	versican	Extracellular Space	other

## Sheet: Figure 2b
Table S8. List of protein names for symbols in Figure 2b with their functions.
Symbol	Synonym(s)	Entrez Gene Name
ADH1B	ADH2, alcohol dehydrogenase 1B (class I), beta polypeptide, alcohol dehydrogenase 1B (class I), β polypeptide, alcohol dehydrogenase beta1 subunit, HEL-S-117	alcohol dehydrogenase 1B (class I), beta polypeptide
alcohol dehydrogenase	1.1.1.1, ADH, alcohol dehydrogenase (NAD), alcohol:NAD oxidoreductase, aldehyde reductase, aliphatic alcohol dehydrogenase, ethanol dehydrogenase, NAD-dependent alcohol dehydrogenase, NADH-alcohol dehydrogenase, NADH-aldehyde dehydrogenase, NAD-specific aromatic alcohol dehydrogenase, primary alcohol dehydrogenase, yeast alcohol dehydrogenase
APOA1	Alp-1, Apo1a, APO A, apo(a), APOA-I, APOLIPOPROTEIN A1, APOLIPOPROTEIN A-I, APOLIPOPROTEIN A-I G1, Brp-14, CSL112, HPALP2, LP(A-I), Ltw-1, Lvtw-1, Sep-1, Sep-2	apolipoprotein A1
APOA2	A2, Alp-2, APOAII, APOLIPOPROTEIN A2, apolipoprotein A-II, Hdl-1	apolipoprotein A2
APOA4	APOA-IV, apolipoprotein A4, APOLIPOPROTEIN A-IV	apolipoprotein A4
Apolipoprotein	Lipoprotein
C/EBP	CCAAT, CEBP, C/ebpt
CAMP	Antibacterial protein Fall-39 precursor, CAP-18, CAP-18/LL-37, CATHELICIDIN, cathelicidin antimicrobial peptide, Cathelin-related antimicrobial peptide, CATHL4, CLP, Cnlp, CRAMP, FALL-39, hCAP-18, HSD26, MCLP	cathelicidin antimicrobial peptide
Chylomicron Reactome
Concentration of lipid
Ferritin	Apoferritin, Ferritin protein(s), Rhf, Rlf
FXR ligand-FXR-Retinoic acid-RXRα	FXR ligand-FXR-Retinoic acid-RXRalpha, FXR ligand-FXR-Retinoic acid-RXRα, FXR/RXRalpha/FXR ligand/retinoic acid
Hemoglobin:HPR:APOL1:APOA1:HDL3	haemoglobin:HPR:APOL1:APOA1:HDL3
HP		HP
HPR	A-259H10.2, ENDO-I, haptoglobin-related protein, HAPTOGLOBIN-RELATED protein, beta CHAIN, HAPTOGLOBIN-RELATED protein, β CHAIN, HP	haptoglobin-related protein
Inflammatory response
LBP	BPIFD2, Lipopolysaccharide binding, lipopolysaccharide binding protein, Ly88	lipopolysaccharide binding protein
mature CM:atREs
Nascent chylomicron
nascent CM:atREs
NCOR-LXR-Oxysterol-RXR-9 cis RA	NCOR-LXR-Oxysterol-RXR-9 cis RA
NFkB (complex)	NF-KAPPA B, NF-κ B, nuclear factor-κ b, transcription factor nuclear factor κ b
Nr1h	LXR
PGLYRP1	Peptidoglycan Recognition, peptidoglycan recognition protein 1, PGLYRP, PGRP, PGRP-S, SBBI68, TAG7, Tasg7, TNFSF3L, TREM-1 ligand	peptidoglycan recognition protein 1
PLTP	BPIFE, HDLCQ9, Lipid transfer protein II, OD107, phospholipid transfer protein, Plasma phospholipid transfer, Pltp1	phospholipid transfer protein
Ppar
QSOX1	1300003H02Rik, b2b2673Clo, BPGF1, FLJ23867, Q6, QSCN6, QSOX, quiescin Q6 sulfhydryl oxidase 1, quiescin Q6 sulphydryl oxidase 1, quiescin sulfhydryl oxidase 1, quiescin sulphydryl oxidase 1, rSOx, SOx, Sox-2, Sulfhydryl oxidase 1, sulphydryl oxidase 1	quiescin sulfhydryl oxidase 1
Quantity of hdl cholesterol in blood
Rxr	Retinoid receptor, RXR alpha/beta/gamma, RXR α/β/γ
SAA	Amyloid A, A-saa, SAA@, SERUM AMYLOID
SERPINF1	DMRS91, EPC-1, OI12, OI6, PEDF, PEDFL, PIG35, pigment epithelium-derived factor, Sdf3, serine (or cysteine) peptidase inhibitor, clade F, member 1, serpin family F member 1	serpin family F member 1
Specific granule lumen proteins
T3-TR-RXR	T3-TR-RXR
Tertiary granule lumen proteins
Transport of lipid
VLDL-cholesterol	Cholesterol in VLDL, VLDL-C, VLDL-cholesterol
