# Supplementary material for: Identification of Protein Networks and Biological Pathways Driving the Progression of Atherosclerosis in Human Carotid Arteries Through Mass Spectrometry-Based Proteomics
Source: Int J Mol Sci. 2024 Dec 20;25(24):13665. doi: 10.3390/ijms252413665 (PMC11728284; doi:10.3390/ijms252413665)
Supplement: Supplementary file 1 [file ijms-25-13665-s001.zip › ijms-3354340_Table S7.xlsx]

## Sheet: Proteins and Peptides
Table S7. Targeted verification of differential expression for the protential biomarkers by Scaffold-DIA for: (a) Atherosclerosis signaling, (b) Neutrophil extracellular trap (NET) signaling.
(a) Atherosclerosis Signaling (Figure 3): See MS/MS details in Tab A
Protein	Sequence	Charge	q value	Quant. Transitions	Retention time (min)	Precursor m/z
Apolipoprotein A1	ATEHLSTLSEK	2	0.00397749	5	21.97	608.314
Apolipoprotein B	HLIDSLIDFLNFPR	3	0.00397749	5	113.42	567.31
Collagen type XVIII alpha	ELLREETGAALKPR	3	0.00417053	4	36.29	528.302
Clusterin	ASSIIDELFQDR	2	0.00336254	5	91.4	697.352
S100-A8	ALNSIIDVYHK	2	0.0044808	5	61.68	636.851
Integrin beta 3	NDASHLLVFTTDAK	2	0.005859	5	66.84	766.391
(b) Neutrophil Extracellular Trap (NET) Signaling (Figure 4): See MS/MS details in Tab B
Protein	Sequence	Charge	q value	Quant. Transitions	Retention time (min)	Precursor m/z
Lactotransferrin	CGLVPVLAENYK	2	0.0044808	5	75.01	681.858
Myeloperoxidase	QALAQISLPR	2	0.005859	5	62.76	548.827
Collagen type 3 alpha	LNLLDLDYELAEQLDNIAEK	3	0.00336254	5	118.32	778.069
Platelet factor 4	HITSLEVIK	2	0.0170935	5	38.56	520.311

## Sheet: A) MS^2 -> Fig 3
A) MS/MS sequence ions used for proteotypic peptides: Atherosclerosis signaling-associated proteins (Figure 3)

## Sheet: B) MS^2 -> Fig 4
B) MS/MS sequence ions used for proteotypic peptides: Neutrophil extracellular trap (NET) signaling-associated proteins (Figure 4)
