# Supplementary material for: Identification of Protein Networks and Biological Pathways Driving the Progression of Atherosclerosis in Human Carotid Arteries Through Mass Spectrometry-Based Proteomics
Source: Int J Mol Sci. 2024 Dec 20;25(24):13665. doi: 10.3390/ijms252413665 (PMC11728284; doi:10.3390/ijms252413665)
Supplement: Supplementary file 1 [file ijms-25-13665-s001.zip › ijms-3354340_Table S6.xlsx]

## Sheet: (a) DDA
Table S6. Regulated canonical pathways generated by IPA® with their associated molecules: (a) from differentially expressed proteins of the DDA dataset
Ingenuity Canonical Pathways (Bold: Selected for Comparison Analysis, Figure 2c)	-log(p-value)	Ratio	Molecules
LXR/RXR Activation	20.9	0.146	ALB,AMBP,APOA1,APOA2,APOA4,APOC3,APOD,APOE,APOH,CLU,FGA,HPR,LBP,PLTP,PON1,S100A8,SERPINF1,VTN
Response to elevated platelet cytosolic Ca2+	20.3	0.136	A2M,ACTN4,ALB,ANXA5,APOA1,APOH,CALM1 (includes others),CAP1,CD9,CLU,FGA,FLNA,FN1,ITGA2B,ITGB3,QSOX1,TAGLN2,TMSB10/TMSB4X
Extracellular matrix organization	17.2	0.142	ACAN,BGN,COL18A1,COL6A1,COL6A2,COL6A3,FMOD,FN1,HSPG2,ITGA2B,ITGB1,ITGB3,TNC,VCAN,VTN
Integrin cell surface interactions	17	0.165	COL18A1,COL6A1,COL6A2,COL6A3,FGA,FN1,HSPG2,ITGA2B,ITGAM,ITGB1,ITGB2,ITGB3,TNC,VTN
DHCR24 Signaling Pathway	16.8	0.115	ALB,AMBP,APOA1,APOA2,APOA4,APOC3,APOD,APOE,APOH,CLU,FGA,HPR,PLTP,PON1,SERPINF1,VTN
Neutrophil degranulation	15.6	0.0483	ALAD,ANXA2,CAMP,CAP1,CAT,CTSD,CYB5R3,ELANE,FTL,GSTP1,HBB,HP,HSPA8,ITGAM,ITGB2,LCN2,LTF,MPO,PGLYRP1,PRTN3,QSOX1,S100A8,S100A9
Clathrin-mediated Endocytosis Signaling	15.3	0.0813	ACTA2,ACTC1,ALB,APOA1,APOA2,APOA4,APOC3,APOD,APOE,CLU,F2,HSPA8,ITGB1,ITGB2,ITGB3,PON1,S100A8
Acute Phase Response Signaling	13.5	0.0811	A2M,ALB,AMBP,APOA1,APOA2,APOH,C1QC,F2,FGA,FN1,FTL,HP,ITIH2,LBP,SERPINF1
Regulation of Insulin-like Growth Factor (IGF) transport and uptake by IGFBPs	13.2	0.105	ALB,APOA1,APOA2,APOE,F2,FGA,FN1,ITIH2,LGALS1,MFGE8,QSOX1,TNC,VCAN
Caveolar-mediated Endocytosis Signaling	12.9	0.147	ACTA2,ACTC1,ALB,FLNA,FLNB,HLA-A,ITGA2B,ITGAM,ITGB1,ITGB2,ITGB3
Post-translational protein phosphorylation	12.6	0.112	ALB,APOA1,APOA2,APOE,FGA,FN1,ITIH2,LGALS1,MFGE8,QSOX1,TNC,VCAN
Atherosclerosis Signaling	11.4	0.0902	ALB,APOA1,APOA2,APOA4,APOC3,APOD,APOE,CLU,COL18A1,ITGB2,PON1,S100A8
IL-12 Signaling and Production in Macrophages	10.8	0.0591	ALB,APOA1,APOA2,APOA4,APOC3,APOD,APOE,CALM1 (includes others),CLU,COL18A1,ITGAM,JCHAIN,PON1,S100A8
Smooth Muscle Contraction	10.4	0.186	ACTA2,ANXA2,ANXA6,CALD1,CALM1 (includes others),TPM1,TPM2,TPM4
Elastic fibre formation	10.3	0.182	EFEMP1,FN1,ITGB1,ITGB3,LTBP2,LTBP4,MFAP4,VTN
Production of Nitric Oxide and Reactive Oxygen Species in Macrophages	9.54	0.0622	ALB,APOA1,APOA2,APOA4,APOC3,APOD,APOE,CAT,CLU,MPO,PON1,S100A8
Actin Cytoskeleton Signaling	9.45	0.0531	ACTA2,ACTC1,ACTN4,F2,FLNA,FN1,ITGA2B,ITGAM,ITGB1,ITGB2,ITGB3,LBP,TMSB10/TMSB4X
Plasma lipoprotein assembly, remodeling, and clearance	8.33	0.105	A2M,ALB,APOA1,APOA2,APOA4,APOC3,APOE,PLTP
Binding and Uptake of Ligands by Scavenger Receptors	8.25	0.0804	ALB,AMBP,APOA1,APOE,FTL,HBB,HP,HPR,JCHAIN
ILK Signaling	8.18	0.0545	ACTA2,ACTC1,ACTN4,FLNA,FLNB,FN1,ITGB1,ITGB2,ITGB3,RSU1,TMSB10/TMSB4X
Neutrophil Extracellular Trap Signaling Pathway	7.8	0.0349	C1QC,CAMP,COL18A1,COL6A1,COL6A2,COL6A3,ELANE,ITGAM,ITGB1,ITGB2,JCHAIN,LTF,MPO,PRTN3
Antimicrobial peptides	7.76	0.176	CAMP,LCN2,LTF,PRTN3,S100A8,S100A9
Erythrocytes take up oxygen and release carbon dioxide	7.67	0.571	CA1,CA2,HBB,SLC4A1
ABRA Signaling Pathway	7.66	0.087	ACTA2,ACTC1,CALD1,ITGB1,TAGLN,TPM1,TPM2,TPM4
Complement cascade	7.54	0.0667	C1QC,C7,C8A,C8G,CD81,CLU,ELANE,F2,VTN
Complement System	7.53	0.162	C1QC,C7,C8A,C8G,ITGAM,ITGB2
Osteoarthritis Pathway	7.48	0.0466	ACAN,ANXA2,ANXA5,FN1,ITGA2B,ITGAM,ITGB1,ITGB2,ITGB3,S100A8,S100A9
Paxillin Signaling	7.08	0.0734	ACTA2,ACTC1,ACTN4,ITGA2B,ITGAM,ITGB1,ITGB2,ITGB3
Amyloid fiber formation	7.06	0.0959	APOA1,APOA4,APOE,FGA,HSPG2,LTF,MFGE8
Retinoid metabolism and transport	7.06	0.136	APOA1,APOA2,APOA4,APOC3,APOE,HSPG2
Maturity Onset Diabetes of Young (MODY) Signaling	6.82	0.0886	APOA1,APOA2,APOA4,APOC3,APOD,APOE,APOH
Glycosaminoglycan metabolism	6.79	0.0875	ACAN,BGN,FMOD,HSPG2,OGN,PRELP,VCAN
Virus Entry via Endocytic Pathways	6.76	0.0667	ACTA2,ACTC1,FLNA,FLNB,HLA-A,ITGB1,ITGB2,ITGB3
Erythrocytes take up carbon dioxide and release oxygen	6.7	0.364	CA1,CA2,HBB,SLC4A1
Syndecan interactions	6.65	0.185	FN1,ITGB1,ITGB3,TNC,VTN
GP6 Signaling Pathway	6.52	0.062	CALM1 (includes others),COL18A1,COL6A1,COL6A2,COL6A3,FGA,ITGA2B,ITGB3
Collagen degradation	6.19	0.0984	COL14A1,COL18A1,COL6A1,COL6A2,COL6A3,ELANE
Semaphorin Neuronal Repulsive Signaling Pathway	5.97	0.0526	ACAN,DPYSL3,ITGA2B,ITGAM,ITGB1,ITGB2,ITGB3,VCAN
Interleukin-4 and Interleukin-13 signaling	5.84	0.0636	FN1,HSPA8,ITGAM,ITGB1,ITGB2,LBP,LCN2
Regulation of Actin-based Motility by Rho	5.71	0.0609	ACTA2,ACTC1,ITGA2B,ITGAM,ITGB1,ITGB2,ITGB3
Airway Pathology in Chronic Obstructive Pulmonary Disease	5.63	0.0593	AMBP,APOD,C8G,ELANE,LCN2,MPO,PRTN3
Collagen chain trimerization	5.55	0.114	COL14A1,COL18A1,COL6A1,COL6A2,COL6A3
Regulation of TLR by endogenous ligand	5.46	0.19	FGA,LBP,S100A8,S100A9
Regulation of Cellular Mechanics by Calpain Protease	5.19	0.0667	ACTN4,ITGA2B,ITGAM,ITGB1,ITGB2,ITGB3
LPS/IL-1 Mediated Inhibition of RXR Function	5.19	0.035	ALDH1A1,APOE,CAT,FABP3,FABP4,GSTP1,LBP,PLTP,SOD3
Hepatic Fibrosis / Hepatic Stellate Cell Activation	5.18	0.0412	A2M,ACTA2,COL18A1,COL6A1,COL6A2,COL6A3,FN1,LBP
Integrin signaling	5	0.148	FGA,FN1,ITGA2B,ITGB3
Integrin Signaling	4.87	0.0374	ACTA2,ACTC1,ACTN4,ITGA2B,ITGAM,ITGB1,ITGB2,ITGB3
Assembly of collagen fibrils and other multimeric structures	4.84	0.082	COL14A1,COL18A1,COL6A1,COL6A2,COL6A3
RHOGDI Signaling	4.79	0.0364	ACTA2,ACTC1,CDH13,ITGA2B,ITGAM,ITGB1,ITGB2,ITGB3
Degradation of the extracellular matrix	4.68	0.0758	A2M,ACAN,ELANE,FN1,HSPG2
Collagen biosynthesis and modifying enzymes	4.65	0.0746	COL14A1,COL18A1,COL6A1,COL6A2,COL6A3
Reversible hydration of carbon dioxide	4.57	0.25	CA1,CA2,CA3
Striated Muscle Contraction	4.49	0.111	ACTC1,TPM1,TPM2,TPM4
Detoxification of Reactive Oxygen Species	4.45	0.108	CAT,GSTP1,PRDX1,SOD3
Wound Healing Signaling Pathway	4.37	0.0317	ACTA2,COL18A1,COL6A1,COL6A2,COL6A3,F2,FN1,ITGB1
Formation of Fibrin Clot (Clotting Cascade)	4.35	0.103	A2M,F2,FGA,PRTN3
Pulmonary Fibrosis Idiopathic Signaling Pathway	4.35	0.0274	ACTA2,ACTC1,COL18A1,COL6A1,COL6A2,COL6A3,F2,FN1,ITGB1
Signaling by Rho Family GTPases	4.17	0.0297	ACTA2,ACTC1,CDH13,ITGA2B,ITGAM,ITGB1,ITGB2,ITGB3
Iron homeostasis signaling pathway	4.16	0.0438	FTL,HBA1/HBA2,HBB,HBD,HBG1,HP
Cell surface interactions at the vascular wall	4	0.0332	F2,FN1,ITGAM,ITGB1,ITGB2,ITGB3,JCHAIN
Actin Nucleation by ARP-WASP Complex	3.96	0.0538	ITGA2B,ITGAM,ITGB1,ITGB2,ITGB3
Multiple Sclerosis Signaling Pathway	3.86	0.0315	C1QC,C7,C8A,C8G,HLA-A,MPO,SLC4A1
Signaling by TGF-beta Receptor Complex	3.83	0.0755	ITGB1,ITGB3,LTBP2,LTBP4
Phase I - Functionalization of compounds	3.77	0.049	ADH1A,ADH1B,ALDH1A1,AOC3,CYB5R3
NRF2-mediated Oxidative Stress Response	3.67	0.0293	ACTA2,ACTC1,CAT,FTL,GSTP1,PRDX1,SOD3
MSP-RON Signaling Pathway	3.62	0.0667	ACTA2,ACTC1,ITGAM,ITGB2
Hepatic Fibrosis Signaling Pathway	3.51	0.0212	ACTA2,CALM1 (includes others),COL18A1,FTL,ITGA2B,ITGAM,ITGB1,ITGB2,ITGB3
Neuregulin Signaling	3.49	0.0427	ITGA2B,ITGAM,ITGB1,ITGB2,ITGB3
PAK Signaling	3.46	0.042	ITGA2B,ITGAM,ITGB1,ITGB2,ITGB3
FXR/RXR Activation	3.42	0.0321	APOA1,APOC3,APOE,GSTP1,PLTP,PON1
Leukocyte Extravasation Signaling	3.32	0.0308	ACTA2,ACTC1,ACTN4,ITGAM,ITGB1,ITGB2
Toll-like Receptor Cascades	3.29	0.0968	ITGAM,ITGB2,LBP
HGF Signaling	3.22	0.0373	ITGA2B,ITGAM,ITGB1,ITGB2,ITGB3
Macropinocytosis Signaling	3.2	0.0519	ACTN4,ITGB1,ITGB2,ITGB3
Superoxide Radicals Degradation	3.16	0.25	CAT,SOD3
Agranulocyte Adhesion and Diapedesis	3.15	0.0286	ACTA2,ACTC1,AOC3,FN1,ITGB1,ITGB2
RAC Signaling	3.15	0.036	ITGA2B,ITGAM,ITGB1,ITGB2,ITGB3
Coagulation System	3.14	0.0857	A2M,F2,FGA
Ethanol Degradation II	3.14	0.0857	ADH1A,ADH1B,ALDH1A1
ERK/MAPK Signaling	3.08	0.0276	HSPB1,ITGA2B,ITGAM,ITGB1,ITGB2,ITGB3
Gene and protein expression by JAK-STAT signaling after IL-12 stimulation	3.07	0.0811	ANXA2,CA1,LCP1
Noradrenaline and Adrenaline Degradation	3.07	0.0811	ADH1A,ADH1B,ALDH1A1
Calcium Signaling	3.05	0.0273	ACTA2,ACTC1,CALM1 (includes others),TPM1,TPM2,TPM4
IL-17A Signaling in Fibroblasts	3	0.046	ACTA2,COL18A1,FN1,LCN2
PTEN Signaling	2.99	0.0331	ITGA2B,ITGAM,ITGB1,ITGB2,ITGB3
Cell junction organization	2.91	0.0435	CDH13,FLNA,ITGB1,RSU1
MyD88:MAL(TIRAP) cascade initiated on plasma membrane	2.9	0.0714	FGA,S100A8,S100A9
Intrinsic Prothrombin Activation Pathway	2.9	0.0714	COL18A1,F2,FGA
Microautophagy Signaling Pathway	2.88	0.0312	COL18A1,COL6A1,COL6A2,COL6A3,HSPA8
Sertoli Cell-Sertoli Cell Junction Signaling	2.81	0.0245	A2M,ACTA2,ACTC1,ACTN4,CDH13,ITGB1
Germ Cell-Sertoli Cell Junction Signaling	2.74	0.0291	A2M,ACTA2,ACTC1,ACTN4,ITGB1
S100 Family Signaling Pathway	2.73	0.0142	AHNAK,ANXA2,CALM1 (includes others),CTSD,JCHAIN,S100A8,S100A9,SERPINF1,TPM1,TPM2,TPM4
NR1H2 and NR1H3-mediated signaling	2.68	0.06	APOD,APOE,PLTP
RAF/MAP kinase cascade	2.66	0.0229	CALM1 (includes others),FGA,FN1,ITGA2B,ITGB3,PEBP1
Role of IL-17A in Psoriasis	2.66	0.143	S100A8,S100A9
Regulation of eIF4 and p70S6K Signaling	2.6	0.027	ITGA2B,ITGAM,ITGB1,ITGB2,ITGB3
Extrinsic Prothrombin Activation Pathway	2.54	0.125	F2,FGA
Signaling by PDGF	2.5	0.0517	COL6A1,COL6A2,COL6A3
Iron uptake and transport	2.5	0.0517	ALAD,FTL,LCN2
Protein methylation	2.49	0.118	CALM1 (includes others),HSPA8
PI3K/AKT Signaling	2.46	0.025	ITGA2B,ITGAM,ITGB1,ITGB2,ITGB3
NCAM signaling for neurite out-growth	2.44	0.0492	COL6A1,COL6A2,COL6A3
Ephrin Receptor Signaling	2.44	0.0248	ITGA2B,ITGAM,ITGB1,ITGB2,ITGB3
L1CAM interactions	2.43	0.032	HSPA8,ITGA2B,ITGB1,ITGB3
TR/RXR Activation	2.37	0.0308	COL6A3,FGA,HP,ITGB3
Role of Osteoclasts in Rheumatoid Arthritis Signaling Pathway	2.31	0.0194	CALM1 (includes others),COL18A1,COL6A1,COL6A2,COL6A3,ITGB3
Remodeling of Epithelial Adherens Junctions	2.31	0.0441	ACTA2,ACTC1,ACTN4
RHO GTPases activate PAKs	2.3	0.0952	CALM1 (includes others),FLNA
Melatonin Degradation III	2.3	1	MPO
Agrin Interactions at Neuromuscular Junction	2.29	0.0435	ACTA2,ACTC1,ITGB1
RHO GTPases Activate NADPH Oxidases	2.26	0.0909	S100A8,S100A9
Chaperone Mediated Autophagy	2.26	0.0909	HBB,HSPA8
Metabolism of porphyrins	2.22	0.087	ALAD,ALB
Serotonin Degradation	2.22	0.0411	ADH1A,ADH1B,ALDH1A1
Ethanol Degradation IV	2.15	0.08	ALDH1A1,CAT
Dilated Cardiomyopathy Signaling Pathway	2.15	0.0267	ACTA2,ACTC1,CNN1,TPM1
Gluconeogenesis I	2.09	0.0741	MDH1,PGK2
Aryl Hydrocarbon Receptor Signaling	2.06	0.0252	ALDH1A1,CTSD,GSTP1,HSPB1
Phagosome Formation	2.05	0.0129	FN1,ITGA2B,ITGAM,ITGB1,ITGB2,ITGB3,JCHAIN,LBP,VTN
Docosahexaenoic Acid (DHA) Signaling	2.04	0.0198	ALB,CAT,FABP3,FABP4,SERPINF1
Phagosome Maturation	2.02	0.0244	CTSD,HLA-A,MPO,PRDX1
Xenobiotic Metabolism AHR Signaling Pathway	2.01	0.0345	ALDH1A1,GSTP1,PON1
Thyroid Hormone Biosynthesis	2	0.5	CTSD
Glycerol-3-phosphate Shuttle	2	0.5	GPD1
Factors involved in megakaryocyte development and platelet production	1.96	0.033	HBB,HBD,HBG1
Crosstalk between Dendritic Cells and Natural Killer Cells	1.96	0.033	ACTA2,ACTC1,HLA-A
Pathogen Induced Cytokine Storm Signaling Pathway	1.94	0.0162	COL18A1,COL6A1,COL6A2,COL6A3,FGA,FTL
Activation of Matrix Metalloproteinases	1.92	0.0606	COL18A1,ELANE
Erythropoietin Signaling Pathway	1.9	0.0225	HBA1/HBA2,HBB,HBD,HBG1
Death Receptor Signaling	1.89	0.0312	ACTA2,ACTC1,HSPB1
Triglyceride metabolism	1.89	0.0588	FABP3,FABP4
Late endosomal microautophagy	1.89	0.0588	HBB,HSPA8
Tumor Microenvironment Pathway	1.87	0.0221	FN1,HLA-A,ITGB3,TNC
VEGF Signaling	1.84	0.0297	ACTA2,ACTC1,ACTN4
Inhibition of Matrix Metalloproteases	1.78	0.0513	A2M,HSPG2
Xenobiotic Metabolism Signaling	1.76	0.0169	ALDH1A1,CAT,FTL,GSTP1,SOD3
ISGylation Signaling Pathway	1.76	0.0278	FLNB,ITGB1,ITGB2
Signaling by VEGF	1.76	0.0278	CALM1 (includes others),HSPB1,ITGB3
Mechanisms of Viral Exit from Host Cells	1.74	0.0488	ACTA2,ACTC1
Natural Killer Cell Signaling	1.73	0.02	COL18A1,HLA-A,HSPA8,ITGB1
Immunoregulatory interactions between a Lymphoid and a non-Lymphoid cell	1.71	0.0198	CD81,HLA-A,ITGB1,ITGB2
Retinoate Biosynthesis I	1.7	0.0465	ADH1B,ALDH1A1
Phenylethylamine Degradation I	1.7	0.25	AOC3
Cardiac Hypertrophy Signaling (Enhanced)	1.69	0.0129	CALM1 (includes others),HSPB1,ITGA2B,ITGAM,ITGB1,ITGB2,ITGB3
Regulation of mRNA stability by proteins that bind AU-rich elements	1.68	0.0455	HSPA8,HSPB1
Signaling by Retinoic Acid	1.68	0.0455	ADH1A,ALDH1A1
Role of Tissue Factor in Cancer	1.67	0.0191	F2,FGA,ITGB1,ITGB3
GPER1 signaling	1.66	0.0444	FN1,ITGB1
Heme signaling	1.65	0.0435	APOA1,HBB
IL-8 Signaling	1.65	0.0189	ITGAM,ITGB2,ITGB3,MPO
iNOS Signaling	1.63	0.0426	CALM1 (includes others),LBP
Tetrapyrrole Biosynthesis II	1.6	0.2	ALAD
TEC Kinase Signaling	1.56	0.0121	ACTA2,ACTC1,ITGA2B,ITGAM,ITGB1,ITGB2,ITGB3
IL-6 Signaling	1.54	0.0229	A2M,HSPB1,LBP
Ferroptosis Signaling Pathway	1.54	0.0229	FTL,HSPB1,PEBP1
Fructose metabolism	1.52	0.167	ALDH1A1
Glycerol Degradation I	1.52	0.167	GPD1
CSDE1 Signaling Pathway	1.49	0.0357	FN1,TNC
Sertoli Cell-Germ Cell Junction Signaling Pathway (Enhanced)	1.49	0.0168	A2M,ACTA2,ACTC1,ITGB1
Atorvastatin ADME	1.46	0.143	PON1
Aspartate Degradation II	1.46	0.143	MDH1
MSP-RON Signaling in Cancer Cells Pathway	1.45	0.0211	ACTA2,FLNA,ITGB1
Semaphorin Signaling in Neurons	1.42	0.0328	DPYSL3,ITGB1
Cytoprotection by HMOX1	1.41	0.0323	ALB,HBB
Cellular Effects of Sildenafil (Viagra)	1.39	0.02	ACTA2,ACTC1,CALM1 (includes others)
Semaphorin interactions	1.38	0.0312	DPYSL3,ITGB1
Abacavir ADME	1.35	0.111	ADH1A
OAS antiviral response	1.35	0.111	FLNA
Lipophagy	1.35	0.111	HSPA8
Prednisone ADME	1.35	0.111	ALB
Heme Biosynthesis II	1.35	0.111	ALAD
Calcium Transport I	1.31	0.1	ANXA5

## Sheet: (b) DIA
Table S6. Regulated canonical pathways generated by IPA® with their associated molecules: (b) from differentially expressed proteins of the DIA dataset .
Ingenuity Canonical Pathways (Bold: Selected for Comparison Analysis, Figure 2c)	-log(p-value)	Ratio	Molecules	Column1	Column2	Column3
Neutrophil degranulation	53.7	0.193	A1BG,ALAD,ALDOA,ALDOC,ANPEP,APEH,ARPC5,AZU1,B2M,C3,CAMP,CAND1,CAP1,CAT,CD14,CD36,CD44,CD47,CD55,CD59,CDA,CNN2,CREG1,CST3,CSTB,CTSB,CTSD,CTSZ,CYB5R3,CYBB,DDOST,DEFA1 (includes others),DPP7,FABP5,FTH1,FTL,GDI2,GM2A,GPI,GSN,GSTP1,HBB,HP,HSP90AB1,HSPA1A/HSPA1B,HSPA8,IQGAP1,ITGAM,ITGAV,ITGB2,KRT1,LAMP1,LAMP2,LGALS3,LRG1,LTA4H,LTF,LYZ,MMP8,MMP9,MPO,ORM2,PAFAH1B2,PECAM1,PGAM1,PGLYRP1,PIGR,PKM,PNP,PPBP,P…
Response to elevated platelet cytosolic Ca2+	43.3	0.371	A1BG,A2M,ACTN1,ACTN4,ALB,ALDOA,ANXA5,APOA1,CAP1,CD109,CD36,CD9,CFL1,CLEC3B,CLU,F13A1,FGA,FGB,FGG,FLNA,FN1,HRG,HSPA5,ITGA2B,ITGB3,KNG1,LAMP2,LGALS3BP,ORM2,PECAM1,PF4,PFN1,PLG,PPBP,PPIA,SELENOP,SERPINA1,SERPINA3,SERPINA4,SERPINF2,SERPING1,SOD1,TAGLN2,THBS1,TIMP1,TLN1,TMSB10/TMSB4X,TUBA4A,VCL
Integrin cell surface interactions	25.8	0.353	CD44,CD47,COL18A1,COL1A1,COL1A2,COL4A2,COL6A1,COL6A2,COL6A3,F11R,FBN1,FGA,FGB,FGG,FN1,HSPG2,ITGA2B,ITGA5,ITGA7,ITGA8,ITGAM,ITGAV,ITGB1,ITGB2,ITGB3,ITGB6,PECAM1,SPP1,THBS1,VTN
LXR/RXR Activation	25.2	0.276	A1BG,ALB,AMBP,APOA1,APOA2,APOA4,APOC1,APOC3,APOE,C3,C4A/C4B,C9,CD14,CD36,CLU,ECHS1,FGA,HADH,HPR,HPX,KNG1,LPA,LYZ,MMP9,ORM2,PON1,RBP4,S100A8,SAA1,SAA2,SERPINA1,SERPINF2,TTR,VTN
Actin Cytoskeleton Signaling	25.2	0.185	ACTA2,ACTB,ACTC1,ACTN1,ACTN4,ACTR3,ARPC3,ARPC4,ARPC5,CD14,CDC42,CFL1,CFL2,F2,FLNA,FN1,GNA13,GSN,IQGAP1,ITGA2B,ITGA5,ITGA7,ITGA8,ITGAM,ITGAV,ITGB1,ITGB2,ITGB3,ITGB6,KNG1,MSN,MYH10,MYH11,MYH9,MYL6,MYL9,MYLK,PFN1,PPP1CB,RAC1,RAP1B,RRAS,TLN1,TMSB10/TMSB4X,VCL
Acute Phase Response Signaling	24.1	0.211	A2M,ALB,AMBP,APCS,APOA1,APOA2,C1QA,C1QB,C1QC,C3,C4A/C4B,C5,C9,CP,CRP,F2,FGA,FGB,FGG,FN1,FTL,HP,HPX,HRG,ITIH2,ORM2,PLG,RAP1B,RBP4,RRAS,SAA1,SAA2,SERPINA1,SERPINA3,SERPIND1,SERPINF2,SERPING1,SOD2,TTR
Regulation of Insulin-like Growth Factor (IGF) transport and uptake by IGFBPs	22.7	0.258	ALB,APOA1,APOA2,APOE,C3,C4A/C4B,CP,CST3,F2,FBN1,FGA,FGG,FN1,HSP90B1,IGFALS,IGFBP7,ITIH2,KNG1,LAMC1,LGALS1,LTBP1,MFGE8,P4HB,PDIA6,PLG,SERPINA1,SERPINA10,SERPINC1,SERPIND1,SPP1,TIMP1,VCAN
Integrin Signaling	21.8	0.185	ACTA2,ACTB,ACTC1,ACTN1,ACTN4,ACTR3,ARF1,ARPC3,ARPC4,ARPC5,CAPN2,CAPNS1,CAV1,CDC42,GSN,ILK,ITGA2B,ITGA5,ITGA7,ITGA8,ITGAM,ITGAV,ITGB1,ITGB2,ITGB3,ITGB6,LIMS1,MYL9,MYLK,PFN1,PPP1CB,RAC1,RAP1B,RHOB,RHOC,RRAS,TLN1,VASP,VCL
Post-translational protein phosphorylation	21.3	0.271	ALB,APOA1,APOA2,APOE,C3,C4A/C4B,CP,CST3,FBN1,FGA,FGG,FN1,HSP90B1,IGFBP7,ITIH2,KNG1,LAMC1,LGALS1,LTBP1,MFGE8,P4HB,PDIA6,SERPINA1,SERPINA10,SERPINC1,SERPIND1,SPP1,TIMP1,VCAN
Regulation of Actin-based Motility by Rho	20.7	0.259	ACTA2,ACTB,ACTC1,ACTR3,ARHGDIA,ARPC3,ARPC4,ARPC5,CDC42,CFL1,GSN,ITGA2B,ITGA5,ITGA7,ITGA8,ITGAM,ITGAV,ITGB1,ITGB2,ITGB3,ITGB6,MYL6,MYL9,MYLK,PFN1,PPP1CB,RAC1,RHOB,RHOC
RHOGDI Signaling	20.3	0.174	ACTA2,ACTB,ACTC1,ACTR3,ARHGAP1,ARHGDIA,ARHGDIB,ARPC3,ARPC4,ARPC5,CD44,CDC42,CFL1,CFL2,GNA13,GNAI2,GNAS,GNB1,GNB2,ITGA2B,ITGA5,ITGA7,ITGA8,ITGAM,ITGAV,ITGB1,ITGB2,ITGB3,ITGB6,MSN,MYH10,MYH11,MYH9,MYL6,MYL9,RAC1,RHOB,RHOC
Elastic fibre formation	20.1	0.455	EFEMP1,EFEMP2,EMILIN1,FBLN1,FBLN5,FBN1,FBN2,FN1,ITGA5,ITGA8,ITGAV,ITGB1,ITGB3,ITGB6,LTBP1,LTBP2,LTBP4,MFAP2,MFAP4,VTN
Complement System	17.2	0.459	C1QA,C1QB,C1QC,C3,C4A/C4B,C5,C6,C7,C8A,C8G,C9,CD55,CD59,CFH,ITGAM,ITGB2,SERPING1
Caveolar-mediated Endocytosis Signaling	17.1	0.293	ACTA2,ACTB,ACTC1,ALB,B2M,CAV1,CD55,FLNA,FLNC,FLOT1,FLOT2,HLA-A,ITGA2B,ITGA5,ITGA7,ITGA8,ITGAM,ITGAV,ITGB1,ITGB2,ITGB3,ITGB6
ILK Signaling	16.9	0.164	ACTA2,ACTB,ACTC1,ACTN1,ACTN4,CDC42,CFL1,CFL2,FERMT2,FLNA,FLNC,FN1,ILK,ITGB1,ITGB2,ITGB3,ITGB6,KRT18,LIMS1,MMP9,MYH10,MYH11,MYH9,MYL6,MYL9,RAC1,RHOB,RHOC,RSU1,TGFB1I1,TMSB10/TMSB4X,VCL,VIM
DHCR24 Signaling Pathway	16.8	0.201	A1BG,ALB,AMBP,APOA1,APOA2,APOA4,APOC1,APOC3,APOE,C3,C4A/C4B,C9,CLU,FGA,HPR,HPX,KNG1,ORM2,PON1,RAP1B,RBP4,RRAS,SAA1,SAA2,SERPINA1,SERPINF2,TTR,VTN
Extracellular matrix organization	16.8	0.236	ACAN,BGN,COL18A1,COL1A1,COL1A2,COL4A2,COL6A1,COL6A2,COL6A3,FMOD,FN1,HSPG2,ITGA2B,ITGA5,ITGA7,ITGA8,ITGAV,ITGB1,ITGB3,ITGB6,LAMC1,TNXB,TTR,VCAN,VTN
Formation of Fibrin Clot (Clotting Cascade)	16.7	0.436	A2M,F10,F12,F13A1,F2,FGA,FGB,FGG,GP1BA,GP1BB,GP9,KNG1,PF4,SERPINC1,SERPIND1,SERPINE2,SERPING1
Clathrin-mediated Endocytosis Signaling	16.4	0.158	ACTA2,ACTB,ACTC1,ACTR3,ALB,APOA1,APOA2,APOA4,APOC1,APOC3,APOE,ARPC3,ARPC4,ARPC5,CDC42,CLTC,CLU,F2,HSPA8,ITGA5,ITGB1,ITGB2,ITGB3,ITGB6,LPA,LYZ,ORM2,PON1,RAB11B,RAC1,RBP4,S100A8,SERPINA1
Signaling by Rho Family GTPases	16.3	0.138	ACTA2,ACTB,ACTC1,ACTR3,ARPC3,ARPC4,ARPC5,CDC42,CFL1,CFL2,CYBB,GFAP,GNA13,GNAI2,GNAS,GNB1,GNB2,IQGAP1,ITGA2B,ITGA5,ITGA7,ITGA8,ITGAM,ITGAV,ITGB1,ITGB2,ITGB3,ITGB6,MSN,MYL6,MYL9,MYLK,RAC1,RHOB,RHOC,SEPTIN2,VIM
RHO GTPases activate PKNs	14.9	0.5	MYH10,MYH11,MYH9,MYL6,MYL9,PPP1CB,PPP1R14A,RAC1,RHOB,RHOC,YWHAB,YWHAE,YWHAQ,YWHAZ
Complement cascade	14.4	0.188	C1QA,C1QB,C1QC,C3,C4A/C4B,C5,C6,C7,C8A,C8G,C9,CD55,CD59,CD81,CFH,CFHR1,CLU,CPB2,CRP,F2,IGHG2,IGHG4,IGKV1-33,SERPING1,VTN
ABRA Signaling Pathway	14.1	0.233	ACTA2,ACTB,ACTC1,ACTN1,ACTR3,CFL1,CFL2,CKM,GSN,ITGB1,MMP9,MYH11,MYH9,MYL9,PPP1R14A,TAGLN,TPM1,TPM2,TPM3,TPM4,VCL
Actin Nucleation by ARP-WASP Complex	13.9	0.228	ACTR3,ARPC3,ARPC4,ARPC5,CDC42,ITGA2B,ITGA5,ITGA7,ITGA8,ITGAM,ITGAV,ITGB1,ITGB2,ITGB3,ITGB6,RAC1,RAP1B,RHOB,RHOC,RRAS,VASP
Paxillin Signaling	13.4	0.202	ACTA2,ACTB,ACTC1,ACTN1,ACTN4,ARF1,CDC42,ITGA2B,ITGA5,ITGA7,ITGA8,ITGAM,ITGAV,ITGB1,ITGB2,ITGB3,ITGB6,RAC1,RAP1B,RRAS,TLN1,VCL
Coagulation System	13.2	0.4	A2M,F10,F12,F13A1,F2,FGA,FGB,FGG,KNG1,PLG,SERPINA1,SERPINC1,SERPIND1,SERPINF2
Neutrophil Extracellular Trap Signaling Pathway	12.7	0.101	ATP5F1A,ATP5F1B,C1QA,C1QB,C1QC,C5,CAMP,CD14,COL12A1,COL18A1,COL1A1,COL1A2,COL4A2,COL6A1,COL6A2,COL6A3,CYBB,DEFA1 (includes others),GP1BA,IGHG2,IGHG4,IGHM,ITGAM,ITGB1,ITGB2,JCHAIN,LTF,MMP9,MPO,PDIA3,PF4,PRDX6,RAC1,SDHA,SDHB,SLC25A4,SLC25A6,SLC2A1,VDAC2
RAC Signaling	12	0.165	ACTR3,ARPC3,ARPC4,ARPC5,CD44,CDC42,CFL1,CFL2,CYBB,IQGAP1,ITGA2B,ITGA5,ITGA7,ITGA8,ITGAM,ITGAV,ITGB1,ITGB2,ITGB3,ITGB6,RAC1,RAP1B,RRAS
Smooth Muscle Contraction	11.8	0.326	ACTA2,ANXA1,ANXA6,LMOD1,MYH11,MYL6,MYL9,MYLK,TLN1,TPM1,TPM2,TPM3,TPM4,VCL
Amyloid fiber formation	11.7	0.236	APCS,APOA1,APOA4,APOE,B2M,CST3,FGA,GSN,H2BC15,HSPG2,ITM2B,LTF,LYZ,MFGE8,SAA1,TGFBI,TTR
Atherosclerosis Signaling	11.6	0.167	ALB,APOA1,APOA2,APOA4,APOC1,APOC3,APOE,CD36,CLU,COL18A1,COL1A1,COL1A2,ITGB2,LPA,LYZ,MMP9,ORM2,PON1,PRDX6,RBP4,S100A8,SERPINA1
Semaphorin Neuronal Repulsive Signaling Pathway	11.3	0.153	ACAN,CD44,CFL1,CFL2,DPYSL2,DPYSL3,ITGA2B,ITGA5,ITGA7,ITGA8,ITGAM,ITGAV,ITGB1,ITGB2,ITGB3,ITGB6,MYL6,MYL9,PPP1CB,PRKAR2A,RAC1,RRAS,VCAN
Glycolysis I	11.3	0.458	ALDOA,ALDOC,BPGM,ENO1,FBP1,GAPDH,GPI,PGAM1,PGK1,PKM,TPI1
Binding and Uptake of Ligands by Scavenger Receptors	11.3	0.18	ALB,AMBP,APOA1,APOE,CALR,CD163,CD36,COL1A1,COL1A2,COL4A2,FTH1,FTL,HBB,HP,HPR,HPX,HSP90B1,IGKV1-33,JCHAIN,SAA1
Gluconeogenesis I	11.1	0.44	ALDOA,ALDOC,BPGM,ENO1,FBP1,GAPDH,GPI,MDH1,MDH2,PGAM1,PGK1
Regulation of Cellular Mechanics by Calpain Protease	11	0.2	ACTN1,ACTN4,CAPN2,CAPNS1,ITGA2B,ITGA5,ITGA7,ITGA8,ITGAM,ITGAV,ITGB1,ITGB2,ITGB3,ITGB6,RAP1B,RRAS,TLN1,VCL
Production of Nitric Oxide and Reactive Oxygen Species in Macrophages	10.6	0.13	ALB,APOA1,APOA2,APOA4,APOC1,APOC3,APOE,CAT,CDC42,CLU,CYBB,LPA,LYZ,MPO,ORM2,PON1,PPP1CB,PPP1R14A,RAC1,RAP1B,RBP4,RHOB,RHOC,S100A8,SERPINA1
RHO GTPases activate PAKs	10.5	0.476	CDC42,FLNA,MYH10,MYH11,MYH9,MYL6,MYL9,MYLK,PPP1CB,RAC1
Leukocyte Extravasation Signaling	10.5	0.129	ACTA2,ACTB,ACTC1,ACTN1,ACTN4,ARHGAP1,CD44,CDC42,CYBB,EDIL3,F11R,GNAI2,ITGAM,ITGB1,ITGB2,MMP8,MMP9,MSN,MYL6,PECAM1,RAC1,RAP1B,TIMP1,VASP,VCL
IL-12 Signaling and Production in Macrophages	10.5	0.118	ALB,APOA1,APOA2,APOA4,APOC1,APOC3,APOE,C3,CD47,CLU,COL18A1,COL1A1,COL1A2,IGHG2,IGHG4,IGHM,ITGAM,JCHAIN,LPA,LYZ,ORM2,PON1,RAC1,RBP4,S100A8,SERPINA1,THBS1
Semaphorin interactions	10.3	0.234	CFL1,DPYSL2,DPYSL3,HSP90AB1,ITGB1,MYH10,MYH11,MYH9,MYL6,MYL9,RAC1,RHOB,RHOC,RRAS,TLN1
Gene and protein expression by JAK-STAT signaling after IL-12 stimulation	10.2	0.324	ARF1,CA1,CDC42,CFL1,CNN2,GSTO1,MSN,PPIA,RAP1B,SOD1,SOD2,TALDO1
Ephrin Receptor Signaling	10.2	0.124	ACTR3,ARPC3,ARPC4,ARPC5,CDC42,CFL1,CFL2,GNA13,GNAI2,GNAS,GNB1,GNB2,ITGA2B,ITGA5,ITGA7,ITGA8,ITGAM,ITGAV,ITGB1,ITGB2,ITGB3,ITGB6,RAC1,RAP1B,RRAS
Germ Cell-Sertoli Cell Junction Signaling	10.1	0.135	A2M,ACTA2,ACTB,ACTC1,ACTN1,ACTN4,CDC42,CFL1,CFL2,GSN,ILK,IQGAP1,ITGB1,RAC1,RAP1B,RHOB,RHOC,RRAS,TUBA1A,TUBA1C,TUBA4A,TUBB,VCL
Remodeling of Epithelial Adherens Junctions	9.9	0.221	ACTA2,ACTB,ACTC1,ACTN1,ACTN4,ACTR3,ARPC3,ARPC4,ARPC5,IQGAP1,TUBA1A,TUBA1C,TUBA4A,TUBB,VCL
PAK Signaling	9.77	0.16	CDC42,CFL1,CFL2,ITGA2B,ITGA5,ITGA7,ITGA8,ITGAM,ITGAV,ITGB1,ITGB2,ITGB3,ITGB6,MYL6,MYL9,MYLK,RAC1,RAP1B,RRAS
IL-8 Signaling	9.75	0.118	AZU1,CDC42,CSTB,CYBB,DEFA1 (includes others),GNA13,GNAI2,GNAS,GNB1,GNB2,IQGAP1,ITGAM,ITGAV,ITGB2,ITGB3,MMP9,MPO,MYL9,PLD3,RAC1,RAP1B,RHOB,RHOC,RRAS,VASP
Virus Entry via Endocytic Pathways	9.71	0.158	ACTA2,ACTB,ACTC1,B2M,CAV1,CD55,CDC42,CLTC,FLNA,FLNC,HLA-A,ITGA5,ITGB1,ITGB2,ITGB3,ITGB6,RAC1,RAP1B,RRAS
RHO GTPases activate CIT	9.51	0.474	MYH10,MYH11,MYH9,MYL6,MYL9,PPP1CB,RAC1,RHOB,RHOC
RHO GTPases Activate ROCKs	9.51	0.474	CFL1,MYH10,MYH11,MYH9,MYL6,MYL9,PPP1CB,RHOB,RHOC
Intrinsic Prothrombin Activation Pathway	9.45	0.286	COL18A1,COL1A1,COL1A2,F10,F12,F13A1,F2,FGA,FGB,FGG,KNG1,SERPINC1
Axonal Guidance Signaling	9.14	0.0775	ACTR3,ARPC3,ARPC4,ARPC5,CDC42,CFL1,CFL2,DCC,DPYSL2,GNA13,GNAI2,GNAS,GNB1,GNB2,ITGA2B,ITGA5,ITGA7,ITGA8,ITGAM,ITGAV,ITGB1,ITGB2,ITGB3,ITGB6,MMP8,MMP9,MYL6,MYL9,PDIA3,PFN1,PRKAR2A,RAC1,RAP1B,RRAS,TUBA1A,TUBA1C,TUBA4A,TUBB,VASP
Degradation of the extracellular matrix	9.04	0.212	A2M,ACAN,CAPNS1,CD44,FBN1,FBN2,FN1,HSPG2,HTRA1,LAMC1,MMP8,MMP9,PLG,SPP1
Extrinsic Prothrombin Activation Pathway	8.75	0.5	F10,F12,F13A1,F2,FGA,FGB,FGG,SERPINC1
RHOA Signaling	8.72	0.148	ACTA2,ACTB,ACTC1,ACTR3,ARHGAP1,ARPC3,ARPC4,ARPC5,CFL1,CFL2,GNA13,MSN,MYL6,MYL9,MYLK,PFN1,PPP1CB,SEPTIN2
Cell surface interactions at the vascular wall	8.35	0.11	ATP1B3,CAV1,CD44,CD47,CEACAM5,COL1A1,COL1A2,ESAM,F11R,F2,FN1,IGHM,IGKV1-33,ITGA5,ITGAM,ITGAV,ITGB1,ITGB2,ITGB3,JCHAIN,PECAM1,PF4,PPIA
GP1b-IX-V activation signalling	8.33	0.583	COL1A1,COL1A2,FLNA,GP1BA,GP1BB,GP9,YWHAZ
Signaling by TGF-beta Receptor Complex	8.18	0.226	F11R,FBN1,FKBP1A,ITGA8,ITGAV,ITGB1,ITGB3,ITGB6,LTBP1,LTBP2,LTBP4,PPP1CB
Hepatic Fibrosis Signaling Pathway	7.93	0.0784	ACTA2,CDC42,COL18A1,COL1A1,COL1A2,CYBB,FTH1,FTL,GNAI2,ITGA2B,ITGA5,ITGA7,ITGA8,ITGAM,ITGAV,ITGB1,ITGB2,ITGB3,ITGB6,MYL6,MYL9,MYLK,PRKAR2A,RAC1,RAP1B,RHOB,RHOC,RRAS,SDHA,SDHB,SOD2,SPP1,TIMP1
EPH-Ephrin signaling	7.91	0.161	ACTB,ACTR3,ARPC3,ARPC4,ARPC5,CDC42,CFL1,CLTC,MMP9,MYH10,MYH11,MYH9,MYL6,MYL9,RAC1
Syndecan interactions	7.89	0.333	ACTN1,COL1A1,COL1A2,FN1,ITGAV,ITGB1,ITGB3,THBS1,VTN
Detoxification of Reactive Oxygen Species	7.71	0.27	CAT,CYBB,GPX3,GSTP1,P4HB,PRDX2,PRDX6,SOD1,SOD2,SOD3
Translocation of SLC2A4 (GLUT4) to the plasma membrane	7.62	0.183	ACTB,MYH9,MYO5A,RAB10,RAB14,RAC1,TUBA1A,TUBA1C,TUBA4A,YWHAB,YWHAE,YWHAQ,YWHAZ
GP6 Signaling Pathway	7.56	0.133	COL12A1,COL18A1,COL1A1,COL1A2,COL4A2,COL6A1,COL6A2,COL6A3,FGA,FGB,FGG,ITGA2B,ITGB3,LAMC1,RAC1,RAP1B,TLN1
Phagosome Maturation	7.53	0.118	ATP6V1H,B2M,CALR,CANX,CTSB,CTSD,CTSZ,CYBB,HLA-A,LAMP1,LAMP2,MPO,PRDX2,PRDX6,RAC1,TUBA1A,TUBA1C,TUBA4A,TUBB
Collagen degradation	7.44	0.197	COL12A1,COL14A1,COL18A1,COL1A1,COL1A2,COL4A2,COL6A1,COL6A2,COL6A3,CTSB,MMP8,MMP9
Assembly of collagen fibrils and other multimeric structures	7.44	0.197	COL12A1,COL14A1,COL18A1,COL1A1,COL1A2,COL4A2,COL6A1,COL6A2,COL6A3,CTSB,MMP9,PCOLCE
Glioma Invasiveness Signaling	7.39	0.176	CD44,CDC42,ITGAV,ITGB3,MMP9,PLG,RAC1,RAP1B,RHOB,RHOC,RRAS,TIMP1,VTN
Agranulocyte Adhesion and Diapedesis	7.09	0.101	ACTA2,ACTB,ACTC1,AOC3,C5,FN1,GNAI2,ITGA5,ITGB1,ITGB2,MMP8,MMP9,MSN,MYH10,MYH11,MYH9,MYL6,MYL9,PECAM1,PF4,PPBP
Pulmonary Fibrosis Idiopathic Signaling Pathway	7.04	0.0826	ACTA2,ACTB,ACTC1,CAV1,COL12A1,COL18A1,COL1A1,COL1A2,COL4A2,COL6A1,COL6A2,COL6A3,F2,FN1,GNA13,ILK,ITGAV,ITGB1,ITGB6,MMP8,MMP9,NOTCH3,PLG,RAP1B,RRAS,THBS1,VIM
L1CAM interactions	6.98	0.129	ACTB,CLTC,DPYSL2,HSPA8,ITGA2B,ITGA5,ITGAV,ITGB1,ITGB3,LAMC1,MSN,RAC1,SPTBN1,TUBA1A,TUBA1C,TUBA4A
Fcγ Receptor-mediated Phagocytosis in Macrophages and Monocytes	6.97	0.149	ACTA2,ACTB,ACTC1,ACTR3,ARPC3,ARPC4,ARPC5,CDC42,MYO5A,PLD3,RAB11B,RAC1,TLN1,VASP
Epithelial Adherens Junction Signaling	6.93	0.114	ACTR3,ARPC3,ARPC4,ARPC5,CDC42,CFL1,CFL2,IQGAP1,MYH10,NOTCH3,RAC1,RAP1B,RRAS,VCL,YWHAB,YWHAE,YWHAQ,YWHAZ
Osteoarthritis Pathway	6.91	0.0952	ACAN,ANXA5,FN1,FRZB,HTRA1,ITGA2B,ITGA5,ITGA7,ITGA8,ITGAM,ITGAV,ITGB1,ITGB2,ITGB3,ITGB6,MMP9,NAMPT,RAC1,RBP4,S100A8,S100A9,SPP1
PI3K/AKT Signaling	6.76	0.101	HSP90AB1,HSP90B1,ILK,ITGA2B,ITGA5,ITGA7,ITGA8,ITGAM,ITGAV,ITGB1,ITGB2,ITGB3,ITGB6,LIMS1,RAP1B,RRAS,YWHAB,YWHAE,YWHAQ,YWHAZ
ERK/MAPK Signaling	6.75	0.0968	HSPB1,ITGA2B,ITGA5,ITGA7,ITGA8,ITGAM,ITGAV,ITGB1,ITGB2,ITGB3,ITGB6,PPP1CB,PPP1R14A,PRKAR2A,RAC1,RAP1B,RRAS,TLN1,YWHAB,YWHAQ,YWHAZ
Erythrocytes take up oxygen and release carbon dioxide	6.68	0.714	AQP1,CA1,CA2,HBB,SLC4A1
Integrin signaling	6.62	0.296	FGA,FGB,FGG,FN1,ITGA2B,ITGB3,RAP1B,TLN1
CDC42 Signaling	6.54	0.0848	ACTR3,ARPC3,ARPC4,ARPC5,B2M,CDC42,CFL1,CFL2,HLA-A,IQGAP1,ITGA2B,ITGA5,ITGA7,ITGA8,ITGAM,ITGAV,ITGB1,ITGB2,ITGB3,ITGB6,MYL6,MYL9,MYLK,PPP1CB
Platelet Aggregation (Plug Formation)	6.41	0.462	COL1A1,COL1A2,F2,GP1BA,GP1BB,GP9
Role of Tissue Factor in Cancer	6.41	0.0962	CFL1,CFL2,F10,F2,FGA,FGB,FGG,FLNC,GNA13,ITGAV,ITGB1,ITGB3,MMP9,P4HB,PDIA6,PRSS1,RAC1,RAP1B,RRAS,SERPINA10
Sirtuin Signaling Pathway	6.4	0.0833	ATP5F1A,ATP5F1B,BPGM,CPS1,G6PD,H1-2,H1-5,LDHA,LDHB,NAMPT,PGAM1,PGK1,SDHA,SDHB,SLC25A4,SLC25A6,SLC2A1,SOD1,SOD2,SOD3,TUBA1A,TUBA1C,TUBA4A,VDAC2
Regulation of TLR by endogenous ligand	6.25	0.333	CD14,CD36,FGA,FGB,FGG,S100A8,S100A9
Hepatic Fibrosis / Hepatic Stellate Cell Activation	6.24	0.0979	A2M,ACTA2,CD14,COL12A1,COL18A1,COL1A1,COL1A2,COL4A2,COL6A1,COL6A2,COL6A3,FN1,MMP9,MYH10,MYH11,MYH9,MYL6,MYL9,TIMP1
Microautophagy Signaling Pathway	6.18	0.107	COL12A1,COL18A1,COL1A1,COL1A2,COL4A2,COL6A1,COL6A2,COL6A3,HSPA8,LAMP2,PSMA3,PSMA4,PSMA6,PSMA8,PSMB2,PSMB6,PSME1
Interleukin-4 and Interleukin-13 signaling	6.11	0.127	ANXA1,CD36,COL1A2,F13A1,FN1,HSPA8,IGHG4,ITGAM,ITGB1,ITGB2,MMP9,SAA1,TIMP1,VIM
Chaperone Mediated Autophagy	6.09	0.318	GFAP,HBB,HSP90AB1,HSPA8,LAMP2,PARK7,VIM
Collagen biosynthesis and modifying enzymes	6.04	0.164	COL12A1,COL14A1,COL18A1,COL1A1,COL1A2,COL4A2,COL6A1,COL6A2,COL6A3,P4HB,PCOLCE
RAF/MAP kinase cascade	5.97	0.084	ACTB,FGA,FGB,FGG,FN1,IQGAP1,ITGA2B,ITGB3,PEBP1,PPP1CB,PSMA3,PSMA4,PSMA6,PSMA8,PSMB2,PSMB6,PSME1,RAP1B,SPTBN1,TLN1,VCL,YWHAB
Platelet Adhesion to exposed collagen	5.97	0.4	COL1A1,COL1A2,GP1BA,GP1BB,GP9,ITGB1
BAG2 Signaling Pathway	5.92	0.145	CTSB,HSPA1A/HSPA1B,HSPA1L,HSPA5,HSPA8,PSMA3,PSMA4,PSMA6,PSMA8,PSMB2,PSMB6,PSME1
Collagen chain trimerization	5.88	0.205	COL12A1,COL14A1,COL18A1,COL1A1,COL1A2,COL4A2,COL6A1,COL6A2,COL6A3
Retinoid metabolism and transport	5.88	0.205	APOA1,APOA2,APOA4,APOC3,APOE,GPC4,HSPG2,RBP4,TTR
Neuregulin Signaling	5.87	0.122	HSP90AB1,HSP90B1,ITGA2B,ITGA5,ITGA7,ITGA8,ITGAM,ITGAV,ITGB1,ITGB2,ITGB3,ITGB6,RAP1B,RRAS
Signaling by ROBO receptors	5.83	0.121	CAP1,CDC42,DCC,PFN1,PRKAR2A,PSMA3,PSMA4,PSMA6,PSMA8,PSMB2,PSMB6,PSME1,RAC1,VASP
RHO GTPase cycle	5.76	0.0667	ACTB,ACTC1,ACTN1,ARHGAP1,ARHGDIA,ARHGDIB,BASP1,CAPZB,CAV1,CDC42,CLTC,CYBB,FERMT2,FLOT1,FLOT2,GNA13,HSP90AB1,IQGAP1,ITGB1,MCAM,POTEE/POTEF,RAC1,RHOB,RHOC,SPTBN1,STOM,TPM3,TPM4,VCP,VIM
Cachexia Signaling Pathway	5.7	0.0722	ALB,AZGP1,CAPN2,CAPNS1,CRP,FGA,FGB,FGG,GNAS,HSP90AB1,HSP90B1,HSPA1A/HSPA1B,HSPA1L,HSPA5,HSPA8,P4HB,PLIN1,PRKAR2A,PSMA3,PSMA4,PSMA6,PSMA8,PSMB2,PSMB6,PSME1,SERPINA1
Glucocorticoid Receptor Signaling	5.68	0.0616	A2M,ACTB,ANXA1,ATP5F1A,ATP5F1B,B2M,CAV1,CD163,FBP1,FGG,HLA-A,HP,HSP90AB1,HSP90B1,HSPA1A/HSPA1B,HSPA1L,HSPA5,HSPA8,KRT1,KRT10,KRT18,KRT19,KRT2,KRT8,KRT85,KRT9,MMP8,MMP9,RAC1,RAP1B,RRAS,SDHA,SDHB,SLPI
Semaphorin Signaling in Neurons	5.6	0.167	ARHGAP1,CDC42,CFL1,CFL2,DPYSL2,DPYSL3,ITGB1,RAC1,RHOB,RHOC
NRF2-mediated Oxidative Stress Response	5.57	0.0851	ACTA2,ACTB,ACTC1,CAT,CBR1,EPHX1,FTH1,FTL,GSTM3,GSTO1,GSTP1,HSP90AB1,HSP90B1,MGST3,RAP1B,RRAS,SOD1,SOD2,SOD3,VCP
Phagosome Formation	5.56	0.0568	ACTR3,ARPC3,ARPC4,ARPC5,C3,CD14,CD36,CDC42,CFL1,CFL2,FN1,IGHG2,IGHG4,IGHM,ITGA2B,ITGA5,ITGA7,ITGA8,ITGAM,ITGAV,ITGB1,ITGB2,ITGB3,ITGB6,JCHAIN,MARCKS,MYH10,MYH11,MYH9,MYL6,MYL9,MYLK,PLD3,PRDX6,RAC1,RAP1B,RRAS,TLN1,VTN
Sertoli Cell-Germ Cell Junction Signaling Pathway (Enhanced)	5.49	0.084	A2M,ACTA2,ACTB,ACTC1,ACTR3,ARPC3,ARPC4,ARPC5,CDC42,F11R,ILK,IQGAP1,ITGB1,LAMC1,MMP8,MMP9,PRKAR2A,RAC1,RAP1B,RRAS
Plasma lipoprotein assembly, remodeling, and clearance	5.48	0.145	A2M,ALB,APOA1,APOA2,APOA4,APOC1,APOC3,APOE,CLTC,LPA,P4HB
Serotonin Receptor Signaling	5.47	0.0645	CAV1,CD44,CDC42,F13A1,FBP1,FGA,FGB,FGG,GNA13,GNAI2,GNAS,GNB1,GNB2,ITGA2B,ITGB1,ITGB3,MMP9,MYLK,PDIA3,PLD3,PLIN1,PPP1CB,PRDX6,PRKAR2A,QDPR,RAC1,RAP1B,RHOB,RHOC,RRAS
Macropinocytosis Signaling	5.42	0.143	ACTN4,CD14,CDC42,ITGA5,ITGB1,ITGB2,ITGB3,ITGB6,RAC1,RAP1B,RRAS
Class I MHC mediated antigen processing and presentation	5.37	0.0693	B2M,CALR,CANX,CD14,CD36,CYBB,FGA,FGB,FGG,HLA-A,HSPA5,PDIA3,PSMA3,PSMA4,PSMA6,PSMA8,PSMB2,PSMB6,PSME1,S100A8,S100A9,UBA1,UBE2D2,UBE2V1,UBE2V2,UBR4
Erythrocytes take up carbon dioxide and release oxygen	5.37	0.455	AQP1,CA1,CA2,HBB,SLC4A1
Ferroptosis Signaling Pathway	5.31	0.109	ARF1,CTSB,CYBB,FTH1,FTL,GSS,H2AZ2,H2BC15,HSPB1,MACROH2A1,PEBP1,RAP1B,RRAS,VDAC2
Sertoli Cell-Sertoli Cell Junction Signaling	5.3	0.0816	A2M,ACTA2,ACTB,ACTC1,ACTN1,ACTN4,CDC42,F11R,ITGB1,LAMC1,RAC1,RAP1B,RRAS,SPTBN1,TIMP1,TUBA1A,TUBA1C,TUBA4A,TUBB,VCL
Phospholipase C Signaling	5.27	0.0599	AHNAK,CDC42,GNA13,GNAS,GNB1,GNB2,IGHG2,IGHG4,IGHM,IGKV1-33,ITGA2B,ITGA5,ITGA7,ITGA8,ITGAM,ITGAV,ITGB1,ITGB2,ITGB3,ITGB6,JCHAIN,MARCKS,MYL6,MYL9,PEBP1,PLD3,PPP1CB,PPP1R14A,RAC1,RAP1B,RHOB,RHOC,RRAS
Wound Healing Signaling Pathway	5.19	0.0803	ACTA2,COL12A1,COL18A1,COL1A1,COL1A2,COL4A2,COL6A1,COL6A2,COL6A3,F2,FN1,ITGB1,LAMC1,MMP8,MMP9,PF4,RAC1,RAP1B,RRAS,VIM
fMLP Signaling in Neutrophils	5.16	0.106	ACTR3,ARPC3,ARPC4,ARPC5,CDC42,CYBB,GNA13,GNAI2,GNAS,GNB1,GNB2,RAC1,RAP1B,RRAS
Protein Ubiquitination Pathway	5.16	0.0772	B2M,HLA-A,HSP90AB1,HSP90B1,HSPA1A/HSPA1B,HSPA1L,HSPA5,HSPA8,HSPB1,HSPB6,PSMA3,PSMA4,PSMA6,PSMB2,PSMB6,PSME1,TRAP1,UBA1,UBE2D2,UBE2V1,UBE2V2
PTEN Signaling	5.13	0.0993	CDC42,ILK,ITGA2B,ITGA5,ITGA7,ITGA8,ITGAM,ITGAV,ITGB1,ITGB2,ITGB3,ITGB6,RAC1,RAP1B,RRAS
HGF Signaling	5.08	0.104	CDC42,ITGA2B,ITGA5,ITGA7,ITGA8,ITGAM,ITGAV,ITGB1,ITGB2,ITGB3,ITGB6,RAC1,RAP1B,RRAS
MyD88:MAL(TIRAP) cascade initiated on plasma membrane	5.04	0.19	CD14,CD36,FGA,FGB,FGG,S100A8,S100A9,UBE2V1
RHO GTPases activate IQGAPs	4.99	0.226	ACTB,CDC42,IQGAP1,RAC1,TUBA1A,TUBA1C,TUBA4A
Dissolution of Fibrin Clot	4.95	0.385	HRG,PLG,S100A10,SERPINE2,SERPINF2
Huntington's Disease Signaling	4.92	0.0745	ATP5F1A,ATP5F1B,CAPN2,CAPNS1,CLTC,CTSD,GNB1,GNB2,HSPA1A/HSPA1B,HSPA1L,HSPA5,HSPA8,PSMA3,PSMA4,PSMA6,PSMA8,PSMB2,PSMB6,PSME1,SDHA,SDHB
Ephrin B Signaling	4.87	0.139	CAP1,CDC42,CFL1,CFL2,GNA13,GNAI2,GNAS,GNB1,GNB2,RAC1
Reelin Signaling in Neurons	4.86	0.1	ACTR3,APOE,ARHGEF38,ARPC3,ARPC4,ARPC5,CDC42,CFL1,ITGA5,ITGB1,MAP1B,PAFAH1B2,RAC1,RAP1B
Tight Junction Signaling	4.81	0.0889	ACTA2,ACTB,ACTC1,CDC42,CPSF2,F11R,MYH10,MYH11,MYH9,MYL6,MYL9,MYLK,PRKAR2A,RAC1,VASP,VCL
GPER1 signaling	4.81	0.178	FN1,GNAI2,GNAS,GNB1,GNB2,ITGA5,ITGB1,PRKAR2A
TEC Kinase Signaling	4.77	0.0707	ACTA2,ACTB,ACTC1,CDC42,GNA13,GNAI2,GNAS,GNB1,GNB2,ITGA2B,ITGA5,ITGA7,ITGA8,ITGAM,ITGAV,ITGB1,ITGB2,ITGB3,ITGB6,RAC1,RHOB,RHOC
Thrombin Signaling	4.76	0.0807	ARHGEF38,CDC42,F2,GNA13,GNAI2,GNAS,GNB1,GNB2,MYL6,MYL9,MYLK,PDIA3,PPP1CB,RAC1,RAP1B,RHOB,RHOC,RRAS
Apelin Adipocyte Signaling Pathway	4.76	0.122	CAT,CYBB,GNAI2,GPX3,GSTP1,MGST3,PLIN1,PRDX6,PRKAR2A,RAC1,SOD1
Cell junction organization	4.66	0.12	ACTB,ACTN1,F11R,FERMT2,FLNA,FLNC,ILK,ITGB1,LIMS1,RSU1,VASP
14-3-3-mediated Signaling	4.63	0.102	GFAP,PDIA3,RAP1B,RRAS,TUBA1A,TUBA1C,TUBA4A,TUBB,VIM,YWHAB,YWHAE,YWHAQ,YWHAZ
Superoxide Radicals Degradation	4.57	0.5	CAT,SOD1,SOD2,SOD3
Hedgehog 'off' state	4.55	0.107	GNAS,PRKAR2A,PSMA3,PSMA4,PSMA6,PSMA8,PSMB2,PSMB6,PSME1,TUBA1A,TUBA1C,TUBA4A
RHO GTPases Activate WASPs and WAVEs	4.54	0.194	ACTB,ACTR3,ARPC3,ARPC4,ARPC5,CDC42,RAC1
Dilated Cardiomyopathy Signaling Pathway	4.52	0.0933	ACTA2,ACTB,ACTC1,CNN1,GNAS,ILK,LMNA,MYH10,MYH11,MYH9,MYL6,MYL9,PRKAR2A,TPM1
Hedgehog ligand biogenesis	4.43	0.138	P4HB,PSMA3,PSMA4,PSMA6,PSMA8,PSMB2,PSMB6,PSME1,VCP
Role of Osteoclasts in Rheumatoid Arthritis Signaling Pathway	4.39	0.0686	CDC42,COL12A1,COL18A1,COL1A1,COL1A2,COL4A2,COL6A1,COL6A2,COL6A3,FRZB,GSN,ITGA5,ITGB3,MMP8,MMP9,RAC1,RAP1B,RHOB,RHOC,RRAS,SPP1
Protein Kinase A Signaling	4.36	0.0619	DCC,FLNA,FLNC,GNA13,GNAI2,GNAS,GNB1,GNB2,H1-2,H1-5,MYH10,MYL6,MYL9,MYLK,PDIA3,PPP1CB,PPP1R14A,PRKAR2A,PYGB,RAP1B,VASP,YWHAB,YWHAE,YWHAQ,YWHAZ
Multiple Sclerosis Signaling Pathway	4.34	0.078	C1QA,C1QB,C1QC,C3,C5,C6,C7,C8A,C8G,C9,CAPN2,CAPNS1,HLA-A,MMP9,MPO,PLP1,SLC4A1
Natural Killer Cell Signaling	4.33	0.0812	B2M,CDC42,CFL1,CFL2,COL18A1,COL1A1,COL1A2,HLA-A,HSPA1A/HSPA1B,HSPA1L,HSPA5,HSPA8,ITGB1,RAC1,RAP1B,RRAS
Fcgamma receptor (FCGR) dependent phagocytosis	4.33	0.0897	ACTB,ACTR3,ARPC3,ARPC4,ARPC5,CDC42,CFL1,HSP90AB1,IGHG2,IGHG4,IGKV1-33,MYH9,MYO5A,RAC1
Agrin Interactions at Neuromuscular Junction	4.22	0.13	ACTA2,ACTB,ACTC1,CDC42,ITGB1,LAMC1,RAC1,RAP1B,RRAS
Pentose Phosphate Pathway (Oxidative Branch)	4.19	0.75	G6PD,PGD,PGLS
Factors involved in megakaryocyte development and platelet production	4.19	0.116	ACTB,CAPZB,CDC42,EHD2,EHD3,HBB,HBD,HBG2,PRKAR2A,RAC1
HSP90 chaperone cycle for steroid hormone receptors in the presence of ligand	4.15	0.145	CAPZB,HSP90AB1,HSPA1A/HSPA1B,HSPA1L,HSPA8,TUBA1A,TUBA1C,TUBA4A
FAT10 Signaling Pathway	4.15	0.145	PSMA3,PSMA4,PSMA6,PSMA8,PSMB2,PSMB6,PSME1,UBA1
Pentose Phosphate Pathway	4.11	0.4	G6PD,PGD,PGLS,TALDO1
RUNX1 regulates megakaryocyte differentiation and platelet function	4.04	0.14	GP1BA,H2AJ,H2AZ2,H2BC15,ITGA2B,MYL9,PF4,THBS1
Cellular Effects of Sildenafil (Viagra)	4.03	0.089	ACTA2,ACTB,ACTC1,GNAS,MYH10,MYH11,MYH9,MYL6,MYL9,MYLK,PDIA3,PPP1CB,PRKAR2A
HIF1α Signaling	4.03	0.0766	CYBB,GPI,HSPA1A/HSPA1B,HSPA1L,HSPA5,HSPA8,LDHA,LDHB,MMP8,MMP9,PKM,RAC1,RAP1B,RRAS,SLC2A1,VIM
Unfolded protein response	4.02	0.111	CALR,CANX,HSP90B1,HSPA1A/HSPA1B,HSPA1L,HSPA5,HSPA8,P4HB,PDIA6,VCP
Aggrephagy	4.02	0.163	PARK7,TUBA1A,TUBA1C,TUBA4A,UBE2V1,VCP,VIM
MAPK6/MAPK4 signaling	3.94	0.109	CDC42,HSPB1,PSMA3,PSMA4,PSMA6,PSMA8,PSMB2,PSMB6,PSME1,RAC1
Estrogen Receptor Signaling	3.93	0.0594	ATP5F1A,ATP5F1B,CAV1,CFL1,CFL2,GNA13,GNAI2,GNAS,GNB1,GNB2,HSP90AB1,HSP90B1,MMP8,MMP9,MYL6,MYL9,PDIA3,PPP1CB,PRKAR2A,RAP1B,RRAS,SDHA,SDHB,SOD2
CCR3 Signaling in Eosinophils	3.82	0.0902	CFL1,CFL2,GNA13,GNAI2,GNAS,GNB1,GNB2,MYLK,PPP1CB,RAC1,RAP1B,RRAS
Activation of Matrix Metalloproteinases	3.79	0.182	COL18A1,MMP8,MMP9,PLG,PRSS1,TIMP1
Regulation of eIF4 and p70S6K Signaling	3.77	0.0795	EIF4G1,ITGA2B,ITGA5,ITGA7,ITGA8,ITGAM,ITGAV,ITGB1,ITGB2,ITGB3,ITGB6,RAP1B,RPS12,RRAS
Mitotic G2-G2/M phases	3.74	0.0754	HSP90AB1,MYBL2,PPP1CB,PSMA3,PSMA4,PSMA6,PSMA8,PSMB2,PSMB6,PSME1,TUBA1A,TUBA1C,TUBA4A,TUBB,YWHAE
Iron homeostasis signaling pathway	3.73	0.0882	ACO2,ATP6V1H,CD163,CP,FTH1,FTL,HBA1/HBA2,HBB,HBD,HBG2,HP,HPX
Triglyceride metabolism	3.71	0.176	CAV1,FABP1,FABP4,FABP5,PLIN1,PPP1CB
Glycosaminoglycan metabolism	3.71	0.113	ACAN,BGN,CD44,FMOD,GPC4,HSPG2,OGN,PRELP,VCAN
Tumor Microenvironment Pathway	3.67	0.0778	CD44,COL1A1,COL1A2,FN1,HLA-A,ITGA5,ITGB3,MMP8,MMP9,RAC1,RAP1B,RRAS,SLC2A1,SPP1
TCA Cycle II (Eukaryotic)	3.62	0.217	ACO2,MDH1,MDH2,SDHA,SDHB
Vitamin-C Transport	3.62	0.217	GLRX,GSTO1,LRRC8D,SLC2A1,STOM
Advanced glycosylation endproduct receptor signaling	3.61	0.308	DDOST,LGALS3,S100A12,SAA1
Striated Muscle Contraction	3.57	0.167	ACTC1,TPM1,TPM2,TPM3,TPM4,VIM
Xenobiotic Metabolism AHR Signaling Pathway	3.55	0.107	ALDH1A1,ALDH1B1,GSTM3,GSTO1,GSTP1,HSP90AB1,HSP90B1,MGST3,PON1
Integration of energy metabolism	3.53	0.0971	CD36,GNAI2,GNAS,GNB1,GNB2,IQGAP1,MARCKS,PRKAR2A,SLC2A1,TALDO1
Antigen Presentation Pathway	3.44	0.158	B2M,CALR,CANX,HLA-A,PDIA3,PSMB6
Immunogenic Cell Death Signaling Pathway	3.44	0.103	ANXA1,CALR,HSP90AB1,HSP90B1,HSPA1A/HSPA1B,HSPA1L,HSPA5,HSPA8,PDIA3
Regulation of Apoptosis	3.43	0.132	PSMA3,PSMA4,PSMA6,PSMA8,PSMB2,PSMB6,PSME1
CXCR4 Signaling	3.4	0.0769	CDC42,GNA13,GNAI2,GNAS,GNB1,GNB2,MYL6,MYL9,RAC1,RAP1B,RHOB,RHOC,RRAS
ROBO SLIT Signaling Pathway	3.39	0.0866	ACTR3,ARF1,ARPC3,ARPC4,ARPC5,CAP1,CDC42,DCC,MYL9,PRKAR2A,RAC1
Chaperone Mediated Autophagy Signaling Pathway	3.39	0.0582	ATP6V1H,GFAP,HSP90AB1,HSP90B1,HSPA1A/HSPA1B,HSPA1L,HSPA5,HSPA8,LAMP2,MMP8,MMP9,PARK7,PSMA3,PSMA4,PSMA6,PSMA8,PSMB2,PSMB6,PSME1,RAB11B,RAC1
The citric acid (TCA) cycle and respiratory electron transport	3.33	0.127	ACO2,GLO1,LDHA,LDHB,MDH2,SDHA,SDHB
Mitochondrial Dysfunction	3.3	0.0587	ACO2,ATP1A1,ATP1B3,ATP5F1A,ATP5F1B,CAPN2,CAPNS1,CYB5R3,FIS1,GPX3,GSTP1,MGST3,PARK7,PRDX6,PRKAR2A,SDHA,SDHB,SOD1,SOD2,VDAC2
Pentose phosphate pathway	3.28	0.429	G6PD,PGD,TALDO1
S100 Family Signaling Pathway	3.25	0.0461	AHNAK,ANXA1,ATP5F1A,ATP5F1B,CACYBP,CD36,CTSD,CYBB,DEFA1 (includes others),IGHG2,IGHG4,IGHM,ILK,IQGAP1,JCHAIN,MCAM,MMP8,MMP9,MYH9,PDIA3,PLG,PRKAR2A,RAC1,S100A10,S100A11,S100A12,S100A4,S100A6,S100A8,S100A9,SERPINF2,TPM1,TPM2,TPM3,TPM4
Gap Junction Signaling	3.25	0.0707	ACTA2,ACTB,ACTC1,CAV1,GNAI2,GNAS,PDIA3,PRKAR2A,RAP1B,RRAS,TUBA1A,TUBA1C,TUBA4A,TUBB
Cellular response to hypoxia	3.2	0.107	PSMA3,PSMA4,PSMA6,PSMA8,PSMB2,PSMB6,PSME1,UBE2D2
Formaldehyde Oxidation II (Glutathione-dependent)	3.19	1	ADH5,ESD
Signaling by PDGF	3.19	0.121	COL4A2,COL6A1,COL6A2,COL6A3,PLG,SPP1,THBS1
Metabolism of polyamines	3.14	0.119	PSMA3,PSMA4,PSMA6,PSMA8,PSMB2,PSMB6,PSME1
Role of JAK family kinases in IL-6-type Cytokine Signaling	3.13	0.104	CRP,HSP90AB1,HSP90B1,SERPINA1,SERPINA10,SERPINA3,SERPINA4,TIMP1
NIK-->noncanonical NF-kB signaling	3.1	0.117	PSMA3,PSMA4,PSMA6,PSMA8,PSMB2,PSMB6,PSME1
Regulation of mRNA stability by proteins that bind AU-rich elements	3.09	0.136	EIF4G1,HSPA1A/HSPA1B,HSPA8,HSPB1,YWHAB,YWHAZ
Inhibition of ARE-Mediated mRNA Degradation Pathway	3.08	0.075	PRKAR2A,PSMA3,PSMA4,PSMA6,PSMA8,PSMB2,PSMB6,PSME1,YWHAB,YWHAE,YWHAQ,YWHAZ
NFE2L2 regulates pentose phosphate pathway genes	3.08	0.375	G6PD,PGD,TALDO1
Sucrose Degradation V (Mammalian)	3.08	0.375	ALDOA,ALDOC,TPI1
RHO GTPases Activate Formins	3.06	0.0791	ACTB,CDC42,CENPI,ITGB1,PFN1,RAC1,RHOB,RHOC,TUBA1A,TUBA1C,TUBA4A
Oxytocin Signaling Pathway	3.06	0.0607	CD36,GNA13,GNAI2,GNB1,GNB2,HSPB1,MYH10,MYH11,MYH9,MYL6,MYL9,MYLK,PPP1CB,PPP1R14A,PRKAR2A,RAP1B,RRAS
Maturity Onset Diabetes of Young (MODY) Signaling	3.05	0.101	APOA1,APOA2,APOA4,APOC1,APOC3,APOE,FABP1,GAPDH
Pathogen Induced Cytokine Storm Signaling Pathway	3.03	0.0557	C3,C5,CD163,COL12A1,COL18A1,COL1A1,COL1A2,COL4A2,COL6A1,COL6A2,COL6A3,CRP,FGA,FGB,FGG,FTH1,FTL,PF4,PPBP,SLC2A1
Metabolism of Angiotensinogen to Angiotensins	3.02	0.222	ANPEP,CPB2,CTSD,CTSZ
Glucose metabolism	3.02	0.1	ALDOA,ALDOC,FBP1,GPI,MDH1,MDH2,PKM,TPI1
Cardiac Hypertrophy Signaling	2.99	0.0618	CDC42,GNA13,GNAI2,GNAS,GNB1,GNB2,HSPB1,MYL6,MYL9,PDIA3,PRKAR2A,RAC1,RAP1B,RHOB,RHOC,RRAS
MSP-RON Signaling in Cancer Cells Pathway	2.99	0.0775	ACTA2,F12,FLNA,ITGB1,RAP1B,RRAS,VIM,YWHAB,YWHAE,YWHAQ,YWHAZ
ABC-family proteins mediated transport	2.96	0.0891	APOA1,PSMA3,PSMA4,PSMA6,PSMA8,PSMB2,PSMB6,PSME1,VCP
VEGF Signaling	2.96	0.0891	ACTA2,ACTB,ACTC1,ACTN1,ACTN4,RAP1B,RRAS,VCL,YWHAE
Signaling by NOTCH4	2.94	0.0976	ACTA2,PSMA3,PSMA4,PSMA6,PSMB2,PSMB6,PSME1,YWHAZ
Xenobiotic Metabolism PXR Signaling Pathway	2.92	0.0684	ALDH1A1,ALDH1B1,CAT,ESD,GSTM3,GSTO1,GSTP1,HSP90AB1,HSP90B1,MGST3,PPP1CB,PPP1R14A,PRKAR2A
DNA Replication Pre-Initiation	2.9	0.0874	H2AJ,H2AZ2,H2BC15,PSMA3,PSMA4,PSMA6,PSMB2,PSMB6,PSME1
Calcium Signaling	2.86	0.0645	ACTA2,ACTC1,CALR,MYH10,MYH11,MYH9,MYL6,MYL9,PRKAR2A,RAP1B,TPM1,TPM2,TPM3,TPM4
TCR signaling	2.84	0.0794	PSMA3,PSMA4,PSMA6,PSMA8,PSMB2,PSMB6,PSME1,UBE2D2,UBE2V1,VASP
Gap junction trafficking and regulation	2.8	0.147	ACTB,CLTC,TUBA1A,TUBA1C,TUBA4A
Inhibition of Angiogenesis by TSP1	2.8	0.147	CD36,CD47,HSPG2,MMP9,THBS1
α-Adrenergic Signaling	2.79	0.0841	GNA13,GNAI2,GNAS,GNB1,GNB2,PRKAR2A,PYGB,RAP1B,RRAS
Pancreatic Secretion Signaling Pathway	2.78	0.061	AQP1,ARHGDIA,ARHGDIB,CA1,CA2,CA3,CLCA2,GNA13,GNAS,PDIA3,PPP1CB,PPP1R14A,PRKAR2A,RAC1,RAP1B
TNFR2 non-canonical NF-kB pathway	2.78	0.103	PSMA3,PSMA4,PSMA6,PSMA8,PSMB2,PSMB6,PSME1
Transcriptional regulation by RUNX1	2.77	0.0728	H2AJ,H2AZ2,H2BC15,LGALS3,PSMA3,PSMA4,PSMA6,PSMA8,PSMB2,PSMB6,PSME1
Netrin Signaling	2.77	0.069	ACTR3,ARPC3,ARPC4,ARPC5,CDC42,DCC,DPYSL2,DPYSL3,PGK1,PRKAR2A,RAC1,VASP
G Beta Gamma Signaling	2.77	0.0775	CAV1,CDC42,GNA13,GNAI2,GNAS,GNB1,GNB2,PRKAR2A,RAP1B,RRAS
ATF6 (ATF6-alpha) activates chaperone genes	2.77	0.3	CALR,HSP90B1,HSPA5
TCF dependent signaling in response to WNT	2.76	0.0657	CAV1,H2AJ,H2AZ2,H2BC15,PSMA3,PSMA4,PSMA6,PSMA8,PSMB2,PSMB6,PSME1,SOST,YWHAZ
GPVI-mediated activation cascade	2.74	0.143	CDC42,COL1A1,COL1A2,RAC1,RHOB
Glutathione-mediated Detoxification	2.74	0.143	ANPEP,GSTM3,GSTO1,GSTP1,MGST3
Ascorbate Recycling (Cytosolic)	2.72	0.667	GLRX,GSTO1
Apoptotic execution phase	2.7	0.115	GSN,H1-2,H1-5,HMGB2,LMNA,VIM
KEAP1-NFE2L2 pathway	2.68	0.0889	PSMA3,PSMA4,PSMA6,PSMA8,PSMB2,PSMB6,PSME1,VCP
eNOS Signaling	2.68	0.071	AQP1,CAV1,GNAS,HSP90AB1,HSP90B1,HSPA1A/HSPA1B,HSPA1L,HSPA5,HSPA8,KNG1,PRKAR2A
RHO GTPases Activate NADPH Oxidases	2.68	0.182	CYBB,RAC1,S100A8,S100A9
Metabolism of porphyrins	2.6	0.174	ALAD,ALB,BLVRB,FABP1
Nephrin family interactions	2.6	0.174	ACTN1,ACTN4,IQGAP1,SPTBN1
Regulation of RUNX2 expression and activity	2.6	0.0959	PSMA3,PSMA4,PSMA6,PSMA8,PSMB2,PSMB6,PSME1
ERK5 Signaling	2.56	0.0946	GNA13,RAP1B,RRAS,YWHAB,YWHAE,YWHAQ,YWHAZ
Hypoxia Signaling in the Cardiovascular System	2.56	0.0946	HSP90AB1,HSP90B1,LDHA,P4HB,UBE2D2,UBE2V1,UBE2V2
Inhibition of Matrix Metalloproteases	2.53	0.128	A2M,HSPG2,MMP8,MMP9,TIMP1
Reversible hydration of carbon dioxide	2.52	0.25	CA1,CA2,CA3
Synaptogenesis Signaling Pathway	2.5	0.0538	ACTR3,APOE,ARPC3,ARPC4,ARPC5,CDC42,CFL1,HSPA8,MAP1B,MARCKS,PRKAR2A,RAC1,RAP1B,RRAS,THBS1,TLN1,UNC13A
Neuroprotective Role of THOP1 in Alzheimer's Disease	2.49	0.0763	HLA-A,HTRA1,KNG1,MMP9,PLG,PRKAR2A,PRSS1,SERPINA3,YWHAE
Cellular response to heat stress	2.48	0.0825	HSP90AB1,HSPA1A/HSPA1B,HSPA1L,HSPA5,HSPA8,HSPB1,ST13,YWHAE
Iron uptake and transport	2.46	0.103	ALAD,ATP6V1H,CAND1,CP,FTH1,FTL
Glutathione Redox Reactions II	2.43	0.5	GLRX,PDIA3
Rapoport-Luebering Glycolytic Shunt	2.43	0.5	BPGM,PGAM1
Signaling by MET	2.4	0.0886	COL1A1,COL1A2,FN1,ITGB1,LAMC1,RAC1,RAP1B
Signaling by the B Cell Receptor (BCR)	2.39	0.0651	FKBP1A,IGHM,IGKV1-33,PPIA,PSMA3,PSMA4,PSMA6,PSMA8,PSMB2,PSMB6,PSME1
MSP-RON Signaling Pathway	2.39	0.1	ACTA2,ACTB,ACTC1,F12,ITGAM,ITGB2
Colorectal Cancer Metastasis Signaling	2.38	0.0554	CDC42,DCC,GNA13,GNAI2,GNAS,GNB1,GNB2,MMP8,MMP9,PRKAR2A,RAC1,RAP1B,RHOB,RHOC,RRAS
COPI-mediated anterograde transport	2.35	0.0784	ARF1,CAPZB,CD55,CD59,SPTBN1,TUBA1A,TUBA1C,TUBA4A
Vasopressin regulates renal water homeostasis via Aquaporins	2.34	0.116	AQP1,GNAS,GNB1,GNB2,PRKAR2A
Glutathione Redox Reactions I	2.34	0.148	GPX3,GSTP1,MGST3,PRDX6
MHC class II antigen presentation	2.31	0.0714	ARF1,CANX,CAPZB,CLTC,CTSB,CTSD,TUBA1A,TUBA1C,TUBA4A
LPS/IL-1 Mediated Inhibition of RXR Function	2.3	0.056	ALDH1A1,ALDH1B1,APOC1,APOE,CAT,CD14,FABP1,FABP4,FABP5,GSTM3,GSTO1,GSTP1,MGST3,SOD3
IGF-1 Signaling	2.25	0.0755	IGFBP7,PRKAR2A,RAP1B,RRAS,YWHAB,YWHAE,YWHAQ,YWHAZ
Arsenate Detoxification I (Glutaredoxin)	2.21	0.4	GSTO1,PNP
Hedgehog 'on' state	2.2	0.0814	PSMA3,PSMA4,PSMA6,PSMA8,PSMB2,PSMB6,PSME1
HIPPO signaling	2.2	0.0814	CD44,PPP1CB,PPP1R14A,YWHAB,YWHAE,YWHAQ,YWHAZ
Signaling by VEGF	2.2	0.0741	ACTB,CAV1,CDC42,CYBB,HSPB1,ITGAV,ITGB3,RAC1
Aryl Hydrocarbon Receptor Signaling	2.16	0.0637	ALDH1A1,ALDH1B1,CTSD,GSTM3,GSTO1,GSTP1,HSP90AB1,HSP90B1,HSPB1,MGST3
Regulation of mitotic cell cycle	2.15	0.0795	PSMA3,PSMA4,PSMA6,PSMA8,PSMB2,PSMB6,PSME1
TP53 Regulates Metabolic Genes	2.15	0.0795	G6PD,GPI,PRDX2,YWHAB,YWHAE,YWHAQ,YWHAZ
Rap1 signalling	2.15	0.188	RAP1B,YWHAB,YWHAZ
Glutaryl-CoA Degradation	2.15	0.188	CA1,HADH,PARK7
Nucleosome assembly	2.14	0.104	CENPI,H2AJ,H2AZ2,H2BC15,NPM1
Apelin Muscle Signaling Pathway	2.14	0.104	GNA13,GNAI2,GNAS,GNB1,GNB2
P2Y Purigenic Receptor Signaling Pathway	2.13	0.0672	GNAI2,GNB1,GNB2,ITGA2B,ITGB3,PDIA3,PRKAR2A,RAP1B,RRAS
Toll-like Receptor Cascades	2.12	0.129	CD14,CD36,ITGAM,ITGB2
Ethanol Degradation II	2.12	0.129	ADH1B,ADH5,ALDH1A1,ALDH1B1
Granulocyte Adhesion and Diapedesis	2.09	0.0591	C5,GNAI2,ITGAM,ITGB1,ITGB2,MMP8,MMP9,MSN,PECAM1,PF4,PPBP
Thrombin signalling through proteinase activated receptors (PARs)	2.07	0.125	F2,GNA13,GNB1,GNB2
Degradation of beta-catenin by the destruction complex	2.07	0.0769	PSMA3,PSMA4,PSMA6,PSMA8,PSMB2,PSMB6,PSME1
Pyruvate Fermentation to Lactate	2.04	0.333	LDHA,LDHB
CDK5 Signaling	2.04	0.0696	GNAS,ITGB1,LAMC1,PPP1CB,PPP1R14A,PRKAR2A,RAP1B,RRAS
PPARα/RXRα Activation	2.04	0.0582	APOA1,APOA2,CAND1,CD36,GNAS,HSP90AB1,HSP90B1,PDIA3,PRKAR2A,RAP1B,RRAS
Signal amplification	2.03	0.121	GNA13,GNAI2,GNB1,GNB2
Noradrenaline and Adrenaline Degradation	2.03	0.121	ADH1B,ADH5,ALDH1A1,ALDH1B1
Gαi Signaling	2.02	0.0643	CAV1,GNA13,GNAI2,GNAS,GNB1,GNB2,PRKAR2A,RAP1B,RRAS
Cell Cycle Checkpoints	2.01	0.0517	CENPI,H2BC15,PSMA3,PSMA4,PSMA6,PSMA8,PSMB2,PSMB6,PSME1,UBE2V2,YWHAB,YWHAE,YWHAQ,YWHAZ
Antimicrobial peptides	1.98	0.118	CAMP,LTF,S100A8,S100A9
Late endosomal microautophagy	1.98	0.118	HBB,HSPA8,PARK7,VIM
Extra-nuclear estrogen signaling	1.97	0.0822	CAV1,GNAI2,GNB1,GNB2,HSPB1,MMP9
Transcriptional regulation by RUNX3	1.95	0.0729	PSMA3,PSMA4,PSMA6,PSMB2,PSMB6,PSME1,SPP1
trans-Golgi Network Vesicle Budding	1.95	0.0811	ARF1,CLTC,CTSZ,FTH1,FTL,HSPA8
FOXO-mediated transcription	1.93	0.158	YWHAB,YWHAQ,YWHAZ
Gαq Signaling	1.93	0.0588	CDC42,GNA13,GNAI2,GNAS,GNB1,GNB2,PLD3,RAC1,RHOB,RHOC
C-type lectin receptors (CLRs)	1.92	0.0621	PSMA3,PSMA4,PSMA6,PSMA8,PSMB2,PSMB6,PSME1,UBE2D2,UBE2V1
Aspartate Degradation II	1.9	0.286	MDH1,MDH2
Pulmonary Healing Signaling Pathway	1.89	0.0556	CDC42,CFL1,CFL2,MMP8,MMP9,NOTCH3,PECAM1,RAC1,RAP1B,RRAS,THBS1
DNA Damage/Telomere Stress Induced Senescence	1.89	0.0909	H1-2,H1-5,H2AJ,H2AZ2,H2BC15
E3 ubiquitin ligases ubiquitinate target proteins	1.89	0.0909	H2BC15,HLA-A,UBE2D2,UBE2V2,VCP
Sensory processing of sound by outer hair cells of the cochlea	1.89	0.0909	ACTB,GSN,MSN,MYH9,SPTBN1
Aldosterone Signaling in Epithelial Cells	1.89	0.0581	HSP90AB1,HSP90B1,HSPA1A/HSPA1B,HSPA1L,HSPA5,HSPA8,HSPB1,HSPB6,PDIA3,TRAP1
Endoplasmic Reticulum Stress Pathway	1.87	0.15	CALR,HSP90B1,HSPA5
S Phase	1.86	0.07	PSMA3,PSMA4,PSMA6,PSMA8,PSMB2,PSMB6,PSME1
Phase I - Functionalization of compounds	1.81	0.0686	ADH1B,ADH5,ALDH1A1,ALDH1B1,AOC3,CYB5R3,PTGIS
Sumoylation Pathway	1.81	0.0686	ARHGDIA,ARHGDIB,CDC42,RAC1,RHOB,RHOC,SUMO4
Fc epsilon receptor (FCERI) signaling	1.79	0.0537	IGKV1-33,PSMA3,PSMA4,PSMA6,PSMA8,PSMB2,PSMB6,PSME1,RAC1,UBE2D2,UBE2V1
G alpha (12/13) signalling events	1.79	0.075	ARHGEF38,GNA13,GNB1,GNB2,RHOB,RHOC
Interleukin-1 family signaling	1.78	0.0625	PSMA3,PSMA4,PSMA6,PSMA8,PSMB2,PSMB6,PSME1,UBE2V1
Xenobiotic Metabolism Signaling	1.77	0.0483	ALDH1A1,ALDH1B1,CAT,ESD,FTL,GSTM3,GSTO1,GSTP1,HSP90AB1,HSP90B1,MGST3,RAP1B,RRAS,SOD3
Mitotic Metaphase and Anaphase	1.76	0.0511	CENPI,LMNA,PSMA3,PSMA4,PSMA6,PSMA8,PSMB2,PSMB6,PSME1,TUBA1A,TUBA1C,TUBA4A
Interconversion of nucleotide di- and triphosphates	1.76	0.136	AK1,AK2,GLRX
TR/RXR Activation	1.74	0.0615	COL6A3,ENO1,F10,FGA,HP,ITGA5,ITGB3,SLC2A1
NCAM signaling for neurite out-growth	1.71	0.082	COL4A2,COL6A1,COL6A2,COL6A3,SPTBN1
Myelination Signaling Pathway	1.71	0.0463	ARHGAP1,CDC42,FKBP1A,ILK,ITGB1,ITGB2,ITGB3,ITGB6,LAMC1,PLP1,PRKAR2A,RAC1,RAP1B,RRAS,SLC2A1
Tryptophan Degradation III (Eukaryotic)	1.7	0.13	CA1,HADH,PARK7
Ethanol Degradation IV	1.7	0.13	ALDH1A1,ALDH1B1,CAT
RHO GTPases Activate Rhotekin and Rhophilins	1.69	0.222	RHOB,RHOC
Salvage Pathways of Pyrimidine Deoxyribonucleotides	1.69	0.222	CDA,TK2
SNARE Signaling Pathway	1.65	0.0593	HSPA8,MYH10,MYH11,MYH9,MYL6,MYL9,PRKAR2A,UNC13A
IL-17A Signaling in Fibroblasts	1.65	0.0698	ACTA2,COL18A1,COL1A1,COL1A2,FN1,P4HB
Mitochondrial protein import	1.63	0.0781	ACO2,ATP5F1A,ATP5F1B,SLC25A4,SLC25A6
RAB geranylgeranylation	1.61	0.0769	RAB10,RAB11B,RAB14,RAB15,RAB21
DNA methylation	1.61	0.12	H2AJ,H2AZ2,H2BC15
Glycogen Degradation II	1.6	0.2	PGM5,PYGB
Melatonin Degradation III	1.59	1	MPO
Glutamine Biosynthesis I	1.59	1	GLUL
Coronavirus Replication Pathway	1.57	0.0889	TUBA1A,TUBA1C,TUBA4A,TUBB
Miscellaneous transport and binding events	1.56	0.115	AZGP1,LRRC8D,PIP
Keratinization	1.53	0.0508	CAPNS1,KRT1,KRT10,KRT18,KRT19,KRT2,KRT8,KRT85,KRT9,KRTAP2-1
Airway Pathology in Chronic Obstructive Pulmonary Disease	1.52	0.0598	AMBP,C8G,MMP8,MMP9,MPO,ORM2,RBP4
Activated PKN1 stimulates transcription of AR regulated genes KLK2 and KLK3	1.52	0.111	H2AJ,H2AZ2,H2BC15
Apelin Liver Signaling Pathway	1.52	0.111	COL18A1,COL1A1,COL1A2
RHO GTPases activate KTN1	1.52	0.182	CDC42,RAC1
Phenylalanine and tyrosine metabolism	1.52	0.182	FAH,QDPR
Sensory processing of sound by inner hair cells of the cochlea	1.51	0.0725	ACTB,CAPZB,MSN,MYH9,SPTBN1
Cholecystokinin/Gastrin-mediated Signaling	1.51	0.0593	CDC42,GNA13,RAC1,RAP1B,RHOB,RHOC,RRAS
Synthesis of DNA	1.49	0.0588	PSMA3,PSMA4,PSMA6,PSMA8,PSMB2,PSMB6,PSME1
Sphingosine-1-phosphate Signaling	1.49	0.0588	CDC42,GNA13,GNAI2,PDIA3,RAC1,RHOB,RHOC
p70S6K Signaling	1.48	0.0453	F2,GNAI2,IGHG2,IGHG4,IGHM,IGKV1-33,PDIA3,RAP1B,RRAS,YWHAB,YWHAE,YWHAQ,YWHAZ
G alpha (z) signalling events	1.48	0.0833	GNAI2,GNAS,GNB1,GNB2
MTOR signalling	1.48	0.107	EIF4G1,FKBP1A,YWHAB
SIRT1 negatively regulates rRNA expression	1.48	0.107	H2AJ,H2AZ2,H2BC15
ID1 Signaling Pathway	1.46	0.0495	CAV1,FN1,MCAM,MMP9,PARK7,RAP1B,RHOC,RRAS,S100A9,VIM
Ephrin A Signaling	1.45	0.0816	CDC42,CFL1,CFL2,RAC1
PFKFB4 Signaling Pathway	1.45	0.0816	FBP1,GNAS,GPI,PRKAR2A
IL-1 Signaling	1.45	0.0625	GNA13,GNAI2,GNAS,GNB1,GNB2,PRKAR2A
Death Receptor Signaling	1.45	0.0625	ACTA2,ACTB,ACTC1,ARHGDIB,HSPB1,LMNA
Glycogen Degradation III	1.44	0.167	PGM5,PYGB
γ-glutamyl Cycle	1.44	0.167	ANPEP,GSS
Cardiac Hypertrophy Signaling (Enhanced)	1.44	0.0389	CYBB,GNA13,GNAI2,GNAS,GNB1,GNB2,HSPB1,ITGA2B,ITGA5,ITGA7,ITGA8,ITGAM,ITGAV,ITGB1,ITGB2,ITGB3,ITGB6,PDIA3,PRKAR2A,RAP1B,RRAS
NAD Signaling Pathway	1.43	0.0537	H1-2,H1-5,H2BC15,LDHA,LDHB,NAMPT,SLC29A2,SOD2
mTOR Signaling	1.43	0.0488	CDC42,EIF4G1,FKBP1A,PLD3,RAC1,RAP1B,RHOB,RHOC,RPS12,RRAS
Cell Cycle: G2/M DNA Damage Checkpoint Regulation	1.42	0.08	YWHAB,YWHAE,YWHAQ,YWHAZ
Protein folding	1.41	0.0612	ACTB,GNB1,GNB2,TUBA1A,TUBA1C,TUBA4A
Necroptosis Signaling Pathway	1.4	0.053	CAPN2,CAPNS1,CYBB,FKBP1A,GLUL,SLC25A4,SLC25A6,VDAC2
B-WICH complex positively regulates rRNA expression	1.39	0.0784	ACTB,H2AJ,H2AZ2,H2BC15
Trafficking and processing of endosomal TLR	1.38	0.154	CTSB,HSP90B1
Pre-NOTCH Expression and Processing	1.38	0.0667	H2AJ,H2AZ2,H2BC15,LFNG,NOTCH3
Apelin Cardiomyocyte Signaling Pathway	1.37	0.06	CAT,GNAI2,MYL6,MYL9,MYLK,PDIA3
Primary Immunodeficiency Signaling	1.37	0.0769	IGHG2,IGHG4,IGHM,JCHAIN
Asparagine N-linked glycosylation	1.36	0.0968	CALR,CANX,PDIA3
AMPK Signaling	1.34	0.0455	ACTB,AK1,AK2,CKM,GNA13,GNAI2,GNAS,GNB1,GNB2,PRKAR2A,SLC2A1
Relaxin Signaling	1.33	0.0513	GNA13,GNAI2,GNAS,GNB1,GNB2,MMP9,PRKAR2A,RAP1B
GDNF Family Ligand-Receptor Interactions	1.33	0.0649	CDC42,PDLIM7,RAC1,RAP1B,RRAS
