# Supplementary material for: Identification of Protein Networks and Biological Pathways Driving the Progression of Atherosclerosis in Human Carotid Arteries Through Mass Spectrometry-Based Proteomics
Source: Int J Mol Sci. 2024 Dec 20;25(24):13665. doi: 10.3390/ijms252413665 (PMC11728284; doi:10.3390/ijms252413665)
Supplement: Supplementary file 1 [file ijms-25-13665-s001.zip › ijms-3354340_Table S5.xlsx]

## Sheet: (a) DDA
Table S5. List of protein interaction networks generated by IPA® from differentially expressed proteins: (a) from DDA dataset
ID	Molecules in Network	Score	Focus Molecules	Top Diseases and Functions
1	Alpha 1 antitrypsin,Amyloid fibril main peptide chains,Amyloid fibrils,APOA4,AZU1,Azurophil granule lumen proteins,COL4,Collagen type III,CP,Cpla2,CYB5R3,DEFA1 (includes others),elastase,FAM20C:FAM20C substrates,FBLN1,FBLN5,FBN1,Fibrin,HSPG2,HSPG2:FGF2, Fibronectn matrix, Transthyretin tetramer, PDGFA homodimer, PDGFB homodimer,IGFBP7,IL23,ITIH2,LTF,MFAP4,MFGE8,MPO,P38 MAPK,SERPINC1,SERPIND1,Thro…	38	19	[Cardiovascular Disease, Cell Death and Survival, Organismal Injury and Abnormalities]
2	ADH1B,ADH5,ALDOA,caspase,CAT,CG,CLU,Collagen Alpha1,collagen type i (family),cytochrome C,cytokine,Ficolin-rich granule lumen proteins,FLOT1,GPNMB,HSP,Hsp90 (family),HSPB1,Mek,NF-Y,NFkB (family),PNP,POTEJ,Ppp2c,PTF1A,RPS12,S100A12,S100A4,S100A8,S100A9,Sod,STOM,Tgf beta,UBE2V1,VCP,Vegf	38	19	[Cardiovascular Disease, Cell-To-Cell Signaling and Interaction, Inflammatory Response]
3	CA1,CA1,2,3,7,13:Zinc,CA2,CA3,CAMP,Carbonic anhydrase,Collagen type XVIII,EFEMP1,Elastic fibre:Fibulins,Elastic fibre:Fibulins:Emilins,Fetal Hemoglobin,Fibulins,Globin genes,HBA1/HBA2,HBB,HBD,HBG2,HDL,hemoglobin,HP,Il8r,Jnk,MB,MMP8,PF4,Platelet alpha granule contents,PPBP,Sickle Cell Hemoglobin,SLC4A1,SLPI,Specific granule lumen proteins,STAT4 dimer,Tenascin,Tertiary granule lumen proteins,TMSB10…	33	17	[Cardiovascular Disease, Organismal Injury and Abnormalities, Respiratory Disease]
4	Activin (family),CD81,CEACAM5,Collagen type I (complex),ENO1,FSH,GNB2,H2AZ2,Histone h3,HLA-DR,HSPA5,IFN Beta,IL13-upregulated genes for plasma membrane proteins,IL13-upregulated proteins,Integrin alpha 4 beta 1,Integrin alpha L beta 2,Integrinβ,ITGAM,ITGB1,ITGB2,Laminin (complex),LGALS3,Ligand:GPCR complexes that activate Gi:Heterotrimeric G-protein Gi (active),Ligand:GPCR complexes that activate…	23	13	[Cellular Movement, Hematological System Development and Function, Immune Cell Trafficking]
5	Akt,C5,C5-B6,C5-b7,C5-C6-C7,C5-C6-C7-C8,C5-C6-C7-C8-C9,C5b:C6:C7, C8, C9,C5b:C6:C7:C8,C6,C7,C8,C8A,C8G,C9,CD59:C5b-C9,CDK4/6,CLU:C5b:C6:C7, C8, C9,Collagen type ix,Collagen type VI,Complement,CST4,Elastic fibre with associated proteins,FMOD,Iti,ITIH1,Kallikrein,MAC,PRELP,SH3BGRL,VTN,VTN:C5b:C6:C7,VTN:C5b:C6:C7:C8:C9,VTN:Collagen type I,IV,VI,VTN:Integrins alphaVbeta1, alphaVbeta3, alphaVbeta5, al…	21	12	[Developmental Disorder, Hereditary Disorder, Immunological Disease]
6	20s proteasome,26s Proteasome,26S proteasome Reactome,26S proteasome Reactome b,ADRM1:26S proteasome,ADRM1:26S proteasome:UCHL5,ADRM1:26S proteasome:USP14,ALAD,ALDH1A1,Alp,ESD,Ficolin-rich granule membrane proteins,FN1,GTPase,Hif1,Hsp70,Immunoproteasome Pa28/20s,Laminin5,MACF1,MAP1LC3,NEDD8,UBD:NUB1:26S proteasome,PP2A,Proteasome,Proteasome PA700/20s,PSMA,PSMA3,PSMA6,PSMA8,PSMB2,PSME1,Rb,Specific…	19	11	[Cancer, Gastrointestinal Disease, Organismal Injury and Abnormalities]
7	ADCY,ARHGDIB,CAPN2,CD3,CDC42,chemokine,DCC,DPYSL3,Ecm,Erm,ESAM,Focal adhesion kinase,G protein,G protein alpha,G-protein beta,Gpcr,HTRA1,Mapk,Metalloprotease,MHC Class I (complex),Mmp,MSN,PDIA3,Pka,PLC,PLD,Pro-inflammatory Cytokine,Rac,Rap1,Ras homolog,RRAS,SH3BGRL3,Shc,SRC (family),TCR	19	11	[Cell Morphology, Cellular Compromise, Cellular Movement]
8	Actin,Actin alpha-Ca2 -Myosin-Tropomyosin-TroponinC-Troponin I-Troponin T,ACTN1,ADP:Calcium Bound Sarcomere Protein,Alpha Actinin,Alpha catenin,Arp2/3,ARPC5,ATP:Calcium Bound Sarcomere Protein,ATPase,Cadherin,Calcium Bound Sarcomere Protein,Calmodulin,CaMKII,CFL1,Cofilin,F Actin,G-Actin (family),Ige,Inactive Sarcomere Protein,Integrin alpha V beta 3,PFN1,PI3K (complex),Profilin,RHOV effectors,RHO…	17	10	[Cellular Assembly and Organization, Cellular Function and Maintenance, Organismal Development]
9	ALT,Antigen:IgG:C1Q:2xActivated C1R:SERPING1:2xActivated C1S:SERPING1,Antigen:IgG:C1Q:2xC1R:2xC1S,BLVRB,BPGM,c-Src,C1q,C1QA,C1QB,C4 activators,CD9,CFH,Complement component 1,Fc gamma receptor,Fcgr2,FIBRINOGEN (family),HISTONE,HRG,Hspg,Ifn,Iga,IgG,IgG1,IgG2a,Igg3,IGKV1-33,Igm,IL12 (complex),Immunoglobulin,ITGα5-ITGβ1/2,Ldh (complex),LDL,PECAM1,PI3K (family),SELENOP	17	10	[Developmental Disorder, Hereditary Disorder, Immunological Disease]
10	5-oxo-6-8-11-14-(e,z,z,z)-eicosatetraenoic acid,AMPK,APLNR,ASCL5,ATP5F1B,DFF40 associated with chromatin,DMD,DNAH7,FAM83G,GALR3,H1-2,H1-5,HDL-cholesterol,HEXIM1,Histone H1 bound chromatin DNA,Histone H1 Reactome,HSPB6,Lh,Ligand:GPCR complexes that activate Gi,NAALADL1,NPFFR1,NUPR1,PGK1,PGM5,PI3K p85,PLEKHM3,POTEJ,RAB15,RNU7-1,STAT5a/b,TICRR,TPI1,UNC79,USP31,YWHAQ	14	9	[Cardiac Dilation, Cardiac Enlargement, Cardiovascular Disease]
11	4-Hyp collagen propeptides,4-Hyp collagen propeptides:P4HB,Alpha tubulin,C-reactive protein pentamer:phosphocholine:C1Q,CLIC1,COL12A1,COL14A1,COL18A1,COL6A3,COLGALT1,COLGALT2:Galactosyl-hydroxylysyl collagen propeptides,Collagen and procollagen triple helices:Serpin H1,Collagen tupe VI network, Collagen type IX:Integrin alpha10beta1,Collagen type I, II, III, VI fibrils,Collagen type V,Collagen ty…	12	8	[Cancer, Connective Tissue Disorders, Dermatological Diseases and Conditions]
12	14-3-3,ANNEXIN,ANXA1,ANXA3,ANXA6,calpain,CD5L,Ck2,collagen,Collagen type IV,Collagen(s),DDT,EGLN,estrogen receptor,F13A1,FGFR,Fibrinogen,GC-GCR dimer,GPIIB-IIIA,Growth hormone,Hsp27,IL4,IL13-upregulated extracellular genes,IL4,IL13-upregulated extracellular proteins,Integrin,N-cor,NADPH oxidase,Nfat (family),Nr1h,Pdgfr,PGD,Pkc(s),Raf,Rxr,T3-TR-RXR,THBS1	12	8	[Cardiovascular System Development and Function, Cell-To-Cell Signaling and Interaction, Post-Translational Modification]
13	Ap1,BCR (complex),BGN:Collagen types I, VI, (IX),Calcineurin protein(s),COL4A2,COL6A1,COL6A2,Collagen networks,Collagen type I,IV,VI,Collagen types I, VI, (IX),Collagen types III, IV, V, VI, VIII, IX, XVI,Collagen types III, IV, V, VI, VIII, IX, XVI:Integrins alpha1beta 1, alpha2beta1,Collagens,Creb,Cyclin A,Extracellular matrix ligands,FKBP1A,IL1,IL12 (family),Insulin,Interferon alpha,MAP2K1/2,M…	9	6	[Cancer, Dermatological Diseases and Conditions, Organismal Injury and Abnormalities]
14	activated RAF:scaffold:MAP2K:MAPK,activated RAF:scaffold:MAP2K:MAPK complex:dual mechanism MAP2K inhibitors,activated RAF:scaffold:MAP2K:MAPK:dual mechanism MAPK inhibitors,activated RAF:scaffold:MAP2K:MAPK:single mechanism MAP2K inhibitors,activated RAF:scaffold:MAP2K:MAPK:single mechanism MAPK inhibitors,ADP:Calcium Bound Myosin Actin,ATP:Calcium Bound Myosin Actin,BCAR1:Talin:RIAM:ECM ligands:…	7	5	[Connective Tissue Disorders, Developmental Disorder, Hematological System Development and Function]
15	APH-1,C1Q (family),Collagen type II,Cr3,Endostatin:Integrins alphaVbeta3, alphaVbeta5, alpha3beta1, alpha5beta1,Eotaxin,ERK1/2,Ferritin,Fibrilin-1:Fibrilin-binding integrins,Fibrilin-binding integrins,Integrin alpha 5 beta 1,Integrin alpha2bbeta3:FN1,Integrin alpha4beta1, alpha8beta1, alphaVbeta1, alphaVbeta3, alphaVbeta6,Integrin alpha4beta1, alpha8beta1, alphaVbeta6:Fibronectin matrix,Integrin …	5	4	[Connective Tissue Disorders, Dental Disease, Developmental Disorder]
16	acetaldehyde,ADAMTS13,Aldose Reductase,AOPEP,AZU1,CDH1,CEMIP,CMTM4,CYTIP,D-galactose,DEFB104A/DEFB104B,FAH,Histone h4,Ikk (family),IL6,Il8r,IRS,Jnk,mannan,MGAT3,Muc1,NCK,PLC gamma,PRDX6,PTK,retinaldehyde,RSU1,SH3BP2,Smad2/3,SOCS5,Sos,TGFBR,TMSB4,UNC13D,VTCN1	5	4	[Cellular Compromise, Inflammatory Response, Lipid Metabolism]

## Sheet: (b) DIA
Table S5. List of protein interaction networks generated by IPA® from differentially expressed proteins: (b) from DIA dataset
ID	Molecules in Network	Score	Focus Molecules	Top Diseases and Functions
1	C1QA,C1QC,C3,C4A/C4B,C8A,C8G,CFH,CLIC4,CNN2,CPB2,CRP,DEFA1 (includes others),EFEMP1,EFEMP2,F12,FBLN5,FKBP1A,FLNA,GP1BA,GP1BB,GP9,HRG,HSP90B1,KNG1,KRT1,LPA,LPP,MMP9,NDRG2,PLG,S100A10,TUBA4A,VTN,YWHAB,YWHAZ	52	35	[Cardiovascular Disease, Humoral Immune Response, Inflammatory Response]
2	APCS,APOA1,ARF1,ARHGAP1,C5,C6,C7,C9,CA2,CAPN2,CAPNS1,CD59,CFL1,CLTC,EIF5A,FERMT2,FLOT1,FLOT2,FN1,GDI2,HSPA8,ILK,LIMS1,MARCKS,MFAP4,MYH10,NNMT,PPP1CB,RAB21,RSU1,SEPTIN2,SERPINC1,SLC4A1,ST13,TPM3	52	35	[Developmental Disorder, Hereditary Disorder, Immunological Disease]
3	CALR,CD47,CD81,CD9,CFHR1,COL18A1,F10,F11R,F13A1,FBN2,FGG,GNA13,HLA-A,HSP90AB1,ITGA2B,ITGA5,ITGA7,ITGA8,ITGAM,ITGAV,ITGB1,ITGB2,ITGB3,ITGB6,LAMC1,MFAP2,MYLK,P4HB,RAP1B,RHOB,RRAS,TLN1,TNXB,VASP,VCL	52	35	[Cell-To-Cell Signaling and Interaction, Hematological System Development and Function, Immune Cell Trafficking]
4	ACAN,ACTA2,ACTC1,ADH5,AMBP,ANXA1,ANXA4,ATP5F1A,CD44,EMILIN1,FIS1,GNB1,GNB2,HSPB1,LDHB,LGALS1,LGALS3,LGALS3BP,LMNA,LTBP1,MACROH2A1,MB,MCAM,MMP8,MSN,PECAM1,PPIA,PRDX2,PRDX6,PTGIS,S100A4,SAA1,TAGLN2,TRAP1,YWHAE	52	35	[Cell Death and Survival, Cellular Movement, Organismal Injury and Abnormalities]
5	ACTB,AEBP1,AOC3,APOA4,APOE,ATP5F1B,CAV1,CD163,CD36,COL1A1,EDIL3,EHD2,FABP1,FABP4,FGB,GSN,H1-2,HMGB2,HP,KRT18,KRT19,KRT8,LTBP2,MFGE8,PDIA3,PLIN1,POSTN,REG1B,SELENBP1,SERPINA1,SERPINA3,SH3BGRL3,SOD1,SOST,TGFB1I1	52	35	[Lipid Metabolism, Molecular Transport, Small Molecule Biochemistry]
6	A2M,ACTR3,AK1,ALDOA,ARHGDIA,ARHGDIB,BGN,CDC42,CKM,CLU,COL1A2,COL4A2,COL6A1,COL6A2,COL6A3,ENO1,FBN1,FLNC,GPI,H2AJ,HADH,HSPA1A/HSPA1B,IQGAP1,LAMP1,LAMP2,MPO,MYBL2,PARK7,PKM,PPBP,RAC1,RNASE2,RPN2,S100A6,TPI1	52	35	[Dermatological Diseases and Conditions, Inflammatory Disease, Inflammatory Response]
7	ACTN1,ACTN4,ALDH1B1,ANPEP,ANXA5,ATP1A1,ATP1B3,CAMP,CAT,CD55,CYBB,F2,FGA,GFAP,GNAS,GSTP1,HBB,MYO5A,NAMPT,PDLIM1,PEBP1,PF4,PGD,PON1,RBP4,S100A8,SDHB,SERPINE2,SOD2,SOD3,SPP1,THBS1,TIMP1,TNFAIP8,UTS2	52	35	[Cardiovascular Disease, Neurological Disease, Organismal Injury and Abnormalities]
8	ACO2,APP,ARL6IP5,ARPC4,B2M,C4A/C4B,CCL15,CD1C,CD40LG,CFH,CFL1,CLIC1,CSF2,DLG4,DNAJC5,DSTN,HNRNPC,HSPB6,ICAM1,MYADM,NFKBIE,PRDX2,PRKAR2A,PSME1,QDPR,RANBP9,RAP1B,SERPINA10,SF1,SMPD2,TPD52L2,TPI1,TPM4,TUBA1A,TUBB	22	21	[Cell-To-Cell Signaling and Interaction, Cellular Compromise, Cellular Movement]
9	ACAN,ACKR3,ACTN1,APBB1,ARPC5,CAPZB,CLEC3B,COL14A1,CPE,CRIP1,CSF3,CSF3R,CTSD,EIF4G1,FMOD,GAPDH,GPR183,H2BC15,IGF2BP1,KRT17,LUM,MTPN,MYC,MYL9,NIBAN1,OTOF,PPIA,RGS1,RPL30,RPS12,SOX6,TAGLN,THOC6,TIAM1,VDAC2	21	20	[Connective Tissue Disorders, Skeletal and Muscular System Development and Function, Tissue Morphology]
10	ACADM,ACSL1,ACSL5,AK2,ALAD,APOA2,AQP1,ARNT,CBR1,CREB3L3,DDR2,ECHS1,ethanol,FBLN1,FBP1,GADD45A,GANAB,GAPDH,GNAI2,HAO2,INSR,LGALS1,MAOB,MAT1A,MGST3,NDRG1,PLP2,RAB11B,RHOB,S100A11,SAT1,SKAP2,SLC4A1,TK2,TSC2	21	20	[Energy Production, Lipid Metabolism, Small Molecule Biochemistry]
11	A1BG,ALB,BLVRB,CA1,CA2,CANX,CDA,CREB3,DYRK3,EPO,HSPA5,IGHM,KRT2,KRT9,LY6E,MGP,NOL3,NOTCH3,OSM,PIK3IP1,PIP,PLP1,RAB4A,RPA1,SEL1L,SLN,STAT5A,STAT5B,TGFBI,TNFRSF14,TPM3,TTR,TYRP1,UBE2I,UGP2	19	19	[Cell Death and Survival, Inflammatory Response, Organismal Injury and Abnormalities]
12	A2M,AKR1E2,ALDOC,ANXA6,ARG2,CD1A,CLDN7,CSTB,DLL1,GBP1,GLRX,GPC1,GPR151,GZMA,H1-5,HLA-DQB1,IGHG2,IGHG4,IL4,KLF4,LFNG,MUC1,NCL,PDCD10,PNP,PPIA,PSMB6,SERPINA4,SLC25A6,SLPI,TINAGL1,VEGFA,VIM,XCL1,XRCC6	17	18	[Cardiovascular System Development and Function, Cell Death and Survival, Organismal Injury and Abnormalities]
13	A2M,ADAMTS2,BMX,CD209,CLC,CLCA2,COL6A2,CP,DPT,FAP,GATA4,HAPLN1,hyaluronic acid,IGF1,IL13,INPPL1,ISM1,ITIH1,ITIH2,LTA4H,mir-1,mir-320,MT1X,NEFH,NRTN,OGN,PCOLCE,PDLIM3,POSTN,PPARGC1A,STAT3,TGFBI,TPM1,UBE2D2,VCAN	17	18	[Cell Morphology, Cellular Assembly and Organization, Organ Morphology]
14	ACTG1,ATP6V1H,CACYBP,CALR,CD109,CD40,CDKN2C,CRYZ,CXCL14,DPYSL2,ELF4,ENO1,ESAM,GFPT1,GSTM3,HLA-DQB1,HSPB1,IGFBP7,JUP,KDM6B,KRAS,LDHA,LYZ,MAP1B,MUC5AC,NUTF2,PGAM1,PLA2G2A,PML,PTGS2,PYGB,RTN4R,SAMSN1,TXN,UBA1	17	18	[Cardiovascular System Development and Function, Endocrine System Disorders, Organismal Development]
15	ATXN2,CST3,CSTB,CTSB,CTSD,EIF4G1,FTH1,FTL,HNRNPF,LTF,LY6E,NCOA4,NFE2L2,NPM1,NSUN5,PDCD6,PPIB,PSMA3,PSMA6,PSMA7,PSMA8,PSMB1,PSMB2,PSMB3,PSMC1,PSMD7,PURB,RPL18,SLC39A14,SYNCRIP,TAFAZZIN,TK1,UBE2V1,UBE2V2,VCP	17	18	[Cancer, Cell Death and Survival, Organismal Injury and Abnormalities]
16	5-hydroxytryptamine,AKT1S1,APOA1,arachidonic acid,BACE1,BASP1,CAMK2D,CAMK2G,GLO1,GPNMB,GSK3A,H2AZ2,HBA1/HBA2,Hbb-b1,Hbb-b2,HBG2,HINT1,HOXA3,ITM2B,MAPK8IP1,MAPT,MITF,OTOF,PAFAH1B2,PGK1,PRKN,PSEN1,RAB10,SERPINF2,TP73,TUBA1A,TUBA1C,TUBB,UNC13A,ZNF106	16	17	[Cellular Assembly and Organization, Neurological Disease, Organismal Development]
17	ACE,adenine,ADORA2B,AHNAK,COL10A1,COL12A1,COL5A1,COL9A1,COLQ,CSRP2,CXCR5,DPYSL3,EDNRB,FGF10,GNAI2,GREM1,HSPG2,ITGA2,ITGA4,LDHA,LTBP4,MDH2,MMP11,MYH9,NFIC,PDGFRB,PDLIM7,PIGR,PLS3,PRSS1,SLC22A5,SLC25A4,TGFB1,VAT1,YWHAZ	16	17	[Dermatological Diseases and Conditions, Endocrine System Disorders, Gastrointestinal Disease]
18	advanced glycation end-products,APOD,C5AR2,CD5L,CEACAM5,CEACAM6,CENPI,CFL2,CLIC1,DICER1,FABP5,FAH,GPS2,GZMB,H19,HNRNPU,HSP90B1,HSPA1L,IGDCC3,IGFALS,IL12B,IL18R1,IL1B,IL36B,KDM6B,KITLG,lithocholic acid,LRG1,PARK7,PAX6,PGLS,PIAS4,PPIA,SUMO4,VCAN	16	17	[Cellular Movement, Inflammatory Response, Organismal Injury and Abnormalities]
19	ANXA3,APCS,APOC1,APOC3,ATP2A1,CD59,CEBPA,cholesterol,CLCN5,CNPY2,CPS1,CR1,CREG1,D-glucose,DCC,EHD2,EPHX1,HBD,HPR,HPX,IL2,IL6,L-lactic acid,mir-145,MORC4,Orm1 (includes others),PON1,PTBP1,RGS2,SLC2A10,SLC2A11,SLC39A8,STAP2,ubiquinone 9,YWHAQ	16	17	[Lipid Metabolism, Molecular Transport, Small Molecule Biochemistry]
20	ALDOA,AR,ARHGDIA,ATP5MC1,AZGP1,CA3,CAND1,CAP1,DPP7,EEF1A1,EHD3,Gm2694,HAPLN3,HTT,ITGA8,lipid,LMOD1,MDH1,PFN1,PPM1F,PPP5C,PRELP,PTEN,RAB5A,RAB5C,RAMP2,S100A12,SHBG,SLMAP,STOM,SUCLG1,Tmsb4x (includes others),TP53,TWF2,VAPA	16	17	[Cellular Assembly and Organization, Cellular Function and Maintenance, Protein Trafficking]
21	ADORA2B,AIRE,AZU1,BBC3,BPGM,CNN1,CTSV,CTSZ,DDOST,DDT,EFNA1,FOXA1,FOXF1,FOXF2,GM2A,HTRA1,IKBKG,inosine,KRT10,LIPA,LRRC8D,LTBR,mir-133,MYH11,NCAN,NOTCH2,PGLYRP1,PLD3,POU2F1,PSME1,SELENOP,SERPING1,SGPL1,SNAP23,TNF	14	16	[Cellular Movement, Immune Cell Trafficking, Tissue Morphology]
22	ACSS1,ACTBL2,ALDH1A1,ARHGDIA,BAG3,C1QB,CLU,COX6A2,CP,EGF,FXYD1,GLB1,GLUL,HAPLN2,HRH3,HSPA9,inosine,JUP,LAMB1,MYL6,NES,OPA1,PABPC1,PTF1A,REST,RHOC,S100A4,S100A8,S100A9,SCGB1A1,TNFRSF4,TPM2,TUBA8,VCAN,WT1	14	16	[Cell Death and Survival, Cellular Movement, Organismal Injury and Abnormalities]
23	ADD1,APEH,bisphenol A,CD14,Col17a1,CPSF2,CTNNA1,CTNNB1,Cxcl15,FGF18,FGF9,FRZB,IL1RAP,JAK2,JCHAIN,MACF1,PHEX,PIP5K1C,PPP1R14A,RAB14,RAP1A,RPLP2,RPSA,SAA2,SDHA,SP5,SPTBN1,STX2,SYPL1,TCF7L2,TLN1,TNFSF11,TNIK,TNS1,VCAN	13	15	[Cell-To-Cell Signaling and Interaction, Digestive System Development and Function, Embryonic Development]
24	ACSL1,APBA3,ARPC3,ATG7,BDNF,CASQ2,CDKN2C,CYSLTR1,DNMT3A,ESD,FTL,G6PD,GPC4,GPER1,GPX3,GSS,GSTO1,NCKAP1,NFE2L2,P2RX4,PALMD,PDE4DIP,PDIA6,PSMA4,RELN,RNH1,RYR1,SERPIND1,SERPINH1,SLC2A1,SLC7A11,SYNPO,SYP,TALDO1,TXNRD1	13	15	[Developmental Disorder, Hereditary Disorder, Organismal Injury and Abnormalities]
25	ADH1B,chenodeoxycholic acid	1	1	[Cell-To-Cell Signaling and Interaction, Cellular Growth and Proliferation, Nervous System Development and Function]
