# Supplementary material for: Identification of Protein Networks and Biological Pathways Driving the Progression of Atherosclerosis in Human Carotid Arteries Through Mass Spectrometry-Based Proteomics
Source: Int J Mol Sci. 2024 Dec 20;25(24):13665. doi: 10.3390/ijms252413665 (PMC11728284; doi:10.3390/ijms252413665)
Supplement: Supplementary file 1 [file ijms-25-13665-s001.zip › ijms-3354340_Table S4.xlsx]

## Sheet: (a) DDA
Table S4. List of molecular and physiological functions-related pathways generated by IPA® from differentially regulated proteins: (a) DDA dataset
Category	p-value	Molecules
Cardiovascular Disease	5.01E-50-2.52E-05	A2M,ACAN,ACTA2,ACTC1,ADH1A,ADH1B,AHNAK,ALB,ALDH1A1,AMBP,ANXA2,ANXA5,AOC3,APOA1,APOA2,APOA4,APOC3,APOD,APOE,APOH,BGN,C7,CA1,CA2,CA3,CALM1 (includes others),CAT,CD81,CDH13,CLU,COL18A1,COL6A1,CTSD,CYB5R3,DPYSL3,EFEMP1,ELANE,F2,FABP3,FABP4,FGA,FLNA,FMOD,FN1,FTL,GPD1,GSTP1,HBA1/HBA2,HBB,HBD,HBG1,HLA-A,HP,HPR,HSPA8,HSPB1,HSPG2,ITGA2B,ITGAM,ITGB1,ITGB2,ITGB3,ITIH2,LBP,LCN2,LCP1,LGALS1,LTBP4,LTF,MFGE8,MP…
Organismal Injury and Abnormalities	5.01E-50-2.71E-05	A2M,ACAN,ACTA2,ACTC1,ACTN4,ADH1A,ADH1B,AHNAK,ALAD,ALB,ALDH1A1,AMBP,ANXA2,ANXA3,ANXA5,ANXA6,AOC3,APOA1,APOA2,APOA4,APOC3,APOD,APOE,APOH,BASP1,BGN,C1QC,C7,C8A,C8G,CA1,CA2,CA3,CALD1,CALM1 (includes others),CAMP,CAP1,CAT,CD81,CD9,CDH13,CLU,CNN1,COL14A1,COL18A1,COL6A1,COL6A2,COL6A3,CORO1A,CTSD,CUTA,CYB5R3,DPYSL3,EFEMP1,ELANE,F2,FABP3,FABP4,FGA,FLNA,FLNB,FMOD,FN1,FTL,GPD1,GPNMB,GSTP1,HBA1/HBA2,HBB,HBD,…
Neurological Disease	7.18E-48-2.58E-05	A2M,ACAN,ACTA2,ACTC1,ACTN4,ADH1B,AHNAK,ALAD,ALB,ALDH1A1,AMBP,ANXA2,ANXA5,AOC3,APOA1,APOA2,APOA4,APOC3,APOD,APOE,APOH,BASP1,BGN,C7,C8A,CA1,CA2,CA3,CALD1,CALM1 (includes others),CAMP,CAP1,CAT,CD81,CD9,CDH13,CLU,CNN1,COL14A1,COL18A1,COL6A1,COL6A2,COL6A3,CTSD,CYB5R3,DPYSL3,EFEMP1,ELANE,F2,FABP3,FGA,FLNA,FLNB,FMOD,FN1,FTL,GPD1,GPNMB,GSTP1,HBA1/HBA2,HBB,HBD,HLA-A,HP,HPR,HSPA8,HSPB1,HSPG2,ITGA2B,ITGAM,I…
Skeletal and Muscular Disorders	7.18E-48-2.16E-05	A2M,ACAN,ACTA2,ACTC1,ADH1A,ADH1B,AHNAK,ALB,ALDH1A1,ANXA2,ANXA5,ANXA6,AOC3,APOA1,APOA2,APOA4,APOC3,APOD,APOE,BASP1,BGN,C7,C8G,CA1,CA2,CA3,CALD1,CALM1 (includes others),CAMP,CAP1,CAT,CD81,CLU,CNN1,COL14A1,COL18A1,COL6A1,COL6A2,COL6A3,DPYSL3,EFEMP1,ELANE,F2,FABP3,FABP4,FGA,FLNA,FLNB,FMOD,FN1,FTL,GPD1,GSTP1,HBA1/HBA2,HBB,HBD,HLA-A,HP,HPR,HSPA8,HSPB1,HSPG2,ITGA2B,ITGAM,ITGB1,ITGB2,ITGB3,ITIH2,LBP,LCN2…
Cell-To-Cell Signaling and Interaction	1.05E-28-2.67E-05	A2M,ACTA2,ACTN4,AHNAK,ALB,AMBP,ANXA2,ANXA3,ANXA5,AOC3,APOA1,APOA2,APOA4,APOD,APOE,APOH,BGN,CALD1,CAMP,CAT,CD81,CD9,CDH13,CLU,COL14A1,COL18A1,COL6A1,CORO1A,EFEMP1,ELANE,F2,FABP3,FGA,FLNA,FLNB,FMOD,FN1,GPNMB,HBB,HLA-A,HSPA8,HSPB1,HSPG2,ITGA2B,ITGAM,ITGB1,ITGB2,ITGB3,LBP,LCN2,LCP1,LGALS1,LTBP2,LTF,MFGE8,MPO,PGLYRP1,PLTP,PON1,PRDX1,PRTN3,S100A8,S100A9,SERPINF1,SLC4A1,SOD3,TAGLN,TMSB10/TMSB4X,TNC,VCAN…
Cellular Movement	3.66E-25-2.75E-05	A2M,ACAN,ACTA2,ACTC1,ACTN4,AHNAK,ALB,ALDH1A1,ANXA2,ANXA3,AOC3,APOA1,APOD,APOE,APOH,BGN,CA2,CA3,CALD1,CAMP,CAP1,CAT,CD81,CD9,CDH13,CLU,CNN1,COL18A1,COL6A1,CORO1A,CTSD,DPYSL3,EFEMP1,ELANE,F2,FABP4,FGA,FLNA,FLNB,FMOD,FN1,GPNMB,HLA-A,HP,HSPA8,HSPB1,HSPG2,ITGA2B,ITGAM,ITGB1,ITGB2,ITGB3,LBP,LCN2,LCP1,LGALS1,LTBP2,LTF,MFGE8,MPO,PEBP1,PGK2,PGLYRP1,PLTP,PRDX1,PRTN3,RSU1,S100A8,S100A9,SERPINF1,SOD3,TAGLN,T…
Hematological System Development and Function	1.22E-24-2.54E-05	A2M,ACAN,ACTN4,AHNAK,ALB,AMBP,ANXA2,ANXA5,AOC3,APOA1,APOA2,APOA4,APOC3,APOD,APOE,APOH,BGN,CAMP,CAT,CD81,CD9,CDH13,CLU,COL18A1,CORO1A,CTSD,ELANE,F2,FABP4,FGA,FLNA,FN1,FTL,GPD1,GPNMB,GSTP1,HBA1/HBA2,HBB,HLA-A,HP,HSPA8,HSPB1,HSPG2,ITGA2B,ITGAM,ITGB1,ITGB2,ITGB3,JCHAIN,LBP,LCN2,LCP1,LGALS1,LTF,MFGE8,MPO,PGLYRP1,PLTP,PRDX1,PRTN3,S100A8,S100A9,SERPINF1,SLC4A1,SOD3,TMSB10/TMSB4X,TNC,VCAN,VTN
Immune Cell Trafficking	1.22E-24-2.25E-05	A2M,ACTN4,AHNAK,ALB,ANXA2,AOC3,APOA1,APOA4,APOC3,APOD,APOE,APOH,BGN,CAMP,CAT,CD81,CD9,CLU,COL18A1,CORO1A,ELANE,F2,FABP4,FGA,FLNA,FN1,GPNMB,HLA-A,HP,HSPB1,ITGA2B,ITGAM,ITGB1,ITGB2,ITGB3,LBP,LCN2,LCP1,LGALS1,LTF,MPO,PGLYRP1,PLTP,PRDX1,PRTN3,S100A8,S100A9,SERPINF1,SOD3,TMSB10/TMSB4X,TNC,VCAN,VTN
Metabolic Disease	1.62E-24-2.52E-05	A2M,ACTA2,ADH1B,ALB,ALDH1A1,AMBP,ANXA2,ANXA5,AOC3,APOA1,APOA2,APOA4,APOC3,APOD,APOE,APOH,BGN,C1QC,C7,C8A,C8G,CA1,CA2,CA3,CAT,CD9,CLU,CNN1,COL14A1,COL18A1,COL6A1,COL6A2,COL6A3,CORO1A,CTSD,DPYSL3,F2,FABP3,FABP4,FGA,FN1,GPD1,GPNMB,GSTP1,HBA1/HBA2,HBB,HBD,HLA-A,HP,HSPB1,HSPG2,ITGA2B,ITGAM,ITGB2,ITGB3,JCHAIN,LBP,LCN2,LCP1,LGALS1,LTF,MFGE8,MPO,OGN,PLTP,PON1,PRDX1,S100A8,S100A9,SERPINF1,SLC4A1,TAGLN,TMS…
Endocrine System Disorders	2.01E-23-1.76E-05	A2M,ACAN,ACTA2,ACTN4,ADH1A,ADH1B,AHNAK,ALAD,ALB,ALDH1A1,AMBP,ANXA2,ANXA3,ANXA5,ANXA6,AOC3,APOA1,APOA2,APOA4,APOC3,APOD,APOE,APOH,BASP1,BGN,C1QC,C7,C8A,C8G,CA1,CA2,CA3,CALD1,CALM1 (includes others),CAMP,CAP1,CAT,CD81,CDH13,CLU,CNN1,COL14A1,COL18A1,COL6A1,COL6A2,COL6A3,CORO1A,CTSD,CUTA,CYB5R3,DPYSL3,EFEMP1,ELANE,F2,FABP3,FABP4,FGA,FLNA,FLNB,FMOD,FN1,FTL,GPD1,GPNMB,GSTP1,HBA1/HBA2,HBB,HBD,HLA-A,HP,H…
Gastrointestinal Disease	2.01E-23-2.67E-05	A2M,ACAN,ACTA2,ACTC1,ACTN4,ADH1A,ADH1B,AHNAK,ALAD,ALB,ALDH1A1,AMBP,ANXA2,ANXA3,ANXA5,ANXA6,AOC3,APOA1,APOA2,APOA4,APOC3,APOD,APOE,APOH,BASP1,BGN,C1QC,C7,C8A,C8G,CA1,CA2,CA3,CALD1,CALM1 (includes others),CAMP,CAP1,CAT,CD81,CD9,CDH13,CLU,CNN1,COL14A1,COL18A1,COL6A1,COL6A2,COL6A3,CORO1A,CTSD,CUTA,CYB5R3,DPYSL3,EFEMP1,ELANE,F2,FABP3,FABP4,FGA,FLNA,FLNB,FMOD,FN1,FTL,GPD1,GPNMB,GSTP1,HBA1/HBA2,HBB,HBD,…
Inflammatory Response	4.34E-23-2.25E-05	A2M,ACAN,ACTA2,ACTN4,AHNAK,ALB,AMBP,ANXA2,ANXA3,ANXA5,AOC3,APOA1,APOA2,APOA4,APOC3,APOE,APOH,BGN,C1QC,C8A,CA1,CA2,CA3,CALD1,CAMP,CAP1,CAT,CD81,CD9,CDH13,CLU,COL18A1,COL6A1,COL6A2,COL6A3,CORO1A,CTSD,ELANE,F2,FABP3,FABP4,FGA,FLNA,FMOD,FN1,FTL,GPD1,GPNMB,GSTP1,HBA1/HBA2,HBB,HLA-A,HP,HSPA8,HSPB1,HSPG2,ITGA2B,ITGAM,ITGB1,ITGB2,ITGB3,JCHAIN,LBP,LCN2,LCP1,LGALS1,LTF,MFGE8,MPO,PEBP1,PGLYRP1,PLS3,PLTP,PON…
Immunological Disease	1.19E-22-1.99E-05	ACAN,ACTA2,ACTC1,ACTN4,ADH1A,AHNAK,ALB,ALDH1A1,ANXA2,ANXA3,ANXA5,ANXA6,AOC3,APOA1,APOE,APOH,BASP1,BGN,C1QC,C7,C8A,CA1,CA2,CALD1,CAMP,CAT,CD81,CD9,CDH13,CLU,COL14A1,COL18A1,COL6A1,COL6A2,COL6A3,CORO1A,DPYSL3,ELANE,F2,FABP4,FGA,FLNA,FN1,GPD1,GPNMB,GSTP1,HBA1/HBA2,HBB,HLA-A,HP,HPR,HSPA8,HSPB1,HSPG2,ITGA2B,ITGAM,ITGB1,ITGB2,ITGB3,JCHAIN,LBP,LCN2,LCP1,LGALS1,LTBP2,LTBP4,LTF,MFGE8,MPO,PGK2,PGLYRP1,PLS3…
Inflammatory Disease	1.19E-22-1.88E-05	A2M,ACAN,ACTA2,ACTN4,AHNAK,ALB,AMBP,ANXA3,ANXA5,ANXA6,APOA1,APOA2,APOA4,APOE,APOH,BGN,CA1,CA2,CA3,CALD1,CALM1 (includes others),CAMP,CAP1,CAT,CD81,CD9,CDH13,CLU,COL6A1,COL6A2,COL6A3,CORO1A,CTSD,ELANE,F2,FABP4,FGA,FLNA,FMOD,FN1,FTL,GPD1,GPNMB,GSTP1,HBA1/HBA2,HBB,HBG1,HLA-A,HP,HSPA8,HSPG2,ITGA2B,ITGAM,ITGB2,ITGB3,JCHAIN,LBP,LCN2,LCP1,LGALS1,LTF,MFGE8,MPO,PEBP1,PGLYRP1,PLS3,PLTP,PON1,PRDX1,PRTN3,RSU…
Reproductive System Disease	2.22E-21-2.52E-05	A2M,ACAN,ACTA2,ACTC1,ACTN4,ADH1A,ADH1B,AHNAK,ALAD,ALB,ALDH1A1,AMBP,ANXA2,ANXA3,ANXA5,ANXA6,AOC3,APOA1,APOA2,APOA4,APOD,APOE,APOH,BASP1,BGN,C1QC,C7,C8A,CA1,CA2,CA3,CALD1,CALM1 (includes others),CAMP,CAT,CD81,CD9,CDH13,CLU,CNN1,COL14A1,COL18A1,COL6A1,COL6A2,COL6A3,CTSD,CUTA,CYB5R3,DPYSL3,EFEMP1,ELANE,F2,FABP3,FABP4,FGA,FLNA,FLNB,FMOD,FN1,GPD1,GPNMB,GSTP1,HBA1/HBA2,HBB,HBG1,HLA-A,HP,HPR,HSPA8,HSPB1,…
Free Radical Scavenging	2.6E-20-1.11E-05	ALB,ANXA2,ANXA6,AOC3,APOA1,APOA4,APOE,CA3,CAMP,CAT,CLU,COL18A1,CTSD,ELANE,F2,FLNA,FN1,FTL,GPD1,GSTP1,HBA1/HBA2,HBB,HP,HSPB1,ITGAM,ITGB1,ITGB2,ITGB3,LCN2,LTF,MPO,PON1,PRDX1,PRTN3,S100A8,S100A9,SERPINF1,SOD3,TAGLN
Cancer	1.21E-19-2.7E-05	A2M,ACAN,ACTA2,ACTC1,ACTN4,ADH1A,ADH1B,AHNAK,ALAD,ALB,ALDH1A1,AMBP,ANXA2,ANXA3,ANXA5,ANXA6,AOC3,APOA1,APOA2,APOA4,APOC3,APOD,APOE,APOH,BASP1,BGN,C1QC,C7,C8A,C8G,CA1,CA2,CA3,CALD1,CALM1 (includes others),CAMP,CAP1,CAT,CD81,CD9,CDH13,CLU,CNN1,COL14A1,COL18A1,COL6A1,COL6A2,COL6A3,CORO1A,CTSD,CUTA,CYB5R3,DPYSL3,EFEMP1,ELANE,F2,FABP3,FABP4,FGA,FLNA,FLNB,FMOD,FN1,FTL,GPD1,GPNMB,GSTP1,HBA1/HBA2,HBB,HBD,…
Connective Tissue Disorders	9.12E-19-2.52E-05	ACAN,ACTA2,ADH1A,ALB,AMBP,ANXA6,APOA1,APOC3,APOE,BGN,C8A,C8G,CA1,CA2,CA3,CALD1,CAMP,CAT,CD81,CLU,CNN1,COL14A1,COL18A1,COL6A1,COL6A2,COL6A3,CYB5R3,EFEMP1,ELANE,F2,FABP4,FGA,FLNA,FLNB,FMOD,FN1,FTL,GSTP1,HBA1/HBA2,HBB,HBD,HLA-A,HP,HSPA8,HSPG2,ITGAM,ITGB1,ITGB2,ITGB3,LBP,LCP1,LGALS1,LTBP2,LTBP4,LTF,MFAP4,MFGE8,MPO,PGLYRP1,PLS3,PON1,PRDX1,PRTN3,S100A8,S100A9,SERPINF1,SLC4A1,SOD3,TAGLN,TNC,TPM2,VCAN,VTN
Cell Death and Survival	3.87E-18-2.58E-05	A2M,ACTC1,ACTN4,AHNAK,ALB,ALDH1A1,ANXA2,ANXA5,ANXA6,APOA1,APOC3,APOD,APOE,BASP1,BGN,C7,C8A,C8G,CA2,CA3,CALM1 (includes others),CAMP,CAT,CD81,CD9,CDH13,CLU,COL18A1,COL6A1,CORO1A,CTSD,DPYSL3,EFEMP1,ELANE,F2,FABP3,FABP4,FGA,FLNA,FLNB,FMOD,FN1,FTL,GPNMB,GSTP1,HBA1/HBA2,HBB,HLA-A,HSPA8,HSPB1,HSPG2,ITGAM,ITGB1,ITGB2,ITGB3,LBP,LCN2,LGALS1,LTF,MDH1,MFGE8,MPO,OGN,PEBP1,PGLYRP1,PLTP,PON1,PRDX1,PRTN3,S100A8…
Hereditary Disorder	7.26E-18-2.52E-05	A2M,ACAN,ACTA2,ACTC1,ACTN4,ADH1A,ADH1B,AHNAK,ALB,AMBP,AOC3,APOA1,APOA2,APOA4,APOC3,APOD,APOE,BASP1,BGN,C7,CA1,CA2,CA3,CALD1,CALM1 (includes others),CAP1,CAT,CLU,CNN1,COL14A1,COL18A1,COL6A1,COL6A2,COL6A3,CTSD,CYB5R3,DPYSL3,EFEMP1,ELANE,F2,FGA,FLNA,FLNB,FN1,FTL,GPD1,GPNMB,HBA1/HBA2,HBB,HBD,HLA-A,HP,HSPA8,HSPB1,HSPG2,ITGA2B,ITGAM,ITGB1,ITGB2,ITGB3,LBP,LCN2,LTBP2,LTBP4,MFAP4,MPO,PLS3,PON1,PRTN3,RSU1,…
Infectious Diseases	3.67E-17-2.71E-05	A2M,ACAN,ACTA2,ACTC1,ADH1B,AHNAK,ALB,ANXA2,ANXA3,ANXA5,ANXA6,APOA1,APOA2,APOD,APOE,APOH,BGN,C8A,CA1,CA2,CA3,CALD1,CALM1 (includes others),CAMP,CAP1,CAT,CD81,CD9,CLU,ELANE,F2,FGA,FLNA,FN1,FTL,HBA1/HBA2,HBB,HBG1,HLA-A,HP,HSPA8,ITGA2B,ITGAM,ITGB1,ITGB2,ITGB3,JCHAIN,LBP,LCN2,LCP1,LGALS1,LTF,MDH1,MPO,PGLYRP1,PON1,PRDX1,S100A8,S100A9,SLC4A1,TAGLN2,VCAN,VTN
Respiratory Disease	3.71E-17-2.25E-05	ACAN,ACTA2,ACTN4,ADH1B,AHNAK,ALB,ALDH1A1,AMBP,ANXA2,ANXA3,ANXA5,ANXA6,AOC3,APOA1,APOA4,APOD,APOE,APOH,BASP1,BGN,C7,C8A,CA1,CA2,CA3,CALD1,CALM1 (includes others),CAMP,CD81,CD9,CDH13,CLU,COL14A1,COL18A1,COL6A1,COL6A2,COL6A3,CTSD,DPYSL3,EFEMP1,ELANE,F2,FABP4,FGA,FLNA,FN1,FTL,GPNMB,GSTP1,HBA1/HBA2,HBB,HBG1,HLA-A,HP,HSPA8,HSPB1,HSPG2,ITGA2B,ITGAM,ITGB1,ITGB2,ITGB3,ITIH2,JCHAIN,LBP,LCN2,LCP1,LGALS1,LTB…
Cellular Function and Maintenance	7.89E-17-1.99E-05	A2M,ACTA2,ACTC1,ACTN4,AHNAK,ALAD,ALB,AMBP,ANXA2,ANXA3,ANXA5,ANXA6,APOA1,APOA2,APOC3,APOD,APOE,APOH,BASP1,BGN,C7,CA1,CA2,CALD1,CAMP,CAP1,CAT,CD81,CD9,CDH13,CLU,COL14A1,COL18A1,CORO1A,CTSD,DPYSL3,EFEMP1,ELANE,F2,FABP4,FGA,FLNA,FLNB,FMOD,FN1,FTL,GPNMB,GSTP1,HBA1/HBA2,HLA-A,HP,HSPA8,HSPB1,HSPG2,ITGA2B,ITGAM,ITGB1,ITGB2,ITGB3,JCHAIN,LCN2,LCP1,LGALS1,LTBP2,LTF,MFAP4,MFGE8,MPO,PGLYRP1,PLS3,PON1,PRDX1,PR…
Psychological Disorders	2.02E-16-2.16E-05	A2M,ACTA2,ADH1B,ALB,ALDH1A1,AMBP,ANXA2,ANXA6,APOA1,APOA2,APOA4,APOC3,APOD,APOE,BASP1,BGN,C7,CA1,CA2,CA3,CD9,CLU,CNN1,CTSD,DPYSL3,F2,FGA,FTL,GPD1,GPNMB,GSTP1,HBA1/HBA2,HP,HSPA8,HSPB1,HSPG2,ITGAM,LBP,LCN2,LGALS1,LTF,MDH1,MFGE8,MPO,OGN,PEBP1,PLTP,PON1,PRDX1,RSU1,S100A9,TAGLN,VCAN
Reproductive System Development and Function	2.37E-16-5.37E-06	AMBP,ANXA5,APOA1,APOE,BGN,CD81,CD9,EFEMP1,F2,FGA,FLNA,FN1,ITGA2B,ITGAM,ITGB1,ITGB2,ITGB3,LBP,LCN2,LTF,MFGE8,PGK2,PLTP
Carbohydrate Metabolism	4.49E-16-2.52E-05	A2M,ALB,ALDH1A1,AMBP,ANXA2,ANXA5,ANXA6,APOA1,APOA2,APOA4,APOE,APOH,CAMP,CAP1,CAT,CD81,CLU,F2,FABP3,FABP4,FN1,GSTP1,ITGB2,ITGB3,ITIH2,LBP,LCN2,LGALS1,LTF,MPO,PLTP,PON1,PRTN3,SOD3,TNC,VCAN,VTN
Cell Morphology	6.53E-16-2.67E-05	A2M,ACTA2,ACTN4,AHNAK,ALB,ANXA2,ANXA5,APOE,BASP1,CALD1,CAP1,CAT,CD81,CD9,CDH13,CLU,COL18A1,CORO1A,CTSD,DPYSL3,EFEMP1,F2,FLNA,FLNB,FN1,FTL,HBA1/HBA2,HLA-A,HSPB1,HSPG2,ITGA2B,ITGAM,ITGB1,ITGB2,ITGB3,LCN2,LCP1,LGALS1,MFGE8,PLS3,PON1,PRDX1,S100A9,SERPINF1,SLC4A1,TAGLN,TNC,TPM1,VCAN,VTN
Cardiovascular System Development and Function	7.5E-16-2.8E-05	ACTA2,ACTC1,ACTN4,ALB,ANXA2,ANXA3,ANXA5,ANXA6,AOC3,APOA1,APOE,APOH,BGN,CA2,CAMP,CAT,CD81,CD9,CDH13,CLU,CNN1,COL18A1,CTSD,F2,FABP3,FABP4,FGA,FLNA,FLNB,FMOD,FN1,HP,HSPB1,HSPG2,ITGAM,ITGB1,ITGB2,ITGB3,LBP,LCN2,LGALS1,LTF,MFGE8,PEBP1,PRTN3,S100A8,S100A9,SERPINF1,SLC4A1,SOD3,TAGLN2,TMSB10/TMSB4X,TNC,TPM1,VTN
Lipid Metabolism	1.23E-15-2.67E-05	A2M,ACTA2,ACTN4,ADH1B,ALB,ALDH1A1,AMBP,ANXA2,ANXA5,ANXA6,APOA1,APOA2,APOA4,APOC3,APOD,APOE,APOH,CAMP,CAT,CD9,CLU,COL18A1,CTSD,ELANE,F2,FABP3,FABP4,FN1,FTL,GPD1,GSTP1,HBB,HP,HSPA8,ITGB1,ITGB2,ITGB3,LBP,LCN2,LCP1,LGALS1,LTF,MDH1,MFGE8,MPO,PEBP1,PLTP,PON1,PRTN3,S100A8,S100A9,SERPINF1,TNC,VTN
Molecular Transport	1.23E-15-2.67E-05	A2M,ALB,ALDH1A1,ANXA2,ANXA5,ANXA6,AOC3,APOA1,APOA2,APOA4,APOC3,APOD,APOE,APOH,CA2,CA3,CAMP,CAP1,CAT,CD81,CLU,COL18A1,CORO1A,CTSD,ELANE,F2,FABP3,FABP4,FGA,FLNA,FN1,FTL,GPD1,GSTP1,HBA1/HBA2,HBB,HBD,HBG1,HLA-A,HP,HSPA8,HSPB1,ITGAM,ITGB1,ITGB2,ITGB3,LBP,LCN2,LGALS1,LTBP2,LTBP4,LTF,MFGE8,MPO,PEBP1,PLTP,PON1,PRDX1,S100A8,S100A9,SERPINF1,SLC4A1,TNC,VCAN,VTN
Small Molecule Biochemistry	1.23E-15-2.67E-05	A2M,ACTA2,ACTN4,ADH1B,ALB,ALDH1A1,AMBP,ANXA2,ANXA5,ANXA6,AOC3,APOA1,APOA2,APOA4,APOC3,APOD,APOE,APOH,CALM1 (includes others),CAMP,CAP1,CAT,CD9,CLU,COL18A1,CTSD,CYB5R3,ELANE,F2,FABP3,FABP4,FN1,FTL,GPD1,GSTP1,HBA1/HBA2,HBB,HP,HSPA8,ITGAM,ITGB1,ITGB2,ITGB3,LBP,LCN2,LCP1,LGALS1,LTF,MDH1,MFGE8,MPO,PEBP1,PLTP,PON1,PRDX1,PRTN3,S100A8,S100A9,SERPINF1,TNC,VCAN,VTN
Tissue Morphology	3.05E-15-2.54E-05	A2M,ACAN,ACTA2,ACTN4,AHNAK,ALDH1A1,AMBP,ANXA5,AOC3,APOA1,APOA2,APOA4,APOD,APOE,BGN,CAMP,CAT,CD81,CD9,CDH13,CLU,CNN1,COL18A1,CORO1A,CTSD,DPYSL3,EFEMP1,ELANE,F2,FABP4,FLNA,FMOD,FN1,GPNMB,GSTP1,HBA1/HBA2,HBB,HLA-A,HP,HSPB1,HSPG2,ITGA2B,ITGAM,ITGB1,ITGB2,ITGB3,JCHAIN,LCN2,LGALS1,MFGE8,MPO,PGLYRP1,PLS3,PON1,PRDX1,PRTN3,S100A8,S100A9,SERPINF1,SLC4A1,SOD3,TAGLN,TNC,VCAN,VTN
Renal and Urological Disease	9.62E-15-2.55E-05	A2M,ACAN,ACTA2,ACTC1,ACTN4,ADH1A,ADH1B,AHNAK,ALAD,ALB,AMBP,ANXA2,ANXA5,AOC3,APOA1,APOC3,APOD,APOE,APOH,BASP1,C1QC,C7,C8A,C8G,CA1,CA2,CA3,CALD1,CAP1,CAT,CD9,CLU,COL14A1,COL6A1,COL6A2,COL6A3,CORO1A,DPYSL3,ELANE,F2,FABP3,FABP4,FGA,FLNA,FN1,GPNMB,GSTP1,HBA1/HBA2,HBB,HBD,HLA-A,HSPB1,HSPG2,ITGA2B,ITGAM,ITGB1,ITGB2,ITGB3,JCHAIN,LCN2,LCP1,LGALS1,LTBP2,LTBP4,LTF,MFAP4,MFGE8,MPO,PGLYRP1,PON1,PRDX1,PRTN3,RS…
Developmental Disorder	1.46E-14-2.67E-05	A2M,ACAN,ACTA2,ACTC1,ADH1A,ADH1B,AHNAK,ALB,AOC3,APOA1,APOE,BGN,CA1,CA2,CA3,CALD1,CALM1 (includes others),CAP1,CAT,CLU,CNN1,COL14A1,COL18A1,COL6A1,COL6A2,COL6A3,CYB5R3,DPYSL3,EFEMP1,ELANE,FGA,FLNA,FLNB,FN1,FTL,HBA1/HBA2,HBB,HLA-A,HSPG2,ITGB1,ITGB2,ITGB3,LBP,LCN2,LTBP2,LTBP4,MFAP4,PLS3,PRTN3,RSU1,SERPINF1,SLC4A1,TAGLN,TPM1,TPM2,TPM4,VCAN
Dermatological Diseases and Conditions	2.33E-14-1.88E-05	A2M,ACAN,ACTA2,ACTC1,ACTN4,ADH1A,ADH1B,AHNAK,ALAD,ALB,ALDH1A1,AMBP,ANXA2,ANXA3,ANXA5,ANXA6,AOC3,APOA1,APOA4,APOD,APOE,APOH,BASP1,BGN,C1QC,C7,C8A,CA1,CA2,CA3,CALD1,CAMP,CAP1,CAT,CD81,CDH13,CLU,CNN1,COL14A1,COL18A1,COL6A1,COL6A2,COL6A3,CTSD,CUTA,CYB5R3,DPYSL3,EFEMP1,ELANE,F2,FABP3,FABP4,FGA,FLNA,FLNB,FMOD,FN1,FTL,GPD1,GPNMB,GSTP1,HBB,HBD,HBG1,HLA-A,HP,HPR,HSPA8,HSPB1,HSPG2,ITGA2B,ITGAM,ITGB1,ITGB2,…
Cellular Assembly and Organization	4.48E-14-2.52E-05	A2M,ACTA2,ACTC1,ACTN4,AHNAK,ALB,AMBP,ANXA2,ANXA5,APOA1,APOA4,APOD,APOE,BASP1,BGN,CALD1,CAMP,CAP1,CAT,CD81,CD9,CDH13,CLU,COL14A1,COL18A1,COL6A1,COL6A3,CORO1A,CTSD,DPYSL3,EFEMP1,F2,FABP3,FGA,FLNA,FLNB,FMOD,FN1,HLA-A,HSPA8,HSPB1,HSPG2,ITGA2B,ITGAM,ITGB1,ITGB2,ITGB3,LBP,LCN2,LCP1,LGALS1,LTBP2,LTF,MFAP4,OGN,PLS3,PLTP,PON1,PRTN3,RSU1,S100A8,S100A9,SERPINF1,TAGLN,TMSB10/TMSB4X,TNC,TPM1,TPM2,TPM4,VTN
Organismal Development	4.48E-14-2.52E-05	A2M,ACTA2,ACTC1,ACTN4,ALB,ALDH1A1,AMBP,ANXA2,ANXA3,ANXA5,AOC3,APOA1,APOE,APOH,BGN,CA2,CALD1,CAMP,CAT,CD81,CD9,CDH13,CLU,CNN1,COL18A1,COL6A3,CORO1A,CTSD,DPYSL3,EFEMP1,ELANE,F2,FABP3,FABP4,FGA,FLNA,FLNB,FMOD,FN1,GPNMB,HBB,HLA-A,HP,HSPB1,HSPG2,ITGA2B,ITGAM,ITGB1,ITGB2,ITGB3,LBP,LCN2,LCP1,LGALS1,LTF,MFAP4,MFGE8,OGN,PGLYRP1,PLS3,PRDX1,RSU1,S100A8,S100A9,SERPINF1,SLC4A1,TAGLN2,TNC,TPM1,TPM2,TPM4,VCAN,V…
Tissue Development	4.48E-14-2.61E-05	A2M,ACAN,ACTA2,ACTC1,ACTN4,ALB,ALDH1A1,ANXA2,ANXA5,ANXA6,APOA1,APOC3,APOD,APOE,APOH,BASP1,BGN,CA2,CALD1,CAMP,CAP1,CAT,CD81,CD9,CDH13,CLU,COL14A1,COL18A1,COL6A3,CORO1A,CTSD,DPYSL3,EFEMP1,ELANE,F2,FABP3,FABP4,FGA,FLNA,FLNB,FMOD,FN1,FTL,GPNMB,GSTP1,HBA1/HBA2,HP,HSPA8,HSPB1,HSPG2,ITGA2B,ITGAM,ITGB1,ITGB2,ITGB3,LBP,LCN2,LCP1,LGALS1,LTBP4,LTF,MFGE8,OGN,PRDX1,PRTN3,QSOX1,RSU1,S100A8,S100A9,SERPINF1,TNC,…
Organismal Survival	5.12E-14-3.7E-07	ACTA2,ACTC1,ACTN4,ADH1A,ALDH1A1,AMBP,ANXA2,ANXA5,AOC3,APOA1,APOD,APOE,APOH,BASP1,BGN,C1QC,CA1,CA2,CA3,CAMP,CAP1,CD9,COL18A1,COL6A1,COL6A2,CTSD,EFEMP1,ELANE,F2,FABP3,FGA,FLNA,FLNB,FMOD,FN1,FTL,GPNMB,GSTP1,HLA-A,HP,HPR,HSPB1,HSPG2,ITGA2B,ITGAM,ITGB1,ITGB2,ITGB3,LBP,LCN2,LCP1,LGALS1,LTBP2,LTF,MDH1,MFGE8,MPO,PLS3,PLTP,PRDX1,PRTN3,S100A8,S100A9,SLC4A1,SOD3,TAGLN2,TNC,TPM4,VCAN
Organismal Functions	1.64E-13-8.68E-06	ANXA2,ANXA5,APOE,APOH,F2,FGA,HSPG2,ITGA2B,ITGB3,LCN2,MFGE8,S100A9,SERPINF1,SLC4A1,VCAN,VTN
Hematological Disease	1.24E-12-2.52E-05	ACAN,ACTA2,ACTC1,AHNAK,ALB,ALDH1A1,AMBP,ANXA2,ANXA3,ANXA5,ANXA6,AOC3,APOA1,APOA2,APOC3,APOE,APOH,BASP1,BGN,C1QC,C7,C8A,C8G,CA1,CA2,CA3,CALD1,CAMP,CAT,CD9,CDH13,CLU,COL14A1,COL18A1,COL6A1,COL6A2,COL6A3,CORO1A,CTSD,CYB5R3,DPYSL3,ELANE,F2,FABP4,FGA,FLNA,FN1,GPD1,GSTP1,HBA1/HBA2,HBB,HBD,HLA-A,HP,HSPA8,HSPB1,HSPG2,ITGA2B,ITGAM,ITGB1,ITGB2,ITGB3,JCHAIN,LBP,LCN2,LCP1,LGALS1,LTBP2,LTBP4,LTF,MPO,PGK2,PGM5…
Cellular Compromise	1.65E-12-2.52E-05	ALB,ANXA3,APOH,CALM1 (includes others),CAMP,CAT,CD81,CD9,CLU,COL18A1,CORO1A,ELANE,F2,FN1,HLA-A,HP,HSPA8,ITGA2B,ITGAM,ITGB1,ITGB2,ITGB3,JCHAIN,LBP,LCN2,LTF,MPO,PEBP1,PLTP,S100A9,SERPINF1,VTN
Cellular Development	4.01E-12-2.8E-05	A2M,ACAN,ACTA2,ACTC1,ACTN4,AHNAK,ALB,ALDH1A1,ANXA2,ANXA6,APOA1,APOD,APOE,APOH,BASP1,BGN,CA2,CA3,CALD1,CAMP,CAP1,CAT,CD81,CD9,CDH13,CLU,CNN1,COL14A1,COL18A1,COL6A1,COL6A3,CORO1A,CTSD,DPYSL3,EFEMP1,ELANE,F2,FABP3,FABP4,FLNA,FN1,FTL,GPD1,GPNMB,GSTP1,HBA1/HBA2,HBB,HP,HSPA8,HSPB1,HSPG2,ITGA2B,ITGAM,ITGB1,ITGB2,ITGB3,LCN2,LCP1,LGALS1,LTF,MDH1,MFGE8,OGN,PEBP1,PRDX1,PRELP,PRTN3,RSU1,S100A8,S100A9,SERPINF…
Cellular Growth and Proliferation	4.01E-12-2.8E-05	A2M,ACAN,ACTA2,ACTC1,ACTN4,AHNAK,ALB,ALDH1A1,ANXA2,ANXA6,APOA1,APOD,APOE,APOH,BASP1,BGN,CA3,CALD1,CAMP,CAP1,CAT,CD81,CD9,CDH13,CLU,CNN1,COL14A1,COL18A1,COL6A1,COL6A3,CORO1A,CTSD,DPYSL3,EFEMP1,ELANE,F2,FABP4,FLNA,FN1,FTL,GPD1,GPNMB,GSTP1,HBA1/HBA2,HBB,HP,HSPA8,HSPB1,HSPG2,ITGA2B,ITGAM,ITGB1,ITGB2,ITGB3,LCN2,LCP1,LGALS1,LTBP4,LTF,MDH1,MFGE8,MPO,OGN,PEBP1,PRDX1,PRELP,PRTN3,RSU1,S100A8,S100A9,SERPINF…
Ophthalmic Disease	6.09E-12-2.67E-05	ACTA2,APOD,APOE,CA1,CA2,CA3,CLU,COL18A1,CTSD,EFEMP1,F2,FGA,FMOD,FN1,GPNMB,HBA1/HBA2,HLA-A,ITGAM,ITGB3,LCN2,LGALS1,LTBP2,S100A8,SERPINF1,VCAN
Lymphoid Tissue Structure and Development	9.41E-12-2.54E-05	A2M,ACAN,AHNAK,ALB,APOA1,APOE,APOH,CAMP,CAT,CD81,CD9,CDH13,CLU,CORO1A,CTSD,F2,FABP4,FLNA,FN1,FTL,GPD1,GPNMB,GSTP1,HLA-A,HP,HSPA8,ITGA2B,ITGAM,ITGB1,ITGB2,ITGB3,JCHAIN,LCN2,LCP1,LGALS1,LTF,MFGE8,PGLYRP1,PRDX1,S100A8,S100A9,SLC4A1
Renal and Urological System Development and Function	3.74E-11-2.54E-05	ACTN4,ANXA2,APOA1,APOE,BGN,CAMP,CAT,CLU,CNN1,COL18A1,EFEMP1,FGA,FLNA,FN1,HP,ITGA2B,ITGAM,ITGB1,ITGB2,ITGB3,LCN2,VTN
Hair and Skin Development and Function	5.75E-11-2.4E-05	ANXA2,ANXA5,APOA1,BGN,CAMP,CDH13,CLU,COL14A1,ELANE,FGA,FLNA,FMOD,FN1,ITGAM,ITGB1,ITGB2,ITGB3,LGALS1,OGN,VTN
Connective Tissue Development and Function	6.97E-11-2.52E-05	A2M,ACTA2,ACTN4,AHNAK,ALB,ALDH1A1,ANXA2,ANXA6,APOA2,APOA4,APOE,BGN,CA2,CALD1,CD81,CD9,CDH13,COL14A1,COL6A1,CTSD,EFEMP1,F2,FABP3,FABP4,FLNA,FLNB,FMOD,FN1,FTL,GPNMB,GSTP1,HBB,HP,HSPB1,HSPG2,ITGA2B,ITGAM,ITGB1,ITGB3,LCN2,LGALS1,LTBP2,LTF,MFGE8,OGN,PRDX1,S100A8,S100A9,SERPINF1,SLC4A1,TNC,TPM1,TPM2,VCAN,VTN
Cell Signaling	1.05E-10-1.74E-05	A2M,ALB,ANXA2,ANXA6,APOA1,APOC3,APOE,CALM1 (includes others),CAMP,CAT,CD81,CD9,CLU,CYB5R3,ELANE,F2,FABP4,FLNA,FN1,HBA1/HBA2,ITGA2B,ITGAM,ITGB1,ITGB2,ITGB3,LGALS1,PRDX1,S100A8,S100A9,VTN
Post-Translational Modification	1.05E-10-1.33E-05	ALDH1A1,ANXA2,APOA1,APOE,CALM1 (includes others),CAMP,CAT,CD81,CD9,F2,FLNA,FN1,FTL,GPNMB,HSPA8,HSPB1,ITGA2B,ITGAM,ITGB1,ITGB2,ITGB3,LGALS1,MPO,PEBP1,PRDX1
Embryonic Development	7.05E-10-2.52E-05	ACAN,ACTC1,ACTN4,ALB,ALDH1A1,ANXA2,ANXA5,APOA1,APOE,BGN,CAMP,CAT,CD81,CD9,CLU,COL18A1,COL6A1,COL6A3,EFEMP1,F2,FGA,FLNA,FLNB,FMOD,FN1,GPNMB,HBB,HP,HSPB1,HSPG2,ITGAM,ITGB1,ITGB2,ITGB3,LBP,LCN2,MFAP4,MFGE8,PGLYRP1,S100A8,SERPINF1,TNC,TPM1,VCAN,VTN
Cell-mediated Immune Response	1.89E-09-2.54E-08	ANXA2,AOC3,APOD,APOE,BGN,CAMP,CD81,CORO1A,FN1,HLA-A,ITGB1,ITGB2,ITGB3,LCP1,LGALS1,MPO
Hepatic System Disease	4.64E-09-2.67E-05	A2M,ACAN,ACTA2,ACTC1,ACTN4,ADH1A,ADH1B,AHNAK,ALAD,ALB,ALDH1A1,AMBP,ANXA2,ANXA3,ANXA5,APOA1,APOA2,APOE,C7,C8A,CA1,CA2,CA3,CAT,CD81,CDH13,CLU,CNN1,COL18A1,COL6A1,COL6A2,COL6A3,CTSD,CUTA,DPYSL3,EFEMP1,F2,FABP4,FGA,FLNA,FLNB,FN1,FTL,GSTP1,HBA1/HBA2,HBB,HLA-A,HP,HSPA8,HSPB1,HSPG2,ITGA2B,ITGAM,ITGB1,ITGB2,ITGB3,ITIH2,JCHAIN,LBP,LCP1,LGALS1,LTBP2,LTBP4,LTF,MDH1,MFAP4,MPO,PEBP1,PGK2,PGM5,PRDX1,QSOX1,S100…
Skeletal and Muscular System Development and Function	1.4E-08-2.67E-05	A2M,ACTA2,ACTC1,ACTN4,ALDH1A1,ANXA2,ANXA5,ANXA6,APOD,APOE,BGN,CA2,CA3,CAT,CD81,CD9,CDH13,CLU,COL14A1,COL6A1,COL6A3,EFEMP1,ELANE,F2,FGA,FLNA,FLNB,FMOD,FN1,GPNMB,HLA-A,HP,HSPG2,ITGAM,ITGB1,ITGB3,LCN2,MFGE8,MPO,OGN,S100A8,SLC4A1,TNC,TPM1,VCAN,VTN
Nervous System Development and Function	2.76E-08-1.02E-05	A2M,ACAN,ALB,ANXA2,ANXA5,APOE,BASP1,CAP1,CAT,CD81,CD9,CLU,CORO1A,CTSD,DPYSL3,F2,FGA,FLNA,FN1,HBA1/HBA2,HSPA8,HSPG2,ITGAM,ITGB1,ITGB3,LCN2,LGALS1,MFGE8,SERPINF1,TNC,VCAN,VTN
Cell Cycle	3.74E-08-2.21E-05	ACTN4,ALB,ANXA2,APOH,CALM1 (includes others),CAP1,CAT,CDH13,CLU,ELANE,F2,FLNA,FN1,GSTP1,HBA1/HBA2,HBB,HP,HSPB1,ITGAM,ITGB2,ITGB3,LGALS1,LTF,PRDX1,SERPINF1,TAGLN
Gene Expression	3.74E-08-2.6E-06	ALB,APOH,CALM1 (includes others),CAT,CLU,ELANE,F2,FN1,GSTP1,HP,ITGAM,ITGB2,ITGB3,LGALS1,LTF,PRDX1,SERPINF1,TAGLN
Hypersensitivity Response	4.15E-08-6.89E-06	ALB,CAMP,FABP4,FN1,ITGAM,ITGB1,ITGB2,LGALS1,LTF
Protein Synthesis	4.92E-08-1.57E-05	ALAD,AMBP,APOA1,APOA2,APOA4,APOE,CAT,CD81,CLU,COL18A1,CTSD,ELANE,F2,FLNA,HSPA8,HSPG2,ITGB1,LCN2,PLTP,PON1,PRTN3,VTN
Antimicrobial Response	1.07E-07-1.67E-06	ANXA3,CAMP,ELANE,HLA-A,HSPA8,JCHAIN,LCN2,LTF,MPO,PGLYRP1,PRTN3,S100A8,S100A9
Digestive System Development and Function	2.17E-07-2.17E-07	ACTA2,AHNAK,ALB,APOA1,APOA2,APOE,CD81,FABP4,GSTP1,HBA1/HBA2,HLA-A,HP,ITGAM,ITGB2,LGALS1
Hepatic System Development and Function	2.17E-07-2.17E-07	ACTA2,AHNAK,ALB,APOA1,APOA2,APOE,CD81,FABP4,GSTP1,HBA1/HBA2,HLA-A,HP,ITGAM,ITGB2,LGALS1
Organ Development	2.17E-07-2.52E-05	ACTA2,ACTC1,ACTN4,AHNAK,ALB,ANXA5,ANXA6,APOA1,APOA2,APOD,APOE,BGN,CD81,CDH13,CLU,COL6A3,ELANE,F2,FABP4,FLNB,FMOD,FN1,GSTP1,HBA1/HBA2,HLA-A,HP,HSPG2,ITGAM,ITGB1,ITGB2,ITGB3,LCN2,LGALS1,OGN,PEBP1,SLC4A1,TNC,TPM1,VCAN,VTN
Tumor Morphology	5.11E-07-1.29E-05	ALB,ALDH1A1,ANXA2,ANXA3,APOE,CAT,CLU,COL18A1,F2,FLNA,FMOD,FN1,GSTP1,ITGB1,LGALS1,MFGE8,S100A8,S100A9,SERPINF1,TNC,TPM1,VCAN
Vitamin and Mineral Metabolism	5.11E-07-2.21E-05	A2M,ACTA2,ADH1B,ALB,ALDH1A1,ANXA2,ANXA6,APOA1,APOA2,APOA4,APOC3,APOE,CAMP,CAT,CD81,ELANE,F2,FABP3,FABP4,FN1,HBA1/HBA2,HSPA8,ITGAM,ITGB2,LGALS1,PLTP,PON1,S100A8,S100A9,VTN
Humoral Immune Response	5.28E-07-5.28E-07	APOE,C1QC,C8A,CLU,FMOD,JCHAIN
Hematopoiesis	7.45E-07-1.6E-05	ANXA5,APOE,CAMP,CD81,CD9,CORO1A,CTSD,F2,FLNA,FN1,HBA1/HBA2,HBB,HP,ITGA2B,ITGAM,ITGB1,ITGB2,ITGB3,LCN2,LTF,MFGE8,PRDX1,PRTN3,S100A9,SLC4A1
Energy Production	1.19E-06-1.19E-06	ALB,ALDH1A1,APOA1,APOA2,APOE,CAT,FABP3,FABP4,PEBP1,PON1,SERPINF1
DNA Replication, Recombination, and Repair	1.39E-06-2.52E-05	A2M,APOE,CAT,CLU,COL14A1,EFEMP1,F2,FN1,HSPA8,ITGB1,LGALS1,MPO,PEBP1,TNC,VTN
Nutritional Disease	3.42E-06-2.52E-05	AHNAK,ALB,APOA4,APOC3,APOE,CA1,CA2,CA3,F2,FABP4,GSTP1,HBA1/HBA2,HBB,ITGAM,ITGB3,LBP,LCN2,MDH1,MPO,SERPINF1
Organ Morphology	3.97E-06-2.54E-05	ACTC1,ACTN4,ANXA6,APOA1,APOE,BGN,CAT,CLU,CNN1,COL18A1,EFEMP1,FN1,HBA1/HBA2,HBB,HP,ITGB1,ITGB3,LCN2,PEBP1,SLC4A1
Protein Trafficking	5.33E-06-5.33E-06	ALB,CD9,COL18A1,F2,FGA,FN1,HSPG2,ITGB1,ITGB3
Protein Degradation	1.03E-05-1.57E-05	ALAD,ALDH1A1,AMBP,APOA1,APOA2,APOE,CAT,CD81,CLU,CTSD,ELANE,F2,FLNA,FTL,HSPA8,HSPG2,ITGB1,MPO,PRTN3,VTN
Nucleic Acid Metabolism	2.52E-05-2.52E-05	CAT,MPO

## Sheet: (b) DIA
Table S4. List of molecular and physiological functions-related pathways generated by IPA® from differentially regulated proteins: (b) DIA dataset
Category	p-value	Molecules
Cellular Movement	8.86E-61-1.18E-04	A2M,ACAN,ACO2,ACTA2,ACTB,ACTN4,ACTR3,AHNAK,ALB,ALDOA,ANPEP,ANXA1,ANXA3,AOC3,APCS,APOA1,APOE,AQP1,ARF1,ARHGAP1,ARHGDIA,ARPC3,ATP5F1A,ATP5F1B,AZU1,BGN,C3,C4A/C4B,C5,CA2,CALR,CAMP,CAP1,CAPN2,CAPNS1,CAT,CAV1,CD14,CD36,CD44,CD47,CD55,CD59,CD5L,CD81,CD9,CDC42,CFH,CFHR1,CFL1,CLIC4,CLTC,CLU,CNN2,COL18A1,COL1A1,COL4A2,CPB2,CRP,CST3,CTSB,CTSZ,CYBB,DCC,DDOST,DDT,DEFA1 (includes others),DPT,DPYSL2,DPYSL3,EDI…
Immune Cell Trafficking	1.56E-41-1.13E-04	A2M,ACTB,ACTN4,AHNAK,ALB,ANPEP,ANXA1,AOC3,APCS,APOA1,APOA4,APOC3,APOE,ARHGAP1,AZU1,B2M,BGN,C1QA,C3,C4A/C4B,C5,C6,CALR,CAMP,CAT,CAV1,CD14,CD163,CD36,CD44,CD47,CD55,CD59,CD5L,CD81,CD9,CDC42,CEACAM5,CFH,CFHR1,CLC,CLTC,CLU,CNN2,COL18A1,COL1A1,CPB2,CRP,CST3,CTSB,CTSZ,CYBB,DDOST,DDT,DEFA1 (includes others),DPYSL2,EDIL3,EMILIN1,ESAM,F10,F11R,F13A1,F2,FABP5,FGA,FGB,FGG,FKBP1A,FLNA,FLOT1,FN1,GLRX,GNA13,GN…
Cell Death and Survival	1.31E-38-1.09E-04	A2M,ACTC1,ACTN4,ADH5,ALB,ALDH1A1,ANPEP,ANXA1,ANXA4,ANXA5,APCS,APOA1,APOC3,APOE,AQP1,ARHGAP1,ARHGDIA,ARL6IP5,ATP1A1,ATP1B3,AZU1,B2M,BASP1,BGN,C1QA,C3,C4A/C4B,C5,C6,C7,C8A,C8G,C9,CA3,CALR,CAMP,CANX,CAPN2,CAPNS1,CAT,CAV1,CD14,CD36,CD44,CD47,CD55,CD59,CD5L,CD81,CD9,CDC42,CEACAM5,CFH,CFL1,CLC,CLIC4,CLU,COL18A1,COL1A1,COL4A2,COL6A1,CPB2,CREG1,CRP,CST3,CSTB,CTSB,CTSD,CYBB,DCC,DEFA1 (includes others),DPP…
Organismal Injury and Abnormalities	1.31E-38-1.32E-04	A1BG,A2M,ACAN,ACO2,ACTA2,ACTB,ACTBL2,ACTC1,ACTN1,ACTN4,ACTR3,ADH1B,ADH5,AEBP1,AHNAK,AK1,AK2,AKR1E2,ALAD,ALB,ALDH1A1,ALDH1B1,ALDOA,ALDOC,AMBP,ANPEP,ANXA1,ANXA3,ANXA4,ANXA5,ANXA6,AOC3,APCS,APEH,APMAP,APOA1,APOA2,APOA4,APOC1,APOC3,APOE,AQP1,ARF1,ARHGAP1,ARHGDIA,ARHGDIB,ARHGEF38,ARL6IP5,ARPC4,ARPC5,ATP1A1,ATP1B3,ATP5F1A,ATP5F1B,ATP6V1H,AZGP1,AZU1,B2M,BASP1,BGN,BLVRB,BPGM,C1QA,C1QB,C1QC,C3,C4A/C4B,C5,…
Cell-To-Cell Signaling and Interaction	2.44E-38-1.32E-04	A2M,ACTA2,ACTB,ACTN1,ACTN4,AHNAK,ALB,ALDOA,AMBP,ANPEP,ANXA1,ANXA5,AOC3,APCS,APOA1,APOA2,APOA4,APOE,ARHGAP1,ATP1A1,AZU1,B2M,BGN,C1QA,C3,C4A/C4B,C5,C6,CALR,CAMP,CAPN2,CAPNS1,CAPZB,CAT,CAV1,CD14,CD163,CD36,CD44,CD47,CD55,CD59,CD5L,CD81,CD9,CDC42,CEACAM5,CFH,CFHR1,CFL1,CFL2,CLC,CLIC1,CLIC4,CLTC,CLU,CNN2,COL18A1,COL1A1,CP,CPB2,CRP,CSRP2,CST3,CTSZ,CYBB,DCC,DDOST,DEFA1 (includes others),EDIL3,EHD2,EMILI…
Hematological System Development and Function	3.31E-36-1.2E-04	A2M,ACAN,ACTB,ACTN4,ADH5,AHNAK,ALB,AMBP,ANPEP,ANXA1,ANXA5,AOC3,APCS,APOA1,APOA2,APOA4,APOC3,APOE,AQP1,ARHGAP1,ARHGDIA,ARHGDIB,ARL6IP5,AZGP1,AZU1,B2M,BGN,C1QA,C3,C4A/C4B,C5,C6,CALR,CAMP,CAPNS1,CAT,CAV1,CD14,CD163,CD36,CD44,CD47,CD55,CD59,CD5L,CD81,CD9,CDC42,CEACAM5,CFH,CFHR1,CLC,CLIC1,CLIC4,CLTC,CLU,CNN2,COL18A1,COL1A1,CPB2,CRP,CST3,CTSB,CTSD,CTSZ,CYBB,DDOST,DDT,DEFA1 (includes others),DPYSL2,EDIL…
Inflammatory Response	1.83E-33-1.31E-04	A2M,ACAN,ACO2,ACTA2,ACTB,ACTN4,AHNAK,AK2,ALB,ALDOA,AMBP,ANPEP,ANXA1,ANXA3,ANXA5,AOC3,APCS,APOA1,APOA2,APOA4,APOC3,APOE,AQP1,ARF1,ARHGAP1,ATP1A1,AZU1,B2M,BGN,C1QA,C3,C4A/C4B,C5,C6,CA2,CALR,CAMP,CAT,CAV1,CD14,CD163,CD36,CD44,CD47,CD55,CD59,CD5L,CD81,CD9,CDA,CDC42,CEACAM5,CFH,CFHR1,CLC,CLIC1,CLIC4,CLTC,CLU,CNN2,COL18A1,COL1A1,CP,CPB2,CREG1,CRP,CST3,CTSB,CTSD,CTSZ,CYBB,DDOST,DDT,DEFA1 (includes other…
Cardiovascular System Development and Function	4.44E-32-1.18E-04	ACTC1,ACTN4,ADH5,ALB,ANPEP,ANXA1,ANXA3,ANXA5,ANXA6,AOC3,APOA1,APOE,AQP1,ARF1,ARHGAP1,ARHGDIA,ATP1A1,ATP1B3,ATP5F1A,ATP5F1B,AZU1,BGN,C1QA,C3,C5,C6,CA2,CALR,CAMP,CAPN2,CAPNS1,CAPZB,CAT,CAV1,CD14,CD163,CD36,CD44,CD47,CD81,CD9,CDC42,CFH,CFHR1,CFL2,CKM,CLIC4,CLU,CNN2,COL18A1,COL1A1,COL1A2,COL4A2,CREG1,CRIP1,CRP,CSRP2,CST3,CTSB,CTSD,CYBB,DEFA1 (includes others),EDIL3,EFEMP2,EHD3,EMILIN1,ENO1,ESAM,F10,F…
Organismal Development	3.53E-31-1.18E-04	A2M,ACTA2,ACTB,ACTC1,ACTN4,ACTR3,AEBP1,ALB,ALDH1A1,AMBP,ANPEP,ANXA1,ANXA4,ANXA5,APCS,APOA1,APOE,AQP1,ARF1,ARHGAP1,ARHGDIA,ARHGDIB,ATP1B3,ATP5F1A,AZGP1,B2M,BASP1,BGN,C1QA,C1QB,C3,C4A/C4B,C5,C6,CA2,CALR,CAMP,CAPN2,CAPNS1,CAPZB,CAT,CAV1,CD14,CD36,CD44,CD47,CD55,CD5L,CD81,CD9,CDC42,CFH,CFL1,CFL2,CKM,CLEC3B,CLIC4,CLU,CNN1,COL12A1,COL18A1,COL1A1,COL1A2,COL4A2,CP,CRIP1,CRP,CSRP2,CST3,CSTB,CTSB,CTSD,CYBB…
Cell Morphology	6.16E-28-1.27E-04	A2M,ACTB,ACTC1,ACTN4,ACTR3,AEBP1,AK1,ALB,ANPEP,ANXA1,ANXA5,APCS,APOC1,APOE,AQP1,ARF1,ARHGAP1,ARHGDIA,ARPC3,ARPC4,AZU1,B2M,BASP1,BGN,C1QA,C3,C4A/C4B,C5,CA2,CALR,CAMP,CAPNS1,CAPZB,CAT,CAV1,CD36,CD44,CD47,CD55,CD5L,CD81,CD9,CDC42,CFH,CFL1,CFL2,CKM,CLIC4,CLTC,CLU,CNN2,COL12A1,COL18A1,COL1A1,CP,CRIP1,CRP,CSRP2,CST3,CSTB,CTSB,CTSD,CTSZ,CYBB,DCC,DDT,DEFA1 (includes others),DPT,DPYSL2,DPYSL3,EFEMP1,EHD2,…
Neurological Disease	1.65E-26-1.31E-04	A2M,ACTA2,ACTB,ACTC1,ACTN1,AEBP1,ALDH1A1,ALDOC,ANXA1,ANXA5,APOA1,APOC1,APOE,AQP1,ARHGDIB,ARL6IP5,ATP5F1A,ATP5F1B,B2M,BASP1,BGN,C1QA,C1QB,C3,C4A/C4B,C5,C7,C9,CA1,CA2,CALR,CANX,CAPNS1,CAPZB,CAT,CAV1,CD14,CD36,CD44,CD47,CD81,CDC42,CFH,CFL1,CKM,CLU,CNN1,COL18A1,COL1A1,CP,CREG1,CRP,CSRP2,CST3,CSTB,CTSB,CTSD,CYBB,DCC,DPYSL2,DPYSL3,EIF4G1,EPHX1,F12,F2,FAH,FGB,FGG,FIS1,FKBP1A,FLOT2,FN1,FRZB,FTH1,FTL,GAPD…
Connective Tissue Development and Function	6.18E-24-6.79E-05	A2M,ACTA2,ACTB,ACTR3,ADH5,AEBP1,AHNAK,ALB,ALDH1A1,ANPEP,ANXA1,ANXA6,APCS,APOA2,APOA4,APOE,AQP1,ARHGAP1,ARHGDIA,BGN,C3,C5,CA2,CALR,CAPN2,CAPNS1,CAV1,CD109,CD14,CD36,CD44,CD47,CD59,CD81,CD9,CDC42,CLEC3B,CLIC1,COL12A1,COL14A1,COL1A1,COL1A2,CST3,CTSB,CTSD,DPT,EDIL3,EFEMP1,F12,F13A1,F2,FABP4,FABP5,FBLN1,FBLN5,FBN1,FBN2,FERMT2,FLNA,FMOD,FN1,FRZB,FTH1,FTL,GLO1,GNA13,GNAI2,GNAS,GPC4,GPI,GPNMB,GSN,GSTP1,H…
Respiratory Disease	3.31E-22-1.03E-04	A1BG,ACAN,ACO2,ACTA2,ACTB,ACTN1,ACTN4,AEBP1,AHNAK,ALB,ALDH1A1,ALDOA,ALDOC,AMBP,ANPEP,ANXA1,ANXA3,ANXA5,ANXA6,APCS,APMAP,APOA1,APOA4,APOE,AQP1,ARHGAP1,ARHGDIA,ARHGEF38,ARPC5,ATP1A1,ATP6V1H,B2M,BGN,C1QA,C3,C5,C6,C7,C8A,C9,CAMP,CAV1,CD14,CD163,CD36,CD44,CD55,CD5L,CD81,CD9,CENPI,CFH,CLC,CLCA2,CLTC,CLU,CNPY2,COL12A1,COL14A1,COL18A1,COL1A1,COL1A2,COL4A2,COL6A1,COL6A2,COL6A3,CPB2,CPS1,CRP,CRYZ,CST4,CTSB…
Cellular Function and Maintenance	1.91E-21-1.21E-04	A2M,ACTA2,ACTB,ACTC1,ACTN4,ACTR3,ADH5,AHNAK,ALB,ALDOA,ANPEP,ANXA1,ANXA5,ANXA6,APCS,APOA1,APOA2,APOE,AQP1,ARF1,ARHGAP1,ARHGDIA,ARHGDIB,ARPC3,ARPC4,ATP1A1,ATP1B3,ATP5F1A,AZGP1,AZU1,B2M,BASP1,BGN,C1QA,C3,C4A/C4B,C5,CA1,CA2,CALR,CAMP,CANX,CAP1,CAPN2,CAPNS1,CAPZB,CAT,CAV1,CD14,CD163,CD36,CD44,CD47,CD55,CD59,CD5L,CD81,CD9,CDC42,CFH,CFL1,CFL2,CKM,CLIC4,CLTC,CLU,CNN2,COL18A1,COL1A1,COL1A2,COL4A2,CP,CRIP1…
Connective Tissue Disorders	4.28E-21-1.32E-04	ACAN,ACTA2,ACTB,ACTBL2,ACTR3,AEBP1,AK2,ALDOA,APOA1,APOE,ARF1,ARHGAP1,ARPC5,B2M,BGN,BLVRB,C3,C5,C8A,C8G,CA2,CAMP,CAT,CAV1,CD163,CD36,CD44,CD5L,CD81,CDA,CFH,CLEC3B,CLU,COL1A1,COL1A2,CYBB,DEFA1 (includes others),EFEMP2,EHD2,ENO1,F11R,F2,FABP4,FABP5,FMOD,FN1,FRZB,FTL,GLUL,GNAI2,GNAS,GNB2,GP1BA,GSTP1,HBB,HP,HSP90B1,HSPA1A/HSPA1B,HSPA5,HSPA8,HSPG2,HTRA1,IGHM,ITGA5,ITGAM,ITGB1,ITGB2,KRT10,LDHB,LGALS1,LM…
Inflammatory Disease	4.28E-21-1.31E-04	ACAN,ACO2,ACTA2,ACTB,ACTN1,ACTR3,AHNAK,AK2,ALB,ALDOA,AMBP,ANPEP,ANXA5,APCS,APOA1,APOE,AQP1,ARF1,ARHGDIA,ARPC5,AZGP1,B2M,BGN,C3,C4A/C4B,C5,CA2,CAMP,CAV1,CD14,CD163,CD36,CD44,CD47,CD55,CD81,CD9,CDA,CLC,CLU,CREG1,CRP,CST3,CTSB,CTSZ,DEFA1 (includes others),EFEMP2,ENO1,F11R,F12,F2,FABP5,FAH,FLOT2,FN1,FRZB,FTL,GAPDH,GFAP,GLRX,GLUL,GNAI2,GNB2,GP1BA,GSTO1,GSTP1,H1-2,HBG2,HLA-A,HP,HPX,HSP90B1,HSPA1A/HSPA1…
Skeletal and Muscular Disorders	4.28E-21-1.11E-04	ACAN,ACTA2,ACTC1,ACTN1,ACTR3,AEBP1,AK2,ALDH1A1,ALDOA,ALDOC,ANXA1,APOA1,APOE,AQP1,ARF1,ARHGDIB,ARL6IP5,ARPC5,ATP5F1A,ATP5F1B,B2M,BASP1,BGN,C3,C4A/C4B,C5,CA2,CALR,CAPNS1,CAT,CAV1,CD163,CD36,CD44,CD47,CD81,CDA,CFL2,CKM,CLEC3B,CLU,COL12A1,COL14A1,COL6A1,CP,CREG1,CRP,CSRP2,CYBB,DEFA1 (includes others),DPYSL3,EFEMP2,ENO1,F11R,F2,FBN1,FGB,FGG,FKBP1A,FLNC,FMOD,FN1,FRZB,FTH1,FTL,GAPDH,GFAP,GLO1,GLUL,GNAI2…
Metabolic Disease	2.69E-20-6.42E-05	A2M,ACTA2,ANXA1,ANXA5,APOA1,APOA2,APOC1,APOE,AQP1,ATP1A1,ATP1B3,ATP5F1A,B2M,BGN,C3,C4A/C4B,C7,C9,CAPZB,CAV1,CD14,CD36,CD47,CFL1,CLU,CNN1,COL1A2,CP,CST3,CTSD,DPYSL2,EPHX1,FABP4,FBLN5,FERMT2,FIS1,FLOT2,FN1,GFAP,GLRX,GLUL,GNAS,GSN,GSTP1,HSPA1A/HSPA1B,HSPB1,IGFBP7,ITGB3,ITM2B,LAMP1,LDHA,LGALS3,LMNA,LTBP1,MMP9,MPO,MYH11,MYH9,NDRG2,PECAM1,PLG,PRDX6,RAB14,RHOB,S100A10,SAA1,SELENOP,SERPINA3,SERPING1,SLC2…
Cardiovascular Disease	3.34E-20-1.18E-04	ACTA2,ACTB,ACTBL2,ACTC1,ACTN4,AHNAK,ALDH1A1,ANXA1,ANXA5,APOA1,APOE,ARF1,ARHGDIA,AZU1,BGN,BLVRB,C1QA,C3,C5,C6,CA1,CA2,CALR,CANX,CAPN2,CAPNS1,CAT,CAV1,CD36,CD44,CD47,CD55,CD59,CD81,CFH,CKM,CLIC4,CLU,COL18A1,CREG1,CRP,CSRP2,CST3,CTSB,CTSD,CYBB,EFEMP2,EHD3,EMILIN1,F12,F2,FBLN1,FBN1,FGB,FGG,FKBP1A,FLNA,FMOD,FN1,G6PD,GAPDH,GLO1,GNA13,GNAI2,GNAS,GNB1,GP1BA,GPX3,GSN,H1-2,HBG2,HLA-A,HP,HPX,HSP90B1,HSPA8,H…
Dermatological Diseases and Conditions	4.06E-20-2.17E-05	ACTA2,ACTR3,AEBP1,ANXA1,APOE,ARHGDIA,ARPC5,BASP1,BGN,C3,CALR,CD14,CD163,CD47,CFH,CNN1,COL12A1,COL14A1,COL1A1,COL1A2,CRIP1,CST3,CSTB,CTSB,EIF5A,F10,F13A1,FABP5,FN1,FTL,GSN,GSTP1,HSPA1A/HSPA1B,HSPA5,HSPA8,HTRA1,IGFBP7,KRT1,KRT10,KRT2,LGALS3,LGALS3BP,LYZ,MARCKS,MCAM,MT1X,OGN,PCOLCE,PDIA3,PGAM1,PGD,PKM,PLG,POSTN,RAC1,S100A11,S100A12,S100A8,S100A9,SAA2,SERPINA1,SERPINE2,SLPI,SOD2,SOD3,TAGLN,TGFBI,TIMP…
Cellular Development	7.29E-20-1.18E-04	A2M,ACAN,ACTA2,ACTB,ACTC1,ACTN4,ACTR3,AEBP1,AHNAK,ALB,ALDH1A1,ANPEP,ANXA1,ANXA6,APCS,APOA1,APOE,AQP1,ARF1,ARHGAP1,ARHGDIA,ARHGDIB,ATP1B3,ATP5F1A,B2M,BASP1,BGN,C3,C4A/C4B,C5,CA2,CACYBP,CALR,CAMP,CAP1,CAPNS1,CAPZB,CAT,CAV1,CD109,CD14,CD163,CD36,CD44,CD47,CD55,CD59,CD81,CD9,CDC42,CFH,CFL1,CFL2,CKM,CLC,CLIC1,CLIC4,CLU,CNN2,CNPY2,COL14A1,COL18A1,COL1A1,COL1A2,COL4A2,CPB2,CRIP1,CRP,CST3,CTSB,CTSD,CTSZ,…
Cellular Growth and Proliferation	7.29E-20-1.17E-04	A2M,ACAN,ACTA2,ACTB,ACTC1,ACTN4,ACTR3,AEBP1,AHNAK,ALB,ALDH1A1,ANPEP,ANXA1,APOA1,APOE,AQP1,ARF1,ARHGAP1,ARHGDIA,ARHGDIB,ATP1B3,ATP5F1A,B2M,BASP1,BGN,C3,C4A/C4B,C5,CACYBP,CALR,CAMP,CAP1,CAPNS1,CAPZB,CAT,CAV1,CBR1,CD109,CD14,CD163,CD36,CD44,CD47,CD55,CD59,CD81,CD9,CDC42,CEACAM5,CFH,CFL1,CFL2,CKM,CLC,CLIC4,CLU,CNN2,CNPY2,COL14A1,COL18A1,COL1A1,COL1A2,COL4A2,CPB2,CRIP1,CRP,CST3,CTSB,CTSD,CTSZ,CYBB,DCC…
Tissue Morphology	1.06E-19-1.32E-04	A2M,ACAN,ACTC1,ACTN4,ADH5,AEBP1,AHNAK,ALDH1A1,AMBP,ANPEP,ANXA1,ANXA5,AOC3,APCS,APOA1,APOA2,APOA4,APOC1,APOE,AQP1,ARF1,ARHGAP1,ARHGDIA,ARHGDIB,ARL6IP5,AZGP1,AZU1,B2M,BGN,C1QA,C3,C4A/C4B,C5,C6,CA2,CALR,CAMP,CANX,CAPNS1,CAPZB,CAT,CAV1,CD14,CD36,CD44,CD47,CD55,CD59,CD5L,CD81,CD9,CDC42,CFH,CFL1,CFL2,CLIC4,CLTC,CLU,CNN1,CNN2,COL12A1,COL18A1,COL1A1,COL1A2,CP,CPB2,CRP,CSRP2,CST3,CSTB,CTSB,CTSD,CTSZ,CYBB,…
Infectious Diseases	1.34E-19-5.95E-06	ACAN,ACTN1,ANPEP,ANXA5,APOE,B2M,BGN,CAMP,CD44,CD47,CD81,CD9,CLC,CLU,CRP,CTSB,CTSZ,DEFA1 (includes others),F10,F11R,F2,FLOT2,FN1,GAPDH,GLUL,GSTO1,H1-2,HBG2,HP,HSP90B1,HSPA5,ITGA2B,ITGA5,ITGAM,ITGAV,ITGB1,ITGB2,ITGB3,LAMP2,LDHA,LTA4H,LTF,MCAM,PGLYRP1,PPIA,PRDX2,RNASE2,S100A12,S100A9,SERPINA1,SLC2A1,SLPI,SPTBN1,TALDO1,TIMP1,VIM
Cancer	5.07E-19-1.28E-04	A1BG,A2M,ACAN,ACO2,ACTA2,ACTB,ACTBL2,ACTC1,ACTN1,ACTN4,ACTR3,ADH1B,ADH5,AEBP1,AHNAK,AK1,AK2,AKR1E2,ALAD,ALB,ALDH1A1,ALDH1B1,ALDOA,ALDOC,AMBP,ANPEP,ANXA1,ANXA3,ANXA4,ANXA5,ANXA6,AOC3,APCS,APEH,APMAP,APOA1,APOA2,APOA4,APOC1,APOC3,APOE,AQP1,ARF1,ARHGAP1,ARHGDIA,ARHGDIB,ARHGEF38,ARL6IP5,ARPC4,ARPC5,ATP1A1,ATP1B3,ATP5F1A,ATP5F1B,ATP6V1H,AZGP1,AZU1,B2M,BASP1,BGN,BLVRB,BPGM,C1QA,C1QB,C1QC,C3,C4A/C4B,C5,…
Tissue Development	5.15E-19-1.18E-04	A2M,ACAN,ACTA2,ACTB,ACTC1,ACTN4,ACTR3,AEBP1,ALB,ALDH1A1,ANPEP,ANXA1,ANXA4,ANXA5,ANXA6,APCS,APOA1,APOC3,APOE,AQP1,ARF1,ARHGAP1,ATP1B3,ATP5F1A,B2M,BASP1,BGN,C3,C4A/C4B,C5,C6,CA2,CALR,CAMP,CAP1,CAPN2,CAPNS1,CAPZB,CAT,CAV1,CBR1,CD109,CD14,CD36,CD44,CD47,CD55,CD59,CD5L,CD81,CD9,CDC42,CFH,CFL1,CFL2,CKM,CLEC3B,CLIC1,CLIC4,CLU,CNPY2,COL12A1,COL14A1,COL18A1,COL1A1,COL1A2,COL4A2,CP,CPB2,CRIP1,CRP,CST3,CSTB…
Immunological Disease	1.46E-17-5.88E-05	ACAN,ACO2,ACTA2,ACTB,AHNAK,AK2,ALB,ALDOA,APOE,ARF1,AZGP1,B2M,BGN,C3,C4A/C4B,C5,CA2,CAMP,CAV1,CD14,CD36,CD47,CDA,CLU,COL1A2,CST3,CYBB,DEFA1 (includes others),ENO1,F11R,FN1,FRZB,GAPDH,GLUL,GNAI2,GNB2,GP1BA,HP,HSP90B1,HSPA1A/HSPA1B,HSPA5,HSPA8,HSPB1,ITGA2B,ITGA5,ITGAM,ITGB2,ITGB3,ITGB6,KRT10,KRT8,LDHB,LGALS1,LTBP1,LTF,MCAM,MFGE8,MMP9,MPO,MYH9,NAMPT,P4HB,PDIA3,PECAM1,PLP1,PRDX2,RNASE2,S100A10,S100A11…
Psychological Disorders	3.34E-17-6.42E-05	ACTA2,ACTN1,AEBP1,ALDOC,APOC1,APOE,AQP1,ARHGDIB,ARL6IP5,ATP5F1A,ATP5F1B,B2M,BASP1,BGN,C3,C4A/C4B,C5,C9,CA2,CAPZB,CAV1,CD14,CD36,CD44,CD47,CFL1,CLU,CNN1,CP,CSRP2,CST3,CTSB,CTSD,CYBB,DPYSL2,DPYSL3,EPHX1,F12,F2,FIS1,FLOT2,FTH1,FTL,GAPDH,GFAP,GLRX,GNAS,GPX3,GSN,HAPLN2,HP,HSPA1A/HSPA1B,HSPA8,ITM2B,KNG1,LAMP1,LAMP2,LDHA,LDHB,LGALS3BP,LPP,MAP1B,MDH1,MMP9,MPO,MT1X,MYH11,MYO5A,NDRG2,PARK7,PEBP1,PECAM1,PFN…
Cellular Assembly and Organization	4.09E-16-1.21E-04	A2M,ACTA2,ACTB,ACTC1,ACTN1,ACTN4,ACTR3,AK1,AMBP,ANPEP,ANXA1,ANXA5,APOA4,APOE,ARF1,ARHGAP1,ARPC3,ARPC4,AZU1,B2M,BASP1,BGN,C1QA,C3,C4A/C4B,C5,CALR,CAMP,CANX,CAPN2,CAPNS1,CAPZB,CAV1,CD14,CD36,CD44,CD47,CD81,CD9,CDC42,CEACAM5,CFL1,CFL2,CKM,CLIC4,CLTC,CLU,COL18A1,COL6A3,CRIP1,CRP,CSRP2,CST3,CTSB,CYBB,DCC,DPT,DPYSL2,DPYSL3,EFEMP1,EFEMP2,EHD2,F11R,F2,FKBP1A,FLNA,FLNC,FLOT1,FMOD,FN1,FTL,G6PD,GFAP,GLUL,GN…
Renal and Urological Disease	5.7E-16-7.92E-05	ACTN4,ALB,APCS,APOE,ARHGAP1,ARHGDIA,ATP1A1,ATP1B3,B2M,BGN,C1QA,C3,C4A/C4B,C5,C6,C7,C9,CAT,CD36,CD44,CD55,CD59,CFH,CLU,COL18A1,CP,CYBB,EFEMP1,EHD3,FABP1,FABP4,FAH,FBLN1,FBLN5,FBN1,FGA,FGB,FKBP1A,FN1,G6PD,GLUL,GNAS,GPNMB,GSS,GSTP1,HADH,HP,HPX,HSPB1,IGFBP7,IGHM,ILK,ITGA8,ITGB1,ITGB3,ITGB6,KNG1,LAMC1,LGALS1,LGALS3,LTBP1,LYZ,MGP,MMP8,MMP9,MYH11,MYH9,MYL9,NDRG2,PARK7,PECAM1,PKM,PLG,PSMA3,PTGIS,RAC1,S10…
Free Radical Scavenging	6.98E-16-5.94E-05	ALB,APCS,ARHGDIA,ARHGDIB,C5,C6,CA3,CAMP,CAPNS1,CAT,CAV1,CD14,CD36,CD44,CD47,CDC42,COL18A1,CRP,CST3,CSTB,CYBB,F2,FBLN5,FLNA,G6PD,GLO1,GSN,GSTP1,HSPB6,IQGAP1,ITGAM,ITGB2,LTF,MPO,NAMPT,NOTCH3,PARK7,PECAM1,PFN1,PKM,PRDX2,PRDX6,RAC1,RBP4,S100A6,SDHA,SDHB,SERPINA1,SLC2A1,SOD1,SOD2,SOD3,TTR
Cell-mediated Immune Response	7.45E-16-1.13E-04	ACTB,ANXA1,AOC3,APOE,AZU1,BGN,C3,C5,CALR,CAMP,CAV1,CD44,CD47,CD81,CDC42,COL1A1,DEFA1 (includes others),DPYSL2,F2,FLOT1,FN1,GNAI2,HRG,HSP90AB1,ITGA5,ITGAV,ITGB1,ITGB2,ITGB3,LGALS3,MCAM,MMP9,MPO,MSN,MYADM,MYH9,PECAM1,PFN1,PLP1,RAC1,RAP1B,S100A4,SAA1,SPP1,THBS1,TLN1
Endocrine System Disorders	8.8E-16-8.99E-05	A2M,AHNAK,ALDH1A1,ANXA1,ANXA5,APCS,APOA1,AQP1,ATP1A1,ATP1B3,C3,C5,C7,C9,CALR,CFH,COL18A1,COL1A2,COL4A2,CP,CST3,CTSB,CTSZ,CYB5R3,DNAH14,EDIL3,EIF5A,FABP4,FBLN5,FN1,GFAP,GLUL,GNAS,GPI,GSTP1,HBG2,HSP90AB1,HSPA5,HSPB1,HSPG2,IGFBP7,ITGA5,ITGB1,ITGB3,ITIH1,KRT8,LAMC1,LDHA,LGALS1,LGALS3,LMNA,LPA,LTA4H,LTBP1,LTBP2,MGP,MMP9,MYH9,MYO5A,NDRG2,NOTCH3,OGN,PARK7,POSTN,PRDX2,PRDX6,PSMA3,RBP4,RHOB,S100A10,SDHA,S…
Hereditary Disorder	1.48E-15-6.42E-05	ACTA2,ACTB,ACTBL2,ACTN1,AEBP1,ALDOC,APOA1,APOE,AQP1,ATP5F1A,ATP5F1B,B2M,BASP1,BGN,BLVRB,C1QB,C3,C4A/C4B,CA2,CALR,CAT,CAV1,CD44,CLU,COL1A1,CP,CSRP2,DPYSL3,FLOT2,FN1,FTH1,GAPDH,GFAP,GSN,HAPLN2,HSPA8,ITGB1,LAMP1,LAMP2,LGALS3BP,LMNA,LPP,MMP9,MT1X,MYO5A,NDRG2,PDE4DIP,PFN1,PGK1,PLP1,POSTN,PPIA,PPP1CB,PRDX2,PRSS1,PSMB6,PSME1,PTGIS,RAB10,RAB21,RAC1,RAP1B,RBP4,RHOB,SDHA,SDHB,SERPINA3,SERPINE2,SLC2A1,SLC4A…
Skeletal and Muscular System Development and Function	2.39E-15-1.17E-04	ACTA2,ACTC1,ACTN4,ADH5,ALDH1A1,ANXA1,ANXA5,ANXA6,APOE,AQP1,ARHGAP1,ATP1A1,AZGP1,BGN,C3,C4A/C4B,C5,CA2,CALR,CAPN2,CAPNS1,CAPZB,CAT,CAV1,CD44,CD47,CD81,CD9,CDC42,CFL2,CKM,CLEC3B,CLU,CNN1,COL12A1,COL14A1,COL1A1,COL1A2,COL6A1,COL6A3,CREG1,CSRP2,CYBB,EFEMP1,EFEMP2,EHD2,ENO1,F13A1,F2,FBLN1,FBN1,FKBP1A,FLNC,FLOT1,FMOD,FN1,FRZB,GNAI2,GNAS,GPNMB,GSN,HMGB2,HP,HSP90B1,HSPB6,HSPG2,IGFALS,IGHM,ILK,ITGA5,ITGA7…
Reproductive System Disease	6.35E-15-7.68E-05	A1BG,ACAN,ACTA2,ACTB,ACTBL2,ACTC1,ACTN1,ACTN4,ADH1B,AEBP1,AHNAK,AK1,ALB,ALDH1A1,ALDH1B1,ALDOA,ANPEP,ANXA1,ANXA3,ANXA5,AOC3,APEH,APOA4,APOE,AQP1,ARF1,ARPC4,ATP1A1,ATP6V1H,AZGP1,B2M,BASP1,BGN,C1QA,C1QC,C3,C5,C6,C7,C8A,C9,CA1,CA2,CAMP,CAND1,CANX,CAPN2,CAPZB,CAV1,CD109,CD163,CD36,CD44,CD47,CD55,CD5L,CD81,CD9,CDA,CDC42,CENPI,CFH,CFHR1,CLCA2,CLEC3B,CLU,CNN1,CNN2,CNPY2,COL12A1,COL14A1,COL18A1,COL1A1,COL…
Hematological Disease	1.23E-14-5.88E-05	ACO2,ACTB,ACTBL2,ALB,ALDOA,APOE,BLVRB,C1QA,C3,C5,C8A,C8G,CAMP,CAT,CAV1,CD14,CD47,CFH,CRP,CTSB,CYBB,ENO1,F2,FLNA,GAPDH,GNAI2,HBB,HSPA5,HSPA8,HSPB1,ITGA5,ITGAM,ITGB1,ITGB2,ITGB6,KNG1,LTF,MMP9,MPO,MYH9,P4HB,PDIA3,PLG,RAB10,RAB21,RAC1,RAP1B,RNASE2,S100A9,SELENBP1,SERPINC1,SLC2A1,SLC4A1,STOM,THBS1,TPI1,TUBB,UBR4,VCP,VDAC2
Lymphoid Tissue Structure and Development	2.93E-14-7.72E-05	A2M,ACAN,ADH5,AHNAK,ALB,ANPEP,ANXA1,AOC3,APCS,APOA1,APOE,ARHGAP1,ARHGDIA,ARHGDIB,ARL6IP5,AZGP1,AZU1,B2M,C3,C4A/C4B,C5,CALR,CAMP,CAT,CAV1,CD14,CD36,CD44,CD47,CD55,CD59,CD5L,CD81,CD9,CDC42,CLC,CLU,CNN2,CRP,CTSB,CTSD,CTSZ,CYBB,DEFA1 (includes others),EFEMP1,EHD3,F2,FABP4,FABP5,FKBP1A,FLNA,FN1,FTH1,FTL,GNA13,GNAI2,GNAS,GPI,GPNMB,GSTP1,H1-2,HLA-A,HPX,HSP90AB1,HSP90B1,HSPA1A/HSPA1B,HSPA5,HSPA8,HTRA1,IG…
Organismal Functions	2.12E-13-1.28E-05	ANXA1,APOE,C3,CAPN2,CD36,CD59,CLIC1,CRP,CYBB,EMILIN1,F10,F2,FGA,FGB,GNA13,GNAI2,GP1BA,GP1BB,GP9,GSN,HRG,HSPG2,HTRA1,ILK,ITGA2B,ITGA5,ITGB3,MFAP2,PECAM1,PF4,POSTN,PPIA,RAC1,SERPINE2,SLPI,SOD2,THBS1,VASP
Molecular Transport	2.63E-13-1.12E-04	A2M,AEBP1,ALB,ANXA1,ANXA6,APOA1,APOA4,APOC1,APOC3,APOE,AQP1,ARF1,ATP1A1,AZGP1,AZU1,B2M,C1QA,C3,C5,C6,CA2,CA3,CALR,CAMP,CAT,CAV1,CD36,CD44,CD59,CD81,CLU,CP,CREG1,CRP,CYBB,DPP7,ECHS1,F2,FABP1,FABP4,FABP5,FBN2,FLOT1,FLOT2,FTH1,FTL,GLO1,GNA13,GNAI2,GNAS,GP1BB,GSN,GSTP1,HADH,HINT1,HLA-A,HP,HPX,HSPA8,HSPB6,IGHM,ITGAM,ITGB1,ITGB2,KNG1,KRT8,LAMC1,LAMP1,LAMP2,LDHA,LGALS1,LGALS3,LMNA,LTBP1,LTF,MAP1B,MCAM,M…
Organ Morphology	3.68E-13-9.99E-05	ACTC1,ACTN4,ADH5,AEBP1,ALDH1A1,ANXA1,ANXA6,APCS,APOA1,APOE,AQP1,ARHGAP1,ARHGDIA,ARHGDIB,ARL6IP5,ATP1A1,AZGP1,B2M,BGN,C1QA,C3,C4A/C4B,C5,CA2,CALR,CAPN2,CAPNS1,CAPZB,CAT,CAV1,CD14,CD36,CD47,CD55,CD5L,CD81,CD9,CFH,CFL2,CKM,CLIC4,CLU,CNN1,COL12A1,COL18A1,COL1A1,COL1A2,CP,CREG1,CRP,CSRP2,CST3,CSTB,CTSB,CTSD,CYBB,DCC,DPP7,DPT,DPYSL3,EFEMP1,EFEMP2,EHD3,ENO1,F2,FABP5,FAH,FBLN1,FBN1,FGA,FKBP1A,FLNA,FLNC,F…
Gastrointestinal Disease	1.95E-12-8.99E-05	A2M,ACTA2,ACTBL2,AEBP1,AHNAK,ALB,ALDH1A1,ANPEP,ANXA1,ANXA5,APOA1,APOE,AQP1,ATP1A1,ATP1B3,B2M,C3,C4A/C4B,C5,C7,C9,CANX,CAT,CAV1,CD14,CD36,CD44,CD55,CD9,CFH,CFHR1,COL12A1,COL18A1,COL1A2,COL4A2,COL6A3,CP,CPB2,CPS1,CREG1,CRYZ,CST3,CTSB,CTSD,CTSZ,CYB5R3,CYBB,DCC,DEFA1 (includes others),DNAH14,DPYSL2,EDIL3,EFEMP1,EIF5A,F2,FABP4,FAH,FBLN5,FBN2,FGA,FKBP1A,FLNA,FN1,GFAP,GLRX,GLUL,GNAI2,GNAS,GPI,GSN,GSTP1,…
Lipid Metabolism	2.05E-12-9.35E-05	AEBP1,ALB,ALDH1A1,ANXA1,APOA1,APOA2,APOA4,APOC1,APOC3,APOE,ATP1A1,AZGP1,AZU1,C1QA,C3,C5,CAMP,CAT,CAV1,CBR1,CD14,CD36,CD44,CD5L,CD9,CLU,CREG1,DCC,DPP7,ECHS1,F10,F2,FABP1,FABP4,FABP5,FLOT1,FLOT2,FN1,GNAS,GP1BB,GSN,HADH,HBB,HINT1,HSPA8,IGFBP7,ITGB1,ITGB2,ITGB3,KNG1,LAMP1,LAMP2,LDHA,LGALS1,LGALS3,LMNA,LTA4H,MMP9,MSN,MYH9,NAMPT,PAFAH1B2,PEBP1,PKM,PLIN1,PLP1,PON1,PRDX2,PRDX6,PTGIS,RAC1,RAP1B,RBP4,S100A…
Small Molecule Biochemistry	2.05E-12-9.35E-05	AEBP1,ALB,ALDH1A1,ANXA1,APOA1,APOA2,APOA4,APOC1,APOC3,APOE,ATP1A1,ATP5F1B,AZGP1,AZU1,C1QA,C3,C5,CALR,CAMP,CAT,CAV1,CBR1,CD14,CD36,CD44,CD5L,CD9,CLU,CREG1,CYBB,DCC,DPP7,ECHS1,F10,F2,FABP1,FABP4,FABP5,FBN2,FERMT2,FLOT1,FLOT2,FN1,G6PD,GNAS,GNB1,GP1BB,GSN,HADH,HBB,HINT1,HSP90B1,HSPA8,IGFBP7,IQGAP1,ITGAM,ITGB1,ITGB2,ITGB3,KNG1,LAMP1,LAMP2,LDHA,LGALS1,LGALS3,LMNA,LPA,LTA4H,MB,MMP9,MPO,MSN,MYH9,NAMPT,PA…
Nervous System Development and Function	7.36E-12-1.21E-04	A2M,ACAN,ACTB,ACTR3,ALB,ALDH1A1,ANPEP,ANXA1,ANXA5,APOE,AQP1,ARF1,AZU1,B2M,BASP1,C1QA,C3,C4A/C4B,CALR,CANX,CAP1,CAPNS1,CAPZB,CAT,CAV1,CD36,CD44,CD47,CD81,CD9,CDC42,CFH,CFL1,CKM,CLIC4,CLTC,CLU,CNPY2,COL18A1,COL1A1,CP,CRIP1,CRP,CST3,CSTB,CTSB,CTSD,CYBB,DCC,DPT,DPYSL2,DPYSL3,EFEMP1,EIF5A,F2,FBLN5,FGA,FGG,FLNA,FLOT1,FMOD,FN1,FRZB,G6PD,GFAP,GM2A,GNA13,GNAI2,GNAS,GPI,HLA-A,HMGB2,HSP90AB1,HSPA5,HSPA8,HSP…
Cellular Compromise	1.35E-10-5.85E-05	AK1,ALB,ANPEP,ANXA1,ANXA3,APOE,ARHGDIA,ATP1A1,AZU1,B2M,C3,C4A/C4B,C5,C6,CAMP,CAV1,CD14,CD36,CD44,CD47,CD59,CD81,CD9,CEACAM5,CFL2,CLU,COL18A1,CP,CRP,CTSB,CTSD,CYBB,DEFA1 (includes others),DPYSL2,DPYSL3,F2,FBN1,FN1,FTL,GNA13,GNB1,GP1BA,GPI,HLA-A,HMGB2,HP,HPX,HSPA1A/HSPA1B,HSPA8,HTRA1,ITGA5,ITGAM,ITGB1,ITGB2,ITGB3,KRT18,KRT8,LAMP1,LGALS3,MAP1B,MCAM,MMP9,MPO,MSN,MYBL2,MYH10,MYH9,PARK7,PEBP1,PECAM1,PF…
Protein Degradation	1.44E-10-4.7E-05	APOE,AZGP1,CAPN2,CAT,CTSD,CYBB,HSP90B1,HSPA5,HSPG2,ITGB1,LAMP2,MMP8,MMP9,MPO,PLG,PRDX6,RAC1,SOD1,VTN
Protein Synthesis	1.44E-10-4.7E-05	ANXA1,AZGP1,CALR,CAPN2,CAT,CAV1,CTSD,EIF4G1,EIF5A,FKBP1A,FN1,GAPDH,GSN,HSP90B1,HSPA5,HSPG2,ITGB1,LAMP2,MMP8,MMP9,MTPN,PLG,RBP4,S100A9,SOD1,SOD2,SYNCRIP,VTN
Tumor Morphology	1.64E-10-1.18E-04	ACTN4,ALB,ANPEP,ANXA1,B2M,C5,CACYBP,CAPN2,CAT,CAV1,CD14,CD44,CD47,CD55,CD59,CEACAM5,CLU,COL18A1,CST3,CTSB,CTSZ,DCC,EFEMP2,ENO1,F2,FERMT2,FKBP1A,FLNA,FMOD,FN1,HSP90AB1,HSPA1A/HSPA1B,HSPG2,IGFBP7,IGHM,ILK,ITGA5,ITGAV,ITGB1,ITGB2,KRT19,LDHA,LGALS1,LGALS3,MCAM,MFGE8,MMP9,MYBL2,NAMPT,NDRG2,NOTCH3,NPM1,PARK7,PKM,PLG,PNP,POSTN,PSMA3,PSMA4,PSMA6,PUF60,RAC1,RHOB,RPS12,S100A6,S100A8,S100A9,SERPINA3,SOD1,SP…
Visual System Development and Function	2.06E-10-1.13E-04	ACTB,ALB,ALDH1A1,ANPEP,APOE,AQP1,AZGP1,B2M,C3,C6,CD36,CFH,CLIC4,COL18A1,COL1A1,CP,CSTB,CTSD,DPT,EFEMP1,FMOD,HSPB1,HSPG2,HTRA1,ITGB2,KRT1,LAMC1,LGALS1,LGALS3,LTBP2,LTF,LYZ,MAP1B,MMP9,MYH10,NOTCH3,OGN,PIGR,PIP,PLG,RBP4,S100A4,SOD1,SOD2,SPTBN1,THBS1,TIMP1
Embryonic Development	2.55E-10-1.18E-04	A2M,ACAN,ACTB,ACTC1,ACTN4,ACTR3,ALB,ALDH1A1,ANPEP,ANXA1,ANXA4,ANXA5,APOA1,APOE,AQP1,ARF1,ARHGAP1,ARPC3,B2M,BGN,C1QB,C3,C4A/C4B,C5,CAPN2,CAPNS1,CAPZB,CAT,CAV1,CD14,CD36,CD44,CD81,CD9,CDC42,CFH,CFL1,CFL2,CLEC3B,CLIC4,CLU,COL12A1,COL18A1,COL1A1,COL1A2,CP,CRIP1,CST3,CSTB,CTSD,DCC,DPT,DPYSL2,EFEMP1,EHD2,EHD3,EMILIN1,F2,FBLN1,FBLN5,FBN1,FKBP1A,FLNA,FLNC,FLOT1,FMOD,FN1,FRZB,G6PD,GNA13,GNAI2,GNAS,GPNMB,G…
Organ Development	2.55E-10-1.17E-04	ACTA2,ACTB,ACTC1,ACTN4,ADH5,AHNAK,ALDH1A1,ANXA1,ANXA4,ANXA5,ANXA6,APOA1,APOE,AQP1,ARHGAP1,ATP1A1,BGN,C3,C4A/C4B,C5,CAPN2,CAPNS1,CAT,CAV1,CD109,CD14,CD36,CD44,CD55,CD81,CD9,CDC42,CFH,CFL2,CKM,CLIC4,CLU,COL18A1,COL1A1,CP,CPB2,CREG1,CRIP1,CRP,CSTB,CTSB,CTSD,DPT,EFEMP1,EHD2,EHD3,EMILIN1,ENO1,F2,FAH,FBLN1,FBN1,FKBP1A,FLNA,FLNC,FLOT1,FMOD,FN1,G6PD,GNA13,GSN,HBB,HLA-A,HP,HPX,HSPA5,HSPG2,IGFBP7,ILK,ITGA5…
Hepatic System Disease	3.04E-10-8.19E-05	AEBP1,AHNAK,ALB,APOA1,APOE,C3,C4A/C4B,CAT,CAV1,CD14,CD44,CD55,CFH,CP,CPB2,CPS1,CREG1,CTSB,F2,FAH,FGA,FKBP1A,FLNA,GSN,GSTP1,HLA-A,HP,HPX,HSPG2,ITGAM,ITGAV,ITGB2,ITGB3,KRT18,KRT8,LGALS1,LGALS3,LIMS1,LMNA,MMP9,MYH10,NAMPT,PECAM1,PLG,PLIN1,PPIA,SAA1,SAA2,SELENOP,SERPINA1,SERPINA3,SERPINA4,SERPING1,SLC25A4,SOD1,SOD2,SPP1,SPTBN1,THBS1,TIMP1,TK2
Renal and Urological System Development and Function	6.4E-10-3.36E-05	ACTN4,ANXA4,APCS,APOE,AQP1,ARHGAP1,ARHGDIA,BGN,C4A/C4B,C5,CAT,CAV1,CD36,CD55,CFH,CLU,CNN1,COL18A1,EFEMP1,EHD3,FAH,FBLN1,FBN1,GNAS,HBB,HP,ILK,ITGA8,ITGB1,LAMC1,LGALS3,MGP,MMP9,MYH11,MYH9,MYL9,PARK7,PECAM1,PLG,PTGIS,RBP4,RRAS,SPP1,SPTBN1,THBS1,TIMP1
Hypersensitivity Response	8.74E-10-8.87E-05	ALB,C3,C5,CAMP,CD47,FN1,ITGA5,ITGAM,ITGB1,ITGB2,LGALS1,LGALS3,LTF,PECAM1,PLG
Organismal Survival	1.46E-09-1.46E-09	ACTB,ACTC1,APOE,ARPC5,ATP1A1,B2M,CALR,CAP1,CAPZB,CAV1,CD44,CFL1,CNPY2,COL1A1,CST3,GNA13,GNAS,GNB1,HSPA5,HSPB6,ILK,ITGB1,LIMS1,LYZ,MMP9,MSN,MYL6,PFN1,RAC1,SLC2A1,SOD1,TLN1,VIM
Hair and Skin Development and Function	1.15E-08-7.81E-05	ACTA2,ACTN4,ALDOA,ARHGAP1,BGN,CAV1,CD109,CD44,CD9,CLU,COL14A1,DPT,EFEMP1,FBN1,FERMT2,FMOD,FN1,IGFBP7,ILK,ITGA5,ITGAV,ITGB1,ITGB3,KRT1,KRT10,KRT2,LGALS3,LMNA,LRG1,LTF,MMP9,OGN,POSTN,RAC1,S100A11,S100A8,SLC2A1,SPP1,TIMP1,VCP,VIM
Ophthalmic Disease	1.29E-08-1.13E-04	ALDH1A1,ANPEP,APOE,C3,C6,CD36,CD59,CFH,CLTC,CLU,COL18A1,CP,CSTB,CTSD,DCC,DPT,EFEMP1,FBN1,FMOD,GAPDH,GFAP,GNB1,GSN,HTRA1,ITGAM,ITGB2,LAMC1,LAMP1,LAMP2,LGALS1,LGALS3,LTBP1,LTBP2,MAP1B,MGP,MMP9,MYH10,NOTCH3,OGN,PARK7,PECAM1,PLG,POSTN,RBP4,S100A4,SAA1,SLC2A1,SOD1,SOD2,THBS1,TIMP1
Cell Signaling	2.77E-08-1.35E-05	A2M,ALB,ANXA1,ANXA6,APOA1,APOC3,APOE,AZU1,B2M,C3,C5,CALR,CAMP,CAT,CAV1,CD14,CD36,CD44,CD59,CD81,CYBB,F2,FABP4,FLNA,FLOT1,FN1,G6PD,GNA13,GNAI2,GNAS,GP1BB,GSN,HSP90B1,HSPB6,IGHM,IQGAP1,ITGAM,ITGB1,ITGB2,KNG1,LAMC1,LGALS1,LPA,LTBP1,MB,MCAM,MYH9,PARK7,PECAM1,PLG,PPIA,PRDX2,RAC1,S100A4,S100A8,S100A9,SAA1,SDHA,SERPINA1,SERPINA4,SOD1,SOD2,SPP1,THBS1,TTR
Vitamin and Mineral Metabolism	2.77E-08-1.35E-05	A2M,ALB,ANXA1,ANXA6,APOA1,APOC3,APOE,AZU1,B2M,C3,C5,CALR,CAMP,CAV1,CD59,CD81,CYBB,F2,FABP4,FLOT1,GNA13,GNAI2,GNAS,GP1BB,GSN,HSPB6,IGHM,ITGAM,ITGB1,ITGB2,KNG1,LAMC1,LGALS1,LTBP1,MCAM,MYH9,PECAM1,PLG,PPIA,PRDX2,RAC1,S100A4,S100A8,S100A9,SAA1,SDHA,SERPINA1,SOD1,TTR
Post-Translational Modification	5.86E-08-1.13E-05	APOA1,APOE,CD36,CD44,CD81,CRP,CYBB,F2,FLNA,FN1,IGHM,IQGAP1,ITGAM,ITGB2,MPO,PECAM1,PPIA,PRDX6,RAC1,SPP1,THBS1
Digestive System Development and Function	1.59E-07-8.19E-05	AEBP1,AHNAK,APOA1,APOE,ARHGAP1,B2M,C3,C4A/C4B,C5,CAV1,CD14,CD36,CD44,CD55,COL1A1,CP,CPB2,CREG1,CTSB,CTSD,CYBB,DPP7,EFEMP1,F2,FABP5,FAH,FGA,G6PD,GNAI2,GNAS,HADH,HLA-A,HP,HPX,HSPG2,IGHM,IQGAP1,ITGAM,ITGAV,ITGB1,ITGB2,ITGB3,KRT10,KRT18,KRT8,LGALS1,LGALS3,LIMS1,LMNA,MFGE8,MYH10,MYL9,NAMPT,PARK7,PECAM1,PIGR,PIP,PLG,PLIN1,POSTN,PPIA,PTF1A,REG1B,SELENBP1,SKAP2,SLC2A1,SOD1,SOD2,SOST,SPP1,SPTBN1,TGFBI,THB…
Hepatic System Development and Function	1.59E-07-8.19E-05	AEBP1,AHNAK,APOA1,APOE,ARHGAP1,C3,C4A/C4B,C5,CAV1,CD14,CD44,CD55,COL1A1,CP,CPB2,CREG1,CTSB,DPP7,EFEMP1,F2,FABP5,FAH,FGA,GNAS,HLA-A,HP,HPX,HSPG2,ITGAM,ITGAV,ITGB1,ITGB2,ITGB3,KRT18,KRT8,LGALS1,LGALS3,LIMS1,LMNA,MYH10,NAMPT,PECAM1,PLG,PLIN1,PPIA,REG1B,SELENBP1,SLC2A1,SOD1,SOD2,SPP1,SPTBN1,THBS1,TIMP1,TK2
Developmental Disorder	2.1E-07-6.42E-05	APOE,ATP5F1A,BGN,CAV1,CLU,COL1A1,CSTB,DCC,FLOT2,GSN,LAMP1,MAP1B,MMP9,POSTN,PTGIS
Energy Production	3.99E-06-9.35E-05	ALB,ALDH1A1,APOA1,APOA2,APOE,AZGP1,C3,CAT,CD36,FABP1,GNAS,PEBP1,PLIN1,SLC2A1,SOST,TK2
Hematopoiesis	4.92E-06-1.18E-04	ADH5,ANXA5,APCS,APOE,ARHGDIA,ARHGDIB,B2M,C4A/C4B,CAPNS1,CD36,CD44,CD47,CD59,CD5L,CD9,CTSD,F2,FLNA,GNAI2,HBA1/HBA2,HBB,IGHM,ITGA2B,ITGB1,ITGB2,ITGB3,LDHA,LFNG,LTF,MSN,MYBL2,MYH9,MYL9,MYLK,NOTCH3,PARK7,PECAM1,PNP,PRDX2,RAC1,RAP1B,RNH1,SAA1,SERPING1,SLC4A1,SOD1,SPP1,THBS1,VASP
Carbohydrate Metabolism	9.67E-06-1.13E-04	ALB,ALDH1A1,ALDOA,ALDOC,ANXA1,APOA1,APOE,BPGM,C5,CAMP,CAT,CAV1,CD14,CD36,CD44,CD81,CKM,CLU,CYBB,DCC,ENO1,F2,FABP1,FABP4,FABP5,FBP1,GAPDH,GNAI2,GNAS,GPI,GSTO1,GSTP1,HADH,HAPLN2,HSPA5,IGHM,ITGB1,ITGB2,KNG1,LAMP1,LDHA,MDH1,MDH2,MMP9,MYH9,NAMPT,NNMT,PF4,PFN1,PGAM1,PGD,PGK1,PKM,PLIN1,POSTN,PPBP,PRDX2,PRDX6,RBP4,SERPINC1,SLC2A1,SOD1,SOD2,SOD3,SOST,SPP1,TPI1,UGP2,VCAN
Respiratory System Development and Function	1.24E-05-2.47E-05	ALDH1A1,APOE,CAV1,CD81,CD9,COL6A1,FBLN1,FBN1,FLNC,HSPG2,ITGA7,ITGA8,ITGB6,LAMC1,LFNG,LGALS1,MFAP4,MGP,MMP9,MSN,NOTCH3,PECAM1,PLG,SPP1,TGFBI,THBS1
Nucleic Acid Metabolism	2.31E-05-5.95E-05	APOA1,ATP5F1B,C5,CAT,CAV1,F2,FBN2,FERMT2,GNAS,GNB1,NAMPT,PKM,PLG,SOD1,VCP,YWHAZ
Cell Cycle	8.13E-05-8.13E-05	CALR,CAV1,F2,FBN1,FN1,GLRX,GSTP1,ITGAM,ITGB2,PDIA3,PLG,PPIA,SERPINC1,SOD1,SPP1
