# Supplementary material for: Identification of Protein Networks and Biological Pathways Driving the Progression of Atherosclerosis in Human Carotid Arteries Through Mass Spectrometry-Based Proteomics
Source: Int J Mol Sci. 2024 Dec 20;25(24):13665. doi: 10.3390/ijms252413665 (PMC11728284; doi:10.3390/ijms252413665)
Supplement: Supplementary file 1 [file ijms-25-13665-s001.zip › ijms-3354340_Table S9.xlsx]

## Sheet: Atherosclerosis Signaling
Table S9. (a) Comparison of statistically significant atheroma-associated changes in transcriptome and proteome human carotid endarterectomies within the atherosclerosis signaling canonical pathway of IPA®.
ID	Changed in Transcript	Changed in Protein Expression	Changed Both in Transcript and Protein Expression
APOA1	N/A	✓		Red color: Quantitative proteomics data by Scaffold-DIA (Figure 4)
APOB	✓	✓	✓	✓: Changed transcript and/or protein expression
CLU	✓	✓	✓	N/A: Transcript or protein not identified or no significant change
COL18A1	✓	✓	✓
ITGB3	N/A	✓
S100A8	✓	✓	✓
APOA4	N/A	✓
MMP9	✓	N/A
LYZ	✓	N/A
APOC1	✓	N/A
PLA2G7	✓	N/A
APOE	✓	✓	✓
CD36	✓	N/A
CXCR4	✓	N/A
MSR1	✓	N/A
SELPLG	✓	N/A
TPSAB1	✓	N/A
ALOX15B	✓	N/A
ALOX5	✓	N/A
PON1	N/A	✓
PLA2G2D	✓	N/A
LPL	✓	N/A
SERPINA1	✓	N/A
IL18	✓	N/A
IL1RN	✓	N/A
ITGA4	✓	N/A
IL1B	✓	N/A
CCR2	✓	N/A
MMP1	✓	N/A
CXCL12	✓	N/A
PLA2G12A	✓	N/A
PNPLA3	✓	N/A
APOC2	✓	✓	✓
ICAM1	✓	N/A
PNPLA8	✓	N/A
CXCL8	✓	N/A
PDGFB	✓	N/A
COL1A1	✓	N/A
ABHD3	✓	N/A
TNFSF14	✓	N/A
PLA2G4A	✓	N/A
TGFB1	✓	N/A
CSF1	✓	N/A
PLB1	✓	N/A
REL	✓	N/A
COL3A	✓	✓	✓
SELE	✓	✓	✓
PRDX6	✓	✓	✓
PLAAT3	✓	N/A
APOL1	✓	N/A
COL5A3	✓	N/A
PLA2G4C	✓	N/A
TNFRSF12A	✓	N/A
PDGFA	✓	N/A
LCAT	✓	N/A
PLA2R1	✓	N/A
F3	✓	N/A
IL33	✓	N/A
COL11A2	✓	N/A
APOD	✓	✓	✓
PDGFD	✓	N/A
PLA2G2A	✓	✓	✓

## Sheet: NET Signaling
Table S9. (b) Comparison of statistically significant atheroma-associated changes in transcriptome and proteome of human carotid endarterectomies within the NET signaling canonical pathway of IPA®.
ID	Changed in Transcript	Changed in Protein Expression	Changed Both in Transcript and Protein Expression
COL3A	✓	✓	✓	Red color: Quantitative proteomics data by Scaffold-DIA (Figure 5b and 5d)
LTF		✓		✓: Changed transcript and/or protein expression
MPO		✓		N/A: Transcript or protein not identified or no significant change
PF4		✓
GP1BA		✓
JCHAIN	N/A	✓
CAMP	✓	✓	✓
MMP9	✓	N/A
IGHG4	✓	✓	✓
PLA2G7	✓	N/A
DEFA1	N/A	✓
SYK	✓	N/A
ITGAM	✓	✓	✓
CCR1	✓	N/A
C1QB	✓	N/A
FGR	✓	N/A
CD14	✓	N/A
CCR5	✓	N/A
LAIR1	✓	N/A
FPR1	✓	N/A
PIK3R6	✓	N/A
HCK	✓	N/A
SELPLG	✓	N/A
BTK	✓	N/A
ITGAL	✓	N/A
PRKCB	✓	N/A
CYBB	✓	N/A
PIK3CG	✓	N/A
COL11A1	✓	N/A
FCGR3B	✓	N/A
PLCB2	✓	N/A
CLEC7A	✓	N/A
RAC2	✓	N/A
IGHM	✓	✓	✓
SIGLEC9	✓	N/A
CASP1	✓	N/A
NCF2	✓	N/A
TLR8	✓	N/A
MAPK13	✓	N/A
PIK3R5	✓	N/A
RIPK3	✓	N/A
PLA2G2D	✓	N/A
TLR7	✓	N/A
NCF1	✓	N/A
NDUFA4L2	✓	N/A
CASP10	✓	N/A
CD209	N/A	N/A
RAC1	N/A	✓
PDIA3	✓	✓	✓
CCL5	✓	N/A
PLCG2	✓	N/A
CASP8	✓	N/A
PLCH2	✓	N/A
ITGB2	✓	✓	✓
NDUFA11	✓	N/A
PYCARD	✓	N/A
IL1B	✓	N/A
SDHB	✓	N/A
IL10	✓	N/A
TIMM10	✓	N/A
MAP2K7	✓	N/A
MAPK12	✓	N/A
LCK	✓	N/A
UQCRFS1	✓	N/A
ORAI3	✓	N/A
NDUFB9	✓	N/A
CASP2	✓	N/A
PIK3CD	✓	N/A
ORAI1	✓	N/A
PLCL2	✓	N/A
PIK3R2	✓	N/A
NDUFA2	✓	N/A
NDUFS5	✓	N/A
DNASE1	✓	N/A
PPP3CA	✓	N/A
TIMM13	✓	N/A
PLCB1	✓	N/A
SDHD	✓	N/A
LYN	✓	N/A
PRKCZ	✓	N/A
PLA2G12A	✓	N/A
PRKCH	✓	N/A
NDUFB1	✓	N/A
PNPLA3	✓	N/A
NDUFB2	✓	N/A
ATP5F1E	✓	N/A
NDUFA6	✓	N/A
ORAI2	✓	N/A
PIK3CB	✓	N/A
NDUFB4	✓	N/A
TIMM17B	✓	N/A
BLK	✓	N/A
TIMM50	✓	N/A
TOMM22	✓	N/A
PRKCA	✓	N/A
PNPLA8	✓	N/A
IGHG2	✓	✓	✓
NLRP3	✓	N/A
PPIF	✓	N/A
CXCL8	✓	N/A
SIGLEC5	✓	N/A
TSPO	✓	N/A
COL22A1	✓	N/A
CERT1	✓	N/A
COL1A1	✓	N/A
SERPINB1	✓	N/A
TLR4	✓	N/A
NDUFA12	✓	N/A
NDUFS3	✓	N/A
ITGA2	✓	N/A
NDUFA3	✓	N/A
NDUFB11	✓	N/A
ITPR2	✓	N/A
NDUFB5	✓	N/A
TOMM5	✓	N/A
AGER	✓	N/A
PRKCD	✓	N/A
ABHD3	✓	N/A
VDAC1	✓	N/A
COL10A1	✓	N/A
UQCRC2	✓	N/A
NDUFS8	✓	N/A
IFNAR1	✓	N/A
FYN	✓	N/A
HIF1A	✓	N/A
CASP3	✓	N/A
MAP2K1	✓	N/A
CHP1	✓	N/A
PLA2G4A	✓	N/A
NOTUM	✓	N/A
KCNN3	✓	N/A
CASP7	✓	N/A
TIMM17A	✓	N/A
TOMM6	✓	N/A
NDUFV1	✓	N/A
SLC25A5	✓	N/A
PLB1	✓	N/A
TLR2	✓	N/A
PLA2G4B	✓	N/A
MAPK14	✓	N/A
NDUFS6	✓	N/A
NDUFAB1	✓	N/A
PRDX6	✓	✓	✓
PLAAT3	✓	N/A
COL5A3	✓	N/A
PRKCI	✓	N/A
PLA2G4C	✓	N/A
PLCD1	✓	N/A
COL9A2	✓	N/A
COL24A1	✓	N/A
PLCL1	✓	N/A
PLCD4	✓	N/A
COL8A2	✓	N/A
COL4A6	✓	N/A
PTK2	✓	N/A
LCAT	✓	N/A
PLA2R1	✓	N/A
COL8A1	✓	N/A
COL27A1	✓	N/A
PLCD3	✓	N/A
C1QC	✓	✓	✓
COL13A1	✓	N/A
AKT3	✓	N/A
PLCE1	✓	N/A
COL7A1	✓	N/A
COL11A2	✓	N/A
COL4A5	✓	N/A
SLC25A4	✓	N/A
FRK	✓	N/A
MAPK10	✓	N/A
PRKD1	✓	N/A
PLA2G2A	✓	N/A
COL16A1	✓	N/A
COL4A4	✓	N/A
COL21A1	✓	N/A
PLCB4	✓	N/A
NOX4	✓	N/A
COL4A3	✓	✓	✓
COL6A3	✓	✓	✓
C1QA	✓	✓	✓
ATP5F1A	✓	✓	✓
ITGB1	✓	✓	✓
COL6A2	✓	✓	✓
COL4A2	✓	✓	✓
COL18A1	✓	✓	✓
SDHA	✓	✓	✓
COL6A1	✓	✓	✓
COL12A1	✓	✓	✓
