# Supplementary material for: Identification of Protein Networks and Biological Pathways Driving the Progression of Atherosclerosis in Human Carotid Arteries Through Mass Spectrometry-Based Proteomics
Source: Int J Mol Sci. 2024 Dec 20;25(24):13665. doi: 10.3390/ijms252413665 (PMC11728284; doi:10.3390/ijms252413665)
Supplement: Supplementary file 1 [file ijms-25-13665-s001.zip › ijms-3354340_Table S3.xlsx]

## Sheet: ANOVA
Table S3. ANOVA for significant differences in protein expression (p < 0.05) from the DIA dataset among H, A and C groups
Protein	UniProt Accession Number	p value
Complement component C6	P23142	7.11081e-17
Haptoglobin	P01031	7.11081e-17
Activation peptide fragment 1;Prothrombin	P60660	7.11081e-17
Adipsin;Adipsin;Complement factor D;Adipsin	V9HWF5	7.11081e-17
AT-rich interactive domain-containing protein 1B (Fragment);AT-rich interactive domain-containing protein 1B (Fragment);AT-rich interactive domain-containing protein 1B;AT-rich interactive domain-containing protein 1B;AT-rich interactive domain-containing protein 1B;AT-rich interactive domain-containing protein 1B;AT-rich interactive domain-containing protein 1B (Fragment);AT-rich interactive dom…	A0A1S5UZ39	7.11081e-17
Coagulation factor XIII A chain	P01023	7.11081e-17
Complement C3;C3-beta-c	P02675	7.11081e-17
Cullin-associated NEDD8-dissociated protein 1 (Fragment);cDNA FLJ77762, highly similar to Homo sapiens cullin-associated and neddylation-dissociated 1 (CAND1), mRNA;Cullin-associated NEDD8-dissociated protein 1;Isoform 2 of Cullin-associated NEDD8-dissociated protein 1	P02649	7.11081e-17
Glucose-6-phosphate isomerase	B4E1T1	7.11081e-17
Glucosidase, alpha neutral AB, isoform CRA_b;cDNA FLJ61290, highly similar to Neutral alpha-glucosidase AB;cDNA FLJ54057, highly similar to Neutral alpha-glucosidase AB;Neutral alpha-glucosidase AB;Neutral alpha-glucosidase AB;Isoform 2 of Neutral alpha-glucosidase AB;Epididymis secretory sperm binding protein Li 164nA	P12814	7.11081e-17
HCG1640809, isoform CRA_b;Myeloid-associated differentiation marker (Fragment);Myeloid-associated differentiation marker (Fragment);cDNA FLJ53753, highly similar to Myeloid-associated differentiation marker;Myeloid-associated differentiation marker (Fragment);Myeloid-associated differentiation marker (Fragment);Myeloid-associated differentiation marker (Fragment);Myeloid-associated differentiatio…	P09493	7.11081e-17
IG c226_heavy_IGHV3-48_IGHD5-12_IGHJ3 (Fragment);IG c784_heavy_IGHV3-53_IGHD3-22_IGHJ3 (Fragment);IG c1140_heavy_IGHV3-74_IGHD3-3_IGHJ4 (Fragment);IG c1531_heavy_IGHV3-74_IGHD3-3_IGHJ4 (Fragment);IGH c399_heavy_IGHV3-48_IGHD2-21_IGHJ4 (Fragment);IGH c2276_heavy_IGHV3-7_IGHD1-26_IGHJ4 (Fragment);IGH c4073_heavy_IGHV3-48_IGHD2-2_IGHJ4 (Fragment);IGH c4178_heavy_IGHV3-48_IGHD6-19_IGHJ4 (Fragment);IG…	A0A5C2GP90	7.11081e-17
IGH + IGL c205_heavy_IGHV3-48_IGHD5-24_IGHJ1 (Fragment)	A0A5C2GXP5	7.11081e-17
Immunoglobulin heavy constant mu;Isoform 2 of Immunoglobulin heavy constant mu	V9HWF6	7.11081e-17
Immunoglobulin J chain (Fragment);Immunoglobulin J chain	P04004	7.11081e-17
Lipopolysaccharide-binding protein	V9HW26	7.11081e-17
Myosin light polypeptide 6;Myosin light polypeptide 6;Myosin light polypeptide 6;Isoform Smooth muscle of Myosin light polypeptide 6	H6VRG2	7.11081e-17
Phosphoglycerate kinase 1;Phosphoglycerate kinase	V9HWA9	7.11081e-17
Phosphoglycerate mutase 1;Phosphoglycerate mutase (Fragment);Phosphoglycerate mutase (Fragment)	V9HWC0	7.11081e-17
POTE ankyrin domain family member F	P20774	7.11081e-17
T-complex protein 1 subunit eta;T-complex protein 1 subunit eta;T-complex protein 1 subunit eta (Fragment);T-complex protein 1 subunit eta;T-complex protein 1 subunit eta;Isoform 3 of T-complex protein 1 subunit eta;Isoform 4 of T-complex protein 1 subunit eta	P12111	7.11081e-17
ACTA2 protein (Fragment)	Q16853	7.11081e-17
Albumin	P04406	7.11081e-17
Apolipoprotein A-II	P02768	7.11081e-17
Liver histone H1e;Histone 1, H1e;cDNA, FLJ94268, highly similar to Homo sapiens histone 1, H1e (HIST1H1E), mRNA;Histone H1.4;Histone cluster 1, H1e	P61769	7.88565e-17
MS-D4 heavy chain variable region (Fragment);IGH c234_heavy__IGHV5-51_IGHD5-12_IGHJ6 (Fragment);IGH + IGL c449_heavy_IGHV5-51_IGHD2-2_IGHJ3 (Fragment);IGH + IGL c539_heavy_IGHV5-51_IGHD4-17_IGHJ3 (Fragment);IG c1313_heavy_IGHV5-51_IGHD3-22_IGHJ3 (Fragment);IG c292_heavy_IGHV5-51_IGHD4-17_IGHJ5 (Fragment);IG c423_heavy_IGHV5-51_IGHD3-22_IGHJ4 (Fragment);IG c657_heavy_IGHV5-51_IGHD3-22_IGHJ4 (Fragm…	Q8IXW6	9.27391e-17
Inter-alpha (Globulin) inhibitor H2;Inter-alpha (Globulin) inhibitor H2, isoform CRA_a;Inter-alpha-trypsin inhibitor heavy chain H2;Inter-alpha-trypsin inhibitor heavy chain H2	P00450	1.11026e-16
Collagen alpha-2(I) chain;Collagen type I alpha 2 isoform 1 (Fragment);Collagen, type I, alpha 2, isoform CRA_c;Collagen alpha-2(I) chain	P12109	1.15266e-16
Cell division control protein 42 homolog	Q59FG9	1.18604e-16
IG c366_heavy_IGHV3-7_IGHD1-26_IGHJ4 (Fragment)	A0A5C2GXS3	1.37508e-16
Triosephosphate isomerase;Isoform 2 of Triosephosphate isomerase;Triosephosphate isomerase (Fragment);Triosephosphate isomerase	V9HWG9	1.64114e-16
Annexin A3	P21333	2.13877e-16
Plastin-3;Plastin-3;Isoform 2 of Plastin-3;Isoform 3 of Plastin-3	P08133	2.6104e-16
Phospholipase D family, member 3, isoform CRA_b;cDNA FLJ59669, highly similar to Homo sapiens phospholipase D family, member 3 (PLD3), transcript variant 1, mRNA;5'-3' exonuclease PLD3	P07858	2.97701e-16
Alpha-2-macroglobulin	P02671	3.02061e-16
Epoxide hydrolase 1;Epoxide hydratase (Fragment);Epoxide hydrolase	P08758	3.3147e-16
Cysteine-rich protein 2 (Fragment);Cysteine-rich protein 2;Isoform 2 of Cysteine-rich protein 2;Cysteine-rich protein 2 variant (Fragment)	J3KRE2	3.40127e-16
Keratin, type II cytoskeletal 2 epidermal	P61026	3.93564e-16
Apolipoprotein A-IV	P08670	4.48843e-16
Cathepsin Z	A0N071	4.7733e-16
Profilin-1	P0C0L4	4.83973e-16
Complement component C8 gamma chain	P09525	4.93448e-16
Serum amyloid P-component;Pentaxin	P04075	5.16464e-16
mhc antigen (Fragment	A0A024QZ30	5.72203e-16
Laminin, gamma 1 (Formerly LAMB2), isoform CRA_a;Laminin subunit gamma-1	A0A024RAB6	5.998e-16
Malate dehydrogenase;Malate dehydrogenase, cytoplasmic;Malate dehydrogenase, cytoplasmic;Isoform 2 of Malate dehydrogenase, cytoplasmic;Isoform 3 of Malate dehydrogenase, cytoplasmic;Malate dehydrogenase	Q86U78	6.04449e-16
Actin-related protein 2/3 complex subunit 5;Isoform 2 of Actin-related protein 2/3 complex subunit 5	P00441	6.47536e-16
Glutathione S-transferase omega-1;Glutathione-dependent dehydroascorbate reductase	Q8TCD0	6.66956e-16
Chloride intracellular channel protein;Chloride intracellular channel protein;cDNA FLJ10762 fis, clone NT2RP4000008, moderately similar to CHLORINE CHANNEL PROTEIN P64;Chloride intracellular channel protein 4	B4E1Z4	6.71759e-16
Glial fibrillary acidic protein;Glial fibrillary acidic protein;Glial fibrillary acidic protein;Glial fibrillary acidic protein;Glial fibrillary acidic protein;Isoform 3 of Glial fibrillary acidic protein;Isoform 2 of Glial fibrillary acidic protein	P02792	7.1056e-16
LTBP1 protein;Latent-transforming growth factor beta-binding protein 1;Latent-transforming growth factor beta-binding protein 1;Latent-transforming growth factor beta-binding protein 1;Isoform Short of Latent-transforming growth factor beta-binding protein 1;Isoform 3 of Latent-transforming growth factor beta-binding protein 1;Isoform 4 of Latent-transforming growth factor beta-binding protein 1;…	Q6FHM2	7.1512e-16
Fibrinogen alpha chain;Isoform 2 of Fibrinogen alpha chain	Q53H26	7.97972e-16
WD repeat-containing protein 1;Epididymis secretory protein Li 52	P00738	8.22889e-16
Anti-staphylococcal enterotoxin E variable region lambda chain (Fragment);IGLV6-57*01_S3163 (Fragment);IgL_IGLV6-57 (Fragment);IGL c178_light_IGLV6-57_IGLJ7 (Fragment);IGL c429_light_IGLV6-57_IGLJ3 (Fragment);IGL c484_light_IGLV6-57_IGLJ3 (Fragment);IGL c176_light_IGLV6-57_IGLJ3 (Fragment);IGL c892_light_IGLV6-57_IGLJ2 (Fragment);IGL c1412_light_IGLV6-57_IGLJ3 (Fragment);IGL c275_light_IGLV6-57_I…	Q9UP60	8.2435e-16
Galectin;Galectin-1	P10909	9.3212e-16
IG c790_light_IGKV4-1_IGKJ2 (Fragment)	V9HWP2	1.07346e-15
Keratin 13;cDNA FLJ78503, highly similar to Homo sapiens keratin 13 (KRT13), transcript variant 1, mRNA;cDNA FLJ52558, highly similar to Keratin, type I cytoskeletal 13;Keratin, type I cytoskeletal 13;Keratin, type I cytoskeletal 13;Isoform 3 of Keratin, type I cytoskeletal 13	A5A3E0	1.21582e-15
Immunoglobulin kappa light chain	P12429	1.27134e-15
Protein canopy homolog 2 (Fragment);DUF3456 domain-containing protein (Fragment);Protein canopy homolog 2 (Fragment);Protein canopy homolog 2 (Fragment);Protein canopy homolog 2	H6VRF9	1.38852e-15
Fibrinogen beta chain	P02790	1.5259e-15
Calpactin I light chain (Fragment);Protein S100-A10;Calpactin I light chain (Fragment)	D9IWP9	1.66646e-15
Ras-related protein Rab-15;Ras-related protein Rab-15;Ras-related protein Rab-15 isoform AN2;Ras-related protein Rab-15 isoform AN3;RAB15, member RAS onocogene family, isoform CRA_c;Ras-related protein Rab-15;Isoform 2 of Ras-related protein Rab-15	P04040	1.79004e-15
Serum paraoxonase/arylesterase 1	P35527	1.83923e-15
Serpin peptidase inhibitor, clade A (Alpha-1 antiproteinase, antitrypsin), member 3, isoform CRA_c;cDNA FLJ35730 fis, clone TESTI2003131, highly similar to ALPHA-1-ANTICHYMOTRYPSIN;Alpha-1-antichymotrypsin	P07237	1.898e-15
SH3 domain binding glutamic acid-rich protein like 3, isoform CRA_a (Fragment);SH3 domain-binding glutamic acid-rich-like protein 3;Epididymis secretory protein Li 297;SH3 domain-binding glutamic acid-rich-like protein 3	V9HWI6	2.76957e-15
IG c177_heavy_IGHV4-4_IGHD6-6_IGHJ4 (Fragment)	P05106	2.98101e-15
Complement component C8 alpha chain	V9HWE9	3.1186e-15
Ribosomal protein S5, isoform CRA_a;40S ribosomal protein S5 (Fragment);40S ribosomal protein S5;40S ribosomal protein S5;Ribosomal protein S5 variant (Fragment)	V9HW65	3.23751e-15
Laminin subunit beta-2;S-laminin (Fragment)	V9HW56	3.40555e-15
Prothymosin alpha;Prothymosin alpha;Isoform 2 of Prothymosin alpha;Prothymosin alpha;Prothymosin alpha;Prothymosin alpha;Prothymosin, alpha;PTMA protein (Fragment);Prothymosin alpha protein;Prothymosin, alpha;Uncharacterized protein	D0PNI1	3.47648e-15
Fructose-bisphosphate aldolase A;Fructose-bisphosphate aldolase	P06702	3.60749e-15
EGF containing fibulin-like extracellular matrix protein 1 isoform 1 (Fragment);cDNA FLJ77823, highly similar to Homo sapiens EGF-containing fibulin-like extracellular matrix protein 1, transcript variant 3, mRNA;EGF-containing fibulin-like extracellular matrix protein 1;Isoform 2 of EGF-containing fibulin-like extracellular matrix protein 1;Isoform 4 of EGF-containing fibulin-like extracellular …	P02679	4.7923e-15
Ras-related protein Rab-10	Q01995	4.88302e-15
Annexin A5;Annexin	P0DOX2	5.17956e-15
IG c1583_light_IGKV2D-28_IGKJ2 (Fragment)	V9HW43	5.29015e-15
EH-domain containing 2, isoform CRA_a;cDNA FLJ53453, highly similar to EH-domain-containing protein 2;EH domain-containing protein 2	P02647	5.44769e-15
Serpin peptidase inhibitor clade G member 1;Plasma protease C1 inhibitor;Epididymis tissue protein Li 173;Plasma protease C1 inhibitor;Plasma protease C1 inhibitor;Isoform 2 of Plasma protease C1 inhibitor;Isoform 3 of Plasma protease C1 inhibitor;Serine/cysteine proteinase inhibitor clade G member 1 splice variant 2 (Fragment)	X6RJP6	5.78582e-15
Alcohol dehydrogenase class-3;S-(hydroxymethyl)glutathione dehydrogenase (Fragment);S-(hydroxymethyl)glutathione dehydrogenase;S-(hydroxymethyl)glutathione dehydrogenase;S-(hydroxymethyl)glutathione dehydrogenase	;Q8TCF0	5.87374e-15
Thrombospondin-1	P0DJI8	5.91526e-15
Glutathione S-transferase P;GST class-pi	P0DOX7	5.98606e-15
Nicotinamide phosphoribosyltransferase	Q06828	6.37702e-15
Apolipoprotein B (Including Ag(X) antigen)	D2JYH4;P62736	6.37858e-15
Annexin;Annexin A2;Annexin	P01009	6.56921e-15
Histone H2A type 2-C;Histone H2A type 2-A	Q6N030	6.87161e-15
Src kinase-associated phosphoprotein 2	P05164	6.98259e-15
Ubiquitin-conjugating enzyme E2 variant 1;Isoform 6 of Ubiquitin-conjugating enzyme E2 variant 1	Q6ZNC2	8.09982e-15
Immunoglobulin heavy constant alpha 1 (Fragment);Immunoglobulin heavy constant alpha 1;Uncharacterized protein DKFZp686J11235 (Fragment);cDNA FLJ90170 fis, clone MAMMA1000370, highly similar to Ig alpha-1 chain C region;SNC73 protein	Q5UGI6	8.23833e-15
Cathepsin B	P06733	8.67502e-15
CD5 antigen-like	V9HWF4	8.74774e-15
U3N7V6;U3PX30;U3Q010;U3R9Y1;U3RD07;U4KJ84;U4N162;U4PDP4;U4PSC0;U4Q5A9;U5TRL0;U5XVD3;U5YJH0;U5YJJ6;U5YJK1;U5YJK6;U5YJL1;U5YJL3;U5YJM7;U5YJN1;U5YJP8;U5YJQ0;U5YJQ4;U5YJQ7;U5YKC8;U5YKD2;U5YKD6;U5YKF4;U5YKF9;U5YKG4;U5YKG9;U5YME5;U5YMF0;U5YMI0;U5YMI4;U5YMI9;U5YMJ4;U5YMJ8;U5YML8;U5YMM3;U5YMM6;U5YMP4;U5YMP9;U5YMQ3;U5YMQ8;U6BM79;U6BM83;U6BM88;U6BM93;U6BM98;U6BMA2;U6BMA7;U6BMB1;U6BMB8;U6BMC2;U6BN29;U6BN32;…	V9HWK2	9.07377e-15
Carbonic anhydrase 1;Carbonic anhydrase	P01871	9.1285e-15
Protein S100-A4	P32119	9.17573e-15
60S acidic ribosomal protein P2	V9HWJ7	9.55222e-15
Dihydropyrimidinase-related protein 2;Dihydropyrimidinase-related protein 2;Isoform 2 of Dihydropyrimidinase-related protein 2;Dihydropyrimidinase-related protein 2 (Fragment)	P16070	9.79488e-15
Collagen alpha-1(VI) chain;Collagen, type VI, alpha 1, isoform CRA_b;Collagen alpha-1(VI) chain	P0DMV9	1.09906e-14
IGH + IGL c139_light_IGKV1D-39_IGKJ4 (Fragment)	A0A5C2GNQ0	1.15495e-14
Collagen alpha-1(XIV) chain;Isoform 2 of Collagen alpha-1(XIV) chain	Q32Q10	1.15613e-14
Adenylyl cyclase-associated protein 1;Adenylyl cyclase-associated protein	D3DNU8	1.22721e-14
Caldesmon 1, isoform CRA_i;cDNA FLJ59374, highly similar to Homo sapiens caldesmon 1 (CALD1), transcript variant 2, mRNA;cDNA FLJ53193, highly similar to Homo sapiens caldesmon 1 (CALD1), transcript variant 5, mRNA;Caldesmon;Caldesmon;Caldesmon;Isoform 2 of Caldesmon;Isoform 3 of Caldesmon;Isoform 4 of Caldesmon;Isoform 5 of Caldesmon;Isoform 6 of Caldesmon	P13645	1.24189e-14
RNA helicase;Eukaryotic initiation factor 4A-I	P61626	1.30911e-14
Talin-1	P01859	1.40019e-14
Adipocyte enhancer-binding protein 1	Q9GZM7	1.48404e-14
IG c510_light_IGKV3-11_IGKJ5 (Fragment)	P05556	1.52536e-14
Cofilin, non-muscle isoform (Fragment)	K4EN30	1.55699e-14
Endoplasmic reticulum chaperone BiP;78 kDa glucose-regulated protein	P14618	1.56621e-14
Myosin-10;Isoform 2 of Myosin-10;Isoform 3 of Myosin-10;Isoform 4 of Myosin-10;Isoform 5 of Myosin-10	P60174	1.61023e-14
Integrin, alpha 5 (Fibronectin receptor, alpha polypeptide), isoform CRA_b;cDNA FLJ77742, highly similar to Homo sapiens integrin, alpha 5 (fibronectin receptor, alpha polypeptide), mRNA;cDNA, FLJ92752, highly similar to Homo sapiens integrin, alpha 5 (fibronectin receptor, alphapolypeptide) (ITGA5), mRNA;Integrin alpha-5	P08238	1.61084e-14
Tubulin alpha-4A chain;Isoform 2 of Tubulin alpha-4A chain	Q08431	1.6681e-14
Histone H2B;Histone H2B;Histone H2B;Histone H2B;Histone H2B;Histone H2B;Histone H2B;Histone H2B (Fragment);Histone H2B type 1-K;Histone H2B type 1-J;Histone H2B type 1-O;Histone H2B type 1-B;Histone H2B type F-S;Histone H2B type 1-D;Histone H2B type 1-C/E/F/G/I;HIST1H2BC protein;Histone H2B type 2-E;Histone H2B type 2-F;Isoform 2 of Histone H2B type 2-F;Histone H2B type 1-H;Histone H2B type 1-N;H…	P35579	1.77482e-14
ATP synthase subunit beta, mitochondrial;ATP synthase subunit beta (Fragment);ATP synthase subunit beta	P07737	1.98062e-14
Tropomyosin 1 (Alpha) isoform 4;Isoform 3 of Tropomyosin alpha-1 chain	F2RM37	2.03187e-14
Microfibrillar-associated protein 4, isoform CRA_a;Microfibril-associated glycoprotein 4;Microfibril-associated glycoprotein 4;Isoform 2 of Microfibril-associated glycoprotein 4	U3KQK0	2.23577e-14
Platelet membrane glycoprotein Ib beta;Platelet membrane glycoprotein Ib beta;Platelet glycoprotein Ib beta chain;Isoform 2 of Platelet glycoprotein Ib beta chain	V9HWI4	2.52138e-14
F-actin-capping protein subunit beta;F-actin-capping protein subunit beta;F-actin-capping protein subunit beta;F-actin-capping protein subunit beta;F-actin-capping protein subunit beta;Isoform 2 of F-actin-capping protein subunit beta	Q7Z7M7	2.60779e-14
10 kDa heat shock protein, mitochondrial;10 kDa heat shock protein, mitochondrial;10 kDa heat shock protein, mitochondrial;10 kDa heat shock protein, mitochondrial (Fragment)	Q15084	2.76046e-14
Galectin;Galectin;Galectin-3;Galectin (Fragment);Galectin (Fragment);Galectin;Galectin	P01011	3.0938e-14
Polymeric immunoglobulin receptor	P02760	3.12555e-14
A-gamma globin Osilo variant	V9HWH6	3.35259e-14
LIM and cysteine-rich domains protein 1	V9HW68	3.35597e-14
Lymphocyte cytosolic protein 1 (L-plastin), isoform CRA_a;Plastin-2;Epididymis secretory protein Li 37	P21926	3.36378e-14
Frizzled-related protein 1 (Fragment);Frizzled-related protein 1;Frizzled-related protein 1;Frizzled-related protein 1 (Fragment);Secreted frizzled-related protein 3	A0A5C2FVJ0	3.49784e-14
Christmas factor;Coagulation factor IX	G3V1N2	3.59374e-14
Polyprotein	P62328	3.60279e-14
Glucose-6-phosphate isomerase (Fragment)	P02776	3.62865e-14
Elongation factor 1-alpha;Elongation factor 1-alpha;Elongation factor 1-alpha (Fragment);Tr-type G domain-containing protein;Elongation factor 1-alpha;Tr-type G domain-containing protein;Tr-type G domain-containing protein;Elongation factor 1-alpha;Elongation factor 1-alpha;Elongation factor 1-alpha;Elongation factor 1-alpha;Elongation factor 1-alpha;Elongation factor 1-alpha 1;Elongation factor …	P13797	3.94103e-14
Selenoprotein P (Fragment);Selenoprotein P (Fragment);Selenoprotein P	Q9Y490	4.16088e-14
A5H2UG18;A0A5H2UG98;A0A5H2UGI1;A0A5H2UGM9;A0A5H2UGR2;A0A5H2UHK1;A0A5H2UHU6;A0A5H2UI21;A0A5H2UI54;A0A5H2UI55;A0A5H2UI64;A0A5H2UI71;A0A5H2UI90;A0A5H2UI97;A0A5H2UIC4;A0A5H2UIC5;A0A5H2UIF1;A0A5H2UIF3;A0A5H2UIF9;A0A5H2UII4;A0A5H2UIJ3;A0A5H2UIL0;A0A5H2UIL5;A0A5H2UIL7;A0A5H2UIN4;A0A5H2UIN7;A0A5H2UIR8;A0A5H2UIS0;A0A5H2UIV7;A0A5H2UIW4;A0A5H2UIX5;A0A5H2UIZ7;A0A5H2UIZ8;A0A5H2UJ06;A0A5H2UJ13;A0A5H2UJ23;A0A5H…	P35749	4.2037e-14
Retinal dehydrogenase 1;Epididymis luminal protein 9;Aldehyde dehydrogenase 1 family, member A1, isoform CRA_a	P00915	4.26702e-14
Phosphoglucomutase-like protein 5	Q562R1	4.66566e-14
IGL c1602_light_IGKV4-1_IGKJ2 (Fragment);IGL c1854_light_IGKV4-1_IGKJ2 (Fragment);IGL c2439_light_IGKV4-1_IGKJ2 (Fragment);IGL c1427_light_IGKV4-1_IGKJ1 (Fragment);IGL c1837_light_IGKV4-1_IGKJ1 (Fragment);IGL c3260_light_IGKV4-1_IGKJ1 (Fragment);IGL c2887_light_IGKV4-1_IGKJ1 (Fragment);IGL c1628_light_IGKV4-1_IGKJ2 (Fragment);IGH + IGL c175_light_IGKV4-1_IGKJ4 (Fragment);IGH + IGL c372_light_IGKV…	A0A5C2GHJ5	5.15735e-14
Heat shock 70 kDa protein 1B;HSPA1A;Epididymis secretory protein Li 103;Heat shock 70 kDa protein 1A;Heat shock 70 kDa protein 1B	Q08380	5.35067e-14
Fibromodulin	P02747	5.90735e-14
40S ribosomal protein SA;40S ribosomal protein SA;40S ribosomal protein SA (Fragment);40S ribosomal protein SA;40S ribosomal protein SA	A0A024R462	5.99858e-14
Protein S100-A6	P07996	6.06993e-14
Annexin (Fragment);Annexin (Fragment);Annexin;Annexin A6;Isoform 2 of Annexin A6	Q15582	6.6061e-14
Cytosol aminopeptidase;Isoform 2 of Cytosol aminopeptidase;Cysteinylglycine-S-conjugate dipeptidase	Q8TAY0	6.72675e-14
Metalloproteinase inhibitor 1	D3DPU2	7.46759e-14
Histone H2A;Histone H2A;Histone H2A.Z;Histone H2A.V;Isoform 2 of Histone H2A.V	A0A5C2FVQ8	7.96575e-14
Superoxide dismutase [Cu-Zn]	V9HW21	8.42417e-14
G-gamma globin Paulinia variant;Globin B2;Hemoglobin subunit gamma-2;Hemoglobin gamma-G (Fragment)	P68871	8.45031e-14
14-3-3 protein beta/alpha;Isoform Short of 14-3-3 protein beta/alpha;Epididymis secretory protein Li 1	Q6FHG6	8.5144e-14
Sulfhydryl oxidase;Sulfhydryl oxidase;Sulfhydryl oxidase;Sulfhydryl oxidase 1;Isoform 2 of Sulfhydryl oxidase 1	Q59GB4	8.70391e-14
IG c1122_heavy_IGHV3-7_IGHD3-3_IGHJ4 (Fragment)	P16112	8.77162e-14
Actin, cytoplasmic 2	A0N5G5	9.11082e-14
EGF-like repeat and discoidin I-like domain-containing protein 3;Isoform 2 of EGF-like repeat and discoidin I-like domain-containing protein 3	P00488	9.31458e-14
Synaptophysin-like protein 1 (Fragment);Synaptophysin-like 1, isoform CRA_a;cDNA FLJ75789, highly similar to Homo sapiens synaptophysin-like 1 (SYPL1), transcript variant 1, mRNA;Synaptophysin-like protein 1;Synaptophysin-like protein 1;Isoform 2 of Synaptophysin-like protein 1	P25311	9.51417e-14
Complement factor H-related protein 1	Q15124	9.90594e-14
Fibulin-1	P27348	9.92928e-14
Sorting nexin 10, isoform CRA_b;Sorting nexin-10;Sorting nexin 10, isoform CRA_a;Sorting nexin-10 (Fragment);Sorting nexin 10, isoform CRA_c;Uncharacterized protein SNX10 (Fragment);Sorting nexin 10;Sorting nexin-10;Isoform 2 of Sorting nexin-10	P02745	1.06328e-13
Pyruvate kinase PKM;Pyruvate kinase	V9HWI5	1.06699e-13
Protein disulfide-isomerase A3 (Fragment)	V9HWC2	1.15188e-13
Serpin peptidase inhibitor, clade A (Alpha-1 antiproteinase, antitrypsin), member 10, isoform CRA_b;Protein Z-dependent protease inhibitor;Protein Z-dependent protease inhibitor	A0A024R825	1.18067e-13
Arp2/3 complex 34 kDa subunit;Actin-related protein 2/3 complex subunit 2;Arp2/3 complex 34 kDa subunit;Arp2/3 complex 34 kDa subunit	P27105	1.19288e-13
Myristoylated alanine-rich C-kinase substrate	P80511	1.24097e-13
Protein AMBP	Q5TZZ9	1.31752e-13
Ribonuclease inhibitor	Q15063	1.40462e-13
Transaldolase	V9HWI3	1.57462e-13
Tripeptidyl aminopeptidase (Fragment);Tripeptidyl-peptidase 1;Tripeptidyl aminopeptidase;Tripeptidyl aminopeptidase;cDNA FLJ59472, highly similar to Tripeptidyl-peptidase 1 (EC3.4.14.9);cDNA FLJ57277, highly similar to Tripeptidyl-peptidase 1;Tripeptidyl aminopeptidase;Tripeptidyl aminopeptidase;Tripeptidyl-peptidase 1;Isoform 2 of Tripeptidyl-peptidase 1;Tripeptidyl aminopeptidase (Fragment)	P09382	1.60196e-13
Insulin-like growth factor-binding protein complex acid labile subunit;Isoform 2 of Insulin-like growth factor-binding protein complex acid labile subunit;Insulin-like growth factor binding protein, acid labile subunit	Q1KLZ0	2.10544e-13
Actin, alpha 2, smooth muscle, aorta;Actin, aortic smooth muscle	P01591	2.23291e-13
Septin;Septin 10, isoform CRA_c;cDNA FLJ59501, highly similar to Septin-10;Septin-10 (Fragment);Septin;Septin-10;Septin-10;Septin-10;Isoform 2 of Septin-10;Isoform 3 of Septin-10	P84243	2.25051e-13
IGHV4-31 protein (Fragment)	O43707	2.32881e-13
Immunoglobulin heavy constant gamma 4 (Fragment);Immunoglobulin heavy constant gamma 4	P12110	2.38546e-13
IG c201_heavy_IGHV3-21_IGHD3-10_IGHJ4 (Fragment)	A0A5C2GNE5	2.49752e-13
Immunoglobulin alpha-2 heavy chain	P12273	2.52465e-13
Ig-like domain-containing protein (Fragment);IGL c561_light_IGKV1D-13_IGKJ1 (Fragment);IGL c224_light_IGKV1D-13_IGKJ4 (Fragment);IGL c639_light_IGKV1-9_IGKJ1 (Fragment);IGL c592_light_IGKV1D-13_IGKJ1 (Fragment);IGL c911_light_IGKV1-27_IGKJ1 (Fragment);IGL c106_light_IGKV1-9_IGKJ1 (Fragment);IGL c912_light_IGKV1D-13_IGKJ4 (Fragment);IGL c1371_light_IGKV1-27_IGKJ1 (Fragment);IGL c365_light_IGKV1D-3…	Q12805	2.93018e-13
Kruppel-associated box protein	P05109	3.18668e-13
Actin, cytoplasmic 1;HCG15971, isoform CRA_a	V9HW11	3.61251e-13
Collagen alpha-1(I) chain	W0UV60	3.72982e-13
Filamin-A;Isoform 2 of Filamin-A	P27169	3.75074e-13
Acyl-peptide hydrolase;Acylamino-acid-releasing enzyme (Fragment);Acylamino-acid-releasing enzyme	P02730	3.9236e-13
Parkinson disease protein 7;Parkinson disease protein 7;Maillard deglycase	O43866	3.9333e-13
Carbonic anhydrase 2;Carbonic anhydrase	V9GYM3	4.15399e-13
Proteasome subunit alpha type;Proteasome subunit alpha type (Fragment);Proteasome subunit alpha type (Fragment);Proteasome subunit alpha type-4	P52209	4.40567e-13
Platelet factor 4	P14780	4.60137e-13
Actin, cytoplasmic 1 (Fragment)	P49913	4.77471e-13
Testis tissue sperm-binding protein Li 70n;Pigment epithelium-derived factor	P02144	4.80923e-13
LIM and senescent cell antigen-like-containing domain protein;LIM and senescent cell antigen-like-containing domain protein 1;Isoform 2 of LIM and senescent cell antigen-like-containing domain protein 1;Isoform 3 of LIM and senescent cell antigen-like-containing domain protein 1;Isoform 4 of LIM and senescent cell antigen-like-containing domain protein 1;Isoform 5 of LIM and senescent cell antige…	P62873	4.96245e-13
Phospholipid transfer protein, isoform CRA_c;Phospholipid transfer protein;Phospholipid transfer protein isoform a variant (Fragment)	Q6IAT1	5.01219e-13
Plasminogen	Q5JYR7	5.12976e-13
IG c698_heavy_IGHV3-21_IGHD4-17_IGHJ4 (Fragment);IG c1278_heavy_IGHV3-21_IGHD4-23_IGHJ4 (Fragment)	Q5U077	5.4455e-13
Complement C5	P02741	5.68432e-13
Membrane-associated progesterone receptor component 1;Isoform 2 of Membrane-associated progesterone receptor component 1;PGRMC1 protein	V9HWB9	5.79215e-13
Collagen, type I, alpha 1, isoform CRA_a	P30086	6.08452e-13
S-formylglutathione hydrolase	P37837	7.30499e-13
Peptidyl-prolyl cis-trans isomerase;Peptidyl-prolyl cis-trans isomerase A;Peptidyl-prolyl cis-trans isomerase	P23142	7.65872e-13
Cysteine and glycine-rich protein 2, isoform CRA_a;Cysteine and glycine-rich protein 2;Cysteine and glycine-rich protein 2	P00325	7.79077e-13
Tetraspanin;Tetraspanin;Tetraspanin;Tetraspanin;Tetraspanin (Fragment);Tetraspanin (Fragment);Tetraspanin (Fragment);CD81 antigen	P11279	7.81536e-13
NADH-cytochrome b5 reductase;NADH-cytochrome b5 reductase 3;Isoform 2 of NADH-cytochrome b5 reductase 3;Isoform 3 of NADH-cytochrome b5 reductase 3	Q7Z612	7.94762e-13
Vitamin K-dependent protein S (Fragment);Vitamin K-dependent protein S (Fragment);Vitamin K-dependent protein S;Vitamin K-dependent protein S;Vitamin K-dependent protein S (Fragment);cDNA FLJ56936, highly similar to Vitamin K-dependent protein S;Vitamin K-dependent protein S;Vitamin K-dependent protein S;PROS1 protein (Fragment);Vitamin K-dependent protein S (Fragment);Vitamin K-dependent protein…	P08294	8.03281e-13
tigen (Fragment);MHC class I antigen (Fragment);MHC class I antigen;MHC class I protein;MHC class I antigen;MHC class I antigen (Fragment);MHC class I antigen (Fragment);MHC class I antigen;MHC class I antigen;MHC class I antigen (Fragment);MHC class I antigen;MHC class I antigen;MHC class I antigen (Fragment);MHC class I antigen (Fragment);MHC class I antigen (Fragment);MHC class I antigen;MHC c…	P55083	8.46381e-13
IGL c232_light_IGKV2-30_IGKJ2 (Fragment);IGL c2606_light_IGKV2-30_IGKJ1 (Fragment)	A0A5C2GF00	8.55811e-13
Clusterin;Clusterin;Isoform 2 of Clusterin;Isoform 4 of Clusterin;Isoform 5 of Clusterin;Isoform 6 of Clusterin	Q6IBG1	8.78776e-13
Prosaposin (Variant Gaucher disease and variant metachromatic leukodystrophy), isoform CRA_b;cDNA FLJ54596, highly similar to Proactivator polypeptide;Prosaposin;Prosaposin;Isoform Sap-mu-6 of Prosaposin;Isoform Sap-mu-9 of Prosaposin;Prosaposin (Variant Gaucher disease and variant metachromatic leukodystrophy) variant (Fragment);Prosaposin variant (Fragment)	P22314	8.87572e-13
Metallothionein;Metallothionein;Metallothionein-2;Metallothionein-1E;Metallothionein-1G;Isoform 2 of Metallothionein-1G;Metallothionein-1X;Metallothionein-1M;Metallothionein;Metallothionein	P08603	8.95266e-13
Proteinase 3 (Serine proteinase, neutrophil, Wegener granulomatosis autoantigen), isoform CRA_a;Myeloblastin;Myeloblastin	D9YZV5	9.08907e-13
IGH c3626_heavy_IGHV3-23_IGHD2-2_IGHJ4 (Fragment)	Q4VB24	9.96749e-13
Zinc finger protein 28 (Fragment);Zinc finger protein 28 (Fragment);Zinc finger protein 28;Isoform 2 of Zinc finger protein 28	E9LUX2	1.02553e-12
IGH c1227_heavy_IGHV1-69_IGHD3-22_IGHJ4 (Fragment);IGH c2065_heavy_IGHV1-69_IGHD3-10_IGHJ4 (Fragment);IGH c1983_heavy_IGHV1-69_IGHD1-26_IGHJ6 (Fragment)	P02656	1.03531e-12
Prolactin-inducible protein	P19652	1.19071e-12
Annexin A1;Annexin	P06703	1.27311e-12
Inter-alpha (Globulin) inhibitor H4 (Plasma Kallikrein-sensitive glycoprotein);cDNA FLJ51742, highly similar to Inter-alpha-trypsin inhibitor heavy chain H4;ITIH4 protein;Inter-alpha-trypsin inhibitor heavy chain H4;Isoform 2 of Inter-alpha-trypsin inhibitor heavy chain H4;Isoform 3 of Inter-alpha-trypsin inhibitor heavy chain H4	V9HW22	1.29058e-12
14-3-3 protein theta	P35580	1.42264e-12
Zinc finger, UBR1 type 1, isoform CRA_c;E3 ubiquitin-protein ligase UBR4;Isoform 2 of E3 ubiquitin-protein ligase UBR4;Isoform 3 of E3 ubiquitin-protein ligase UBR4;Isoform 4 of E3 ubiquitin-protein ligase UBR4;Isoform 6 of E3 ubiquitin-protein ligase UBR4	P16284	1.47191e-12
Apolipoprotein C-III	Q53FI4	1.51943e-12
Keratin, type I cytoskeletal 10;Keratin, type I cytoskeletal 10	V9HWB6	1.78406e-12
Adipocyte-type fatty acid-binding protein;Fatty acid-binding protein, adipocyte	9HWA6	1.79636e-12
Serum albumin	Q71U36	1.8344e-12
Transthyretin	Q6FGS1	1.94789e-12
Peptidyl-prolyl cis-trans isomerase FKBP1A;Uncharacterized protein;Peptidylprolyl isomerase;Peptidylprolyl isomerase;Peptidyl-prolyl cis-trans isomerase FKBP1A;FK506 binding protein12;FK506 binding protein12	Q8NES3	2.15086e-12
Fatty acid-binding protein 1;Fatty acid-binding protein, liver;Fatty acid-binding protein 1 (Fragment);Fatty acid-binding protein 1 (Fragment)	P10643	2.16855e-12
Scavenger receptor cysteine-rich type 1 protein M130;CD163 antigen, isoform CRA_a;CD163 antigen, isoform CRA_b;Scavenger receptor cysteine-rich type 1 protein M130;Scavenger receptor cysteine-rich type 1 protein M130;Isoform 2 of Scavenger receptor cysteine-rich type 1 protein M130;Isoform 3 of Scavenger receptor cysteine-rich type 1 protein M130;Isoform 4 of Scavenger receptor cysteine-rich type…	P39060	2.22562e-12
Aquaporin-1;Aquaporin-1;Aquaporin-1 (Fragment);Aquaporin-1;Aquaporin-1;Aquaporin-1;Aquaporin-1;Aquaporin-1;Aquaporin-1;Aquaporin-1;Ubiquitin carboxyl-terminal hydrolase MINDY (Fragment);Aquaporin-1	P02746	2.24705e-12
Cathepsin D	Q5SRT3	2.27814e-12
Periostin, osteoblast specific factor, isoform CRA_c;Periostin;Periostin isoform thy6;Periostin;Isoform 3 of Periostin;Isoform 5 of Periostin	Q5W0X3	2.56641e-12
Tubulointerstitial nephritis antigen-like;Isoform 3 of Tubulointerstitial nephritis antigen-like	U6A3P2	2.62904e-12
Fructose-bisphosphate aldolase;Fructose-bisphosphate aldolase;Fructose-bisphosphate aldolase;Fructose-bisphosphate aldolase;Fructose-bisphosphate aldolase C	P02748	2.66885e-12
Peptidoglycan recognition protein 1	P08514	3.0989e-12
Caveolin;Caveolin (Fragment);Isoform 2 of Caveolin-1;Caveolin	P11047	3.29199e-12
Calcium-activated neutral proteinase 2;Calpain-2 catalytic subunit;Calcium-activated neutral proteinase 2 (Fragment)	Q6FGX5	3.33375e-12
Actinin, alpha 1, isoform CRA_a;Alpha-actinin-1;Alpha-actinin-1;Isoform 2 of Alpha-actinin-1;Isoform 3 of Alpha-actinin-1	Q8WVB5	3.4519e-12
IG c589_light_IGLV3-1_IGLJ2 (Fragment)	A0A7S5C248	3.45904e-12
Collagen alpha-3(VI) chain (Fragment)	Q9UNL6	3.64243e-12
Fibrillin-2 (Fragment);Fibrillin-2 (Fragment);Fibrillin-2;Fibrillin-2;Isoform 2 of Fibrillin-2	A0A7P0TBL1	3.73088e-12
Moesin;Epididymis luminal protein 70	V9HWH9	3.91656e-12
Alpha-1B-glycoprotein;Epididymis secretory sperm binding protein Li 163pA	P06727	4.47216e-12
40S ribosomal protein S27a (Fragment);cDNA FLJ75516, highly similar to Xenopus tropicalis ubiquitin C, mRNA;40S ribosomal protein S27a;Polyubiquitin-B;Polyubiquitin-C (Fragment);Polyubiquitin-C (Fragment);Polyubiquitin-C (Fragment);Polyubiquitin-C (Fragment);Polyubiquitin-C (Fragment);Polyubiquitin-C (Fragment);Polyubiquitin-C (Fragment);Polyubiquitin-B (Fragment);Polyubiquitin-B (Fragment);Ubiqu…	Q6FHM9	4.69842e-12
Actinin alpha 4 isoform 1 (Fragment);Alpha-actinin-4	A0A0X9UWK7	4.74118e-12
Procollagen C-endopeptidase enhancer;cDNA FLJ55126, highly similar to Procollagen C-endopeptidase enhancer 1;Procollagen C-endopeptidase enhancer 1	A7XZE4	4.8528e-12
Alpha-1-acid glycoprotein 2	P26447	5.51407e-12
Tetraspanin;Tetraspanin;Tetraspanin;Tetraspanin;Tetraspanin;Tetraspanin (Fragment);Tetraspanin (Fragment);CD151 antigen;Tetraspanin (Fragment)	P08572	5.5311e-12
Superoxide dismutase;Superoxide dismutase [Mn], mitochondrial;Isoform 4 of Superoxide dismutase [Mn], mitochondrial;Superoxide dismutase (Fragment);Superoxide dismutase (Fragment);Superoxide dismutase (Fragment);Superoxide dismutase (Fragment)	Q5SU16	5.62947e-12
Superoxide dismutase [Cu-Zn];Extracellular superoxide dismutase [Cu-Zn]	AO00391	5.85755e-12
Metavinculin;Metavinculin;Vinculin;Isoform 1 of Vinculin;Metavinculin	Q9NZN4	6.01458e-12
IG c850_light_IGKV3-20_IGKJ4 (Fragment);IG c175_light_IGKV3-20_IGKJ4 (Fragment)	P27824	6.64878e-12
Immunoglobulin heavy constant gamma 2 (Fragment);Immunoglobulin heavy constant gamma 2	P35555	6.66884e-12
Ribonuclease 4;Epididymis secretory sperm binding protein	Q09666	6.96173e-12
Complement C1q subcomponent subunit A	P61224	7.56876e-12
40S ribosomal protein S3;40S ribosomal protein S3 (Fragment);40S ribosomal protein S3;40S ribosomal protein S3;40S ribosomal protein S3;40S ribosomal protein S3;40S ribosomal protein S3 (Fragment);40S ribosomal protein S3 (Fragment);40S ribosomal protein S3 (Fragment);40S ribosomal protein S3;Isoform 2 of 40S ribosomal protein S3;40S ribosomal protein S3 (Fragment)	P59998	8.14104e-12
Complement C4-A	V9HWB4	8.53822e-12
Biglycan;Biglycan;Biglycan;Biglycan;Biglycan (Fragment)	A8K3K1	9.15611e-12
Latent-transforming growth factor beta-binding protein 2;Latent-transforming growth factor beta-binding protein 2;Latent-transforming growth factor beta-binding protein 2;Latent transforming growth factor beta binding protein 2 variant (Fragment);Latent transforming growth factor beta binding protein 2	Q32Q12	9.82128e-12
IGH c444_heavy_IGHV3-33_IGHD5-24_IGHJ6 (Fragment)	Q5T985	1.02289e-11
Mucin 5AC, oligomeric mucus/gel-forming;Mucin-5B	;P08246	1.1773e-11
Haptoglobin-related protein	P01036	1.21909e-11
Cystatin-S	V9HWP0	1.2688e-11
L-lactate dehydrogenase;L-lactate dehydrogenase B chain;L-lactate dehydrogenase	V9HW88	1.29615e-11
HCG40889, isoform CRA_b;Complement factor H	P60953	1.33595e-11
Calponin-1;Calponin (Fragment);Calponin	P67936	1.35803e-11
Fibulin-1;Fibulin-1;Isoform C of Fibulin-1	P00747	1.36348e-11
RAP1B, member of RAS oncogene family, isoform CRA_a;Ras-related protein Rap-1b;Isoform 2 of Ras-related protein Rap-1b;Isoform 3 of Ras-related protein Rap-1b	Q16270	1.38896e-11
Apolipoprotein D (Fragment);Apolipoprotein D	Q9H299	1.4823e-11
Beta globin (Fragment)	A0A5C2FVB6	1.59655e-11
Insulin-like growth factor binding protein 7, isoform CRA_a (Fragment);Insulin-like growth factor-binding protein 7;Isoform 2 of Insulin-like growth factor-binding protein 7	P02766	1.73717e-11
Alpha-1-antitrypsin;Epididymis secretory sperm binding protein Li 44a;Alpha-1-antitrypsin	Q5VSP4	1.76465e-11
Myb-related protein B;Isoform 2 of Myb-related protein B	P13671	1.94325e-11
IGL c1494_light_IGKV3-15_IGKJ5 (Fragment);IG c1090_light_IGKV3-15_IGKJ4 (Fragment);IG c355_light_IGKV3-15_IGKJ2 (Fragment)	A0A5C2GE03	2.06914e-11
6-phosphogluconolactonase;6-phosphogluconolactonase;6-phosphogluconolactonase (Fragment);6-phosphogluconolactonase	P13224	2.30935e-11
Adiponectin A;Complement C1q subcomponent subunit B (Fragment);Complement C1q subcomponent subunit B;Complement C1q subcomponent subunit B	Q9BSM5	2.52961e-11
Integrin beta;Integrin beta;Integrin beta;Integrin beta-1	A0A7S5BYW6	2.58148e-11
Microfibrillar-associated protein 2, isoform CRA_d;Microfibrillar-associated protein 2;Isoform A' of Microfibrillar-associated protein 2;Isoform B of Microfibrillar-associated protein 2	P61158	2.6068e-11
Helix-destabilizing protein;Helix-destabilizing protein;Helix-destabilizing protein;Helix-destabilizing protein;Helix-destabilizing protein;Helix-destabilizing protein;Helix-destabilizing protein;Helix-destabilizing protein;Helix-destabilizing protein (Fragment);Helix-destabilizing protein (Fragment);Helix-destabilizing protein;Heterogeneous nuclear ribonucleoprotein A1;Isoform A1-A of Heterogene…	P60033	2.68032e-11
Alpha-2-HS-glycoprotein	P02775	2.77396e-11
Beta-1 metal-binding globulin	P19827	2.82593e-11
Immunoglobulin superfamily DCC subclass member 3	Q9UM47	2.8279e-11
Integrin beta;Integrin beta;Integrin beta;Integrin beta;Integrin beta-6;Isoform 2 of Integrin beta-6	P07359	2.92123e-11
Integral membrane protein 2;Integral membrane protein 2;Integral membrane protein 2;Integral membrane protein 2;Integral membrane protein 2B	Q9UNM1	2.99686e-11
Succinate dehydrogenase [ubiquinone] flavoprotein subunit, mitochondrial;Flavoprotein subunit of complex II;cDNA FLJ37560 fis, clone BRCOC2000333, highly similar to Succinate dehydrogenase (ubiquinone) flavoprotein subunit, mitochondrial;Succinate dehydrogenase [ubiquinone] flavoprotein subunit, mitochondrial;Succinate dehydrogenase [ubiquinone] flavoprotein subunit, mitochondrial;Succinate dehyd…	Q59EN5	3.49827e-11
1,4-beta-N-acetylmuramidase C;Lysozyme C	P08571	3.54503e-11
Protein S100-A9	P07951-3	3.79753e-11
IG c924_heavy_IGHV3-30_IGHD6-19_IGHJ4 (Fragment)	V9HW80	4.20707e-11
2-phospho-D-glycerate hydro-lyase	Q2LE71	4.37875e-11
Adiponectin B;Complement C1q subcomponent subunit C	Q9BTM1	4.46051e-11
IGL c3464_light_IGKV3-15_IGKJ3 (Fragment)	A0A5C2GIQ7	4.54121e-11
Phosphoglycerate mutase;cDNA FLJ40459 fis, clone TESTI2041800, highly similar to BISPHOSPHOGLYCERATE MUTASE;Bisphosphoglycerate mutase	Q5T4S7-6	4.77528e-11
Immunoblobulin light chain (Fragment);Uncharacterized protein	Q6FI13	4.93676e-11
Protein S100-A11;Protein S100	V9HWA5	5.02906e-11
Neutrophil defensin 1;Neutrophil defensin 3;Defensin, alpha 3, neutrophil-specific	P68366	5.34445e-11
Tenascin;Tenascin;Isoform 4 of Tenascin	O43854	5.41187e-11
Sarcolemmal membrane-associated protein;Sarcolemmal membrane-associated protein (Fragment);cDNA FLJ60222, highly similar to Homo sapiens sarcolemma associated protein (SLMAP), mRNA;Sarcolemmal membrane-associated protein (Fragment);Sarcolemmal membrane-associated protein (Fragment);Sarcolemmal membrane-associated protein;Isoform 2 of Sarcolemmal membrane-associated protein;Isoform 3 of Sarcolemma…	A0A5C2GS87	5.49726e-11
Heparin cofactor 2;Serpin peptidase inhibitor, clade D (Heparin cofactor), member 1	P07357	5.52282e-11
Hemopexin	P06396	5.5868e-11
Eukaryotic translation initiation factor 3 subunit J;Eukaryotic translation initiation factor 3 subunit J;Isoform 2 of Eukaryotic translation initiation factor 3 subunit J;Isoform 3 of Eukaryotic translation initiation factor 3 subunit J	Q9UBX5	5.63249e-11
Insulin-like growth factor binding protein 3 isoform b;Insulin-like growth factor-binding protein 3;Insulin-like growth factor-binding protein 3;cDNA FLJ31712 fis, clone NT2RI2006445, highly similar to Insulin-like growth factor-binding protein 3;cDNA FLJ34426 fis, clone HHDPC2008474, moderately similar to Insulin-like growth factor-binding protein 3;cDNA FLJ35128 fis, clone PLACE6008768, moderat…	P05452	5.71554e-11
Gc-globulin;Vitamin D-binding protein;Isoform 3 of Vitamin D-binding protein;Gc-globulin	P15090	6.00856e-11
Laminin subunit alpha-5	V9HW83	6.87996e-11
Serine/threonine/tyrosine-interacting-like protein 2	Q8N2S1-2	6.99715e-11
Dolichyl-diphosphooligosaccharide--protein glycosyltransferase subunit 2;Dolichyl-diphosphooligosaccharide--protein glycosyltransferase subunit 2 (Fragment);Dolichyl-diphosphooligosaccharide--protein glycosyltransferase subunit 2;Isoform 2 of Dolichyl-diphosphooligosaccharide--protein glycosyltransferase subunit 2;Dolichyl-diphosphooligosaccharide--protein glycosyltransferase subunit 2 (Fragment)…	Q92743	7.54995e-11
Tubulin alpha-1A chain;Isoform 2 of Tubulin alpha-1A chain	Q9BZQ8	8.17608e-11
Keratin, type I cytoskeletal 9	Q6EZE9	8.51892e-11
Nucleophosmin (Fragment);Nucleophosmin (Fragment);Testicular tissue protein Li 128;Nucleophosmin;Nucleophosmin;Nucleophosmin;Nucleophosmin;Nucleophosmin;Nucleophosmin;Nucleophosmin;Nucleophosmin;Nucleophosmin;Nucleophosmin;Isoform 2 of Nucleophosmin;Isoform 3 of Nucleophosmin	X6RA14	8.90983e-11
Monocyte differentiation antigen CD14	Q1462	8.95781e-11
40S ribosomal protein S12	V9HWC7	9.75201e-11
Mimecan	A8K8Z4	1.0006e-10
Isoform 2 of Tropomyosin alpha-4 chain	Q05707	1.0465e-10
Thrombospondin-2	A0A5C2FUQ4	1.0836e-10
IGH c215_heavy__IGHV4-59B_IGHD4-11_IGHJ5 (Fragment);IG c198_heavy_IGHV4-61_IGHD2-2_IGHJ6 (Fragment);IG c1388_heavy_IGHV4-4_IGHD6-13_IGHJ4 (Fragment);IG c121_heavy_IGHV4-39_IGHD2-15_IGHJ4 (Fragment);IG c1161_heavy_IGHV4-34_IGHD5-18_IGHJ4 (Fragment);IGH c1363_heavy_IGHV4-39_IGHD3-10_IGHJ5 (Fragment);IGH c1406_heavy_IGHV4-39_IGHD3-9_IGHJ6 (Fragment);IGH c1179_heavy_IGHV4-34_IGHD1-26_IGHJ4 (Fragment)…	A0A5C2GV46	1.10059e-10
IGL c1694_light_IGKV1-39_IGKJ1 (Fragment);IGL c815_light_IGKV1D-39_IGKJ3 (Fragment);IGL c1365_light_IGKV1-17_IGKJ4 (Fragment);IGL c2444_light_IGKV1-39_IGKJ1 (Fragment);IGL c2831_light_IGKV1D-39_IGKJ4 (Fragment);IGL c53_light_IGKV1-12_IGKJ2 (Fragment);IGL c2770_light_IGKV1-39_IGKJ4 (Fragment);IGL c3247_light_IGKV1-9_IGKJ4 (Fragment);IGL c164_light_IGKV1-5_IGKJ1 (Fragment);IGL c3807_light_IGKV1D-39…	A0A5C2GIW7	1.14522e-10
Beta-1,3-N-acetylglucosaminyltransferase lunatic fringe;Beta-1,3-N-acetylglucosaminyltransferase lunatic fringe;Isoform 2 of Beta-1,3-N-acetylglucosaminyltransferase lunatic fringe;Isoform 3 of Beta-1,3-N-acetylglucosaminyltransferase lunatic fringe;Isoform 4 of Beta-1,3-N-acetylglucosaminyltransferase lunatic fringe	P08697	1.15103e-10
Coagulation factor XII;Coagulation factor XII;Coagulation factor XII;Coagulation factor XII-Mie	A0A140VKA6	1.17093e-10
Chondroitin sulfate proteoglycan 2 (Versican), isoform CRA_b;Versican core protein;Isoform Vint of Versican core protein;Chondroitin sulfate proteoglycan 2 (Versican) variant (Fragment)	P13489	1.20147e-10
Sclerostin;Isoform 2 of Sclerostin	Q9Y6C2	1.21701e-10
Netrin receptor DCC	O15511	1.31898e-10
Hemoglobin alpha-1 chain (Fragment)	V9H1D9	1.33148e-10
Antibacterial peptide FALL-39;Antibacterial peptide FALL-39;Cathelicidin antimicrobial peptide	P05107	1.35599e-10
Lactoylglutathione lyase;Isoform 2 of Lactoylglutathione lyase;Lactoylglutathione lyase;Lactoylglutathione lyase (Fragment)	Q14315	1.3621e-10
IG c259_light_IGLV1-40_IGLJ1 (Fragment)	A2NKM6	1.39275e-10
Tropomyosin 3 isoform 1 (Fragment);cDNA, FLJ96568, highly similar to Homo sapiens tropomyosin 3 (TPM3), mRNA;Isoform 2 of Tropomyosin alpha-3 chain	P60900	1.47244e-10
en B;MHC class I antigen;MHC class I antigen;MHC class I antigen;MHC class I antigen;MHC class I antigen;MHC class I antigen;MHC class I antigen;MHC class I antigen;MHC class I antigen;MHC class I antigen;MHC class I antigen;MHC class I antigen;MHC class I antigen;HLA class I histocompatibility antigen, C alpha chain;HLA class I histocompatibility antigen, C alpha chain;HLA class I histocompatibi…	Q04941	1.60937e-10
Microtubule-associated protein 1B, isoform CRA_b;Microtubule-associated protein 1B;Microtubule-associated protein 1B	P49721	1.61302e-10
Lipocalin 1 (Tear prealbumin), isoform CRA_a;Lipocalin-1;Putative lipocalin 1-like protein 1	Q14956	1.62289e-10
Transgelin;Transgelin-2;Transgelin-2 (Fragment)	P16152	1.66758e-10
Adenylate kinase 2, mitochondrial;Nucleoside-diphosphate kinase;Nucleoside-diphosphate kinase;Adenylate kinase 2, mitochondrial;Adenylate kinase 2, mitochondrial;Isoform 2 of Adenylate kinase 2, mitochondrial;Isoform 5 of Adenylate kinase 2, mitochondrial;Isoform 6 of Adenylate kinase 2, mitochondrial	V9HWI1	1.81358e-10
Alpha-1 globin (Fragment)	Q53FC3	1.83267e-10
DNA excision repair protein ERCC-6-like 2;DNA excision repair protein ERCC-6-like 2;DNA excision repair protein ERCC-6-like 2;DNA excision repair protein ERCC-6-like 2;DNA excision repair protein ERCC-6-like 2;DNA excision repair protein ERCC-6-like 2;DNA excision repair protein ERCC-6-like 2;Isoform 2 of DNA excision repair protein ERCC-6-like 2;Isoform 3 of DNA excision repair protein ERCC-6-li…	A0A5C2G6D7	1.87182e-10
75 kDa glucose-regulated protein;75 kDa glucose-regulated protein;75 kDa glucose-regulated protein;Stress-70 protein, mitochondrial;75 kDa glucose-regulated protein;cDNA FLJ51811, highly similar to Stress-70 protein, mitochondrial;cDNA FLJ51903, highly similar to Stress-70 protein, mitochondrial;75 kDa glucose-regulated protein;75 kDa glucose-regulated protein;Heat shock 70kDa protein 9B (Mortali…	Q71UI9	1.88924e-10
Cleavage and polyadenylation specificity factor subunit 2	Q8TCE1	2.38979e-10
Rheumatoid factor D5 light chain (Fragment)	P63000	2.75978e-10
Histone H3;Histone H3;Histone H3 (Fragment);Histone H3.3	P04196	2.82588e-10
WD repeat-containing protein 97;Isoform 2 of WD repeat-containing protein 97;WD repeat-containing protein 97	V9HW48	3.19579e-10
Tetraspanin;Tetraspanin;Tetraspanin;Tetraspanin;Tetraspanin;cDNA FLJ51032, highly similar to CD9 antigen;Tetraspanin;Tetraspanin;CD9 antigen	P22352	3.34873e-10
Vimentin	P0DJI9	3.37786e-10
Beta-actin-like protein 2	Q6ZVX0	3.48056e-10
Lumican	P49773	3.50642e-10
Antileukoproteinase	V9HW31	3.5081e-10
ADP/ATP translocase 3;ADP/ATP translocase	Q6FHU2	3.59748e-10
Macrophage-capping protein;Adseverin (Fragment);Macrophage-capping protein;Isoform 2 of Macrophage-capping protein;Macrophage-capping protein	Q68CK4	3.6226e-10
Truncated beta globin	B7Z5A7	3.72564e-10
Peroxiredoxin-6;Epididymis secretory sperm binding protein Li 128m	P35908	3.74814e-10
UTS2 protein;Urotensin-2;Isoform 2 of Urotensin-2;Urotensin-2	A6NP24	4.58167e-10
Melanoma cell adhesion molecule, isoform CRA_a;cDNA FLJ78619, highly similar to Homo sapiens melanoma cell adhesion molecule (MCAM), mRNA;cDNA, FLJ92775, highly similar to Homo sapiens melanoma cell adhesion molecule (MCAM), mRNA;cDNA FLJ46477 fis, clone THYMU3025118, highly similar to Cell surface glycoprotein MUC18;Cell surface glycoprotein MUC18	Q96S97	4.61539e-10
Filamin-C;Isoform 2 of Filamin-C	Q5VZP5	5.24675e-10
Related RAS viral (R-ras) oncogene homolog, isoform CRA_a;Ras-related protein R-Ras	Q5JR08	5.76756e-10
CP protein;cDNA FLJ76826, highly similar to Homo sapiens ceruloplasmin (ferroxidase) (CP), mRNA;Ceruloplasmin	A8K255	6.48346e-10
Serpin peptidase inhibitor, clade E (Nexin, plasminogen activator inhibitor type 1), member 2, isoform CRA_a;Serpin peptidase inhibitor, clade E (Nexin, plasminogen activator inhibitor type 1), member 2, isoform CRA_b;cDNA FLJ51896, highly similar to Glia-derived nexin;Glia-derived nexin;Isoform 2 of Glia-derived nexin;Isoform 3 of Glia-derived nexin	P00387	6.52586e-10
L1 protein	A0A024R0K5	6.57452e-10
IG c1522_light_IGKV3-20_IGKJ1 (Fragment)	A0A7S5C300	7.49224e-10
Thymidine phosphorylase;Thymidine phosphorylase (Fragment);Thymidine phosphorylase;Thymidine phosphorylase;Isoform 2 of Thymidine phosphorylase	B3KQE9	7.86557e-10
Vitronectin	F5H5D3	8.49221e-10
VCAN protein	Q9GZL9	9.55535e-10
Calponin (Fragment);Calponin (Fragment);Calponin;Calponin;Calponin;Calponin-2;Calponin (Fragment);Calponin (Fragment);Calponin;Calponin-2;Isoform 2 of Calponin-2	Q6FHU3	9.95956e-10
Protein CutA;Protein CutA;Isoform A of Protein CutA;Isoform C of Protein CutA	E5RHH0	1.02803e-09
Testicular secretory protein Li 7;Dihydropyrimidinase-related protein 3;Isoform LCRMP-4 of Dihydropyrimidinase-related protein 3;DPYSL3 protein;Dihydropyrimidinase-like 3	P49908	1.05279e-09
Phosphoglucomutase-1	A0A5C2FUY0	1.45158e-09
Ras-related protein Rab-14	Q8NCF7	1.59115e-09
I antigen (Fragment);MHC class I antigen (Fragment);MHC class I antigen (Fragment);MHC class I antigen (Fragment);MHC class I antigen (Fragment);MHC class I antigen (Fragment);MHC class I antigen (Fragment);MHC class I antigen (Fragment);MHC class I antigen (Fragment);MHC class I antigen (Fragment);MHC class I antigen (Fragment);MHC class I antigen (Fragment);MHC class I antigen (Fragment);MHC cl…	P09972	1.61391e-09
Actin-related protein 2/3 complex subunit 4;ARPC4-TTLL3 readthrough (Fragment);Actin-related protein 2/3 complex subunit 4;Isoform 3 of Actin-related protein 2/3 complex subunit 4	H7BZJ3	1.62237e-09
DNA-directed RNA polymerase	Q9Y6E3	1.76528e-09
X-ray repair cross-complementing protein 5;Uncharacterized protein XRCC5 (Fragment)	Q07960	1.76895e-09
FSH primary response (LRPR1 homolog, rat) 1, isoform CRA_b;cDNA FLJ60999, highly similar to Centromere protein I;Centromere protein I;Isoform 2 of Centromere protein I	Q00610	1.78318e-09
ADP-ribosylation factor 3, isoform CRA_b;ADP-ribosylation factor 1, isoform CRA_a;cDNA FLJ57770, moderately similar to ADP-ribosylation factor 3;Uncharacterized protein;ADP-ribosylation factor 3;Isoform 2 of ADP-ribosylation factor 3;ADP-ribosylation factor 1	P07738	1.81418e-09
D-3-phosphoglycerate dehydrogenase;D-3-phosphoglycerate dehydrogenase;D-3-phosphoglycerate dehydrogenase;cDNA FLJ35987 fis, clone TESTI2014269, highly similar to D-3-phosphoglycerate dehydrogenase;D-3-phosphoglycerate dehydrogenase;PHGDH protein (Fragment);3-phosphoglycerate dehydrogenase (Fragment);3-phosphoglycerate dehydrogenase (Fragment);3-phosphoglycerate dehydrogenase (Fragment);3-phosphog…	Q15019	1.92489e-09
Lysosomal-associated membrane protein 1, isoform CRA_a;cDNA FLJ35079 fis, clone PLACE6005283, highly similar to Lysosome-associated membrane glycoprotein 1;Lysosome-associated membrane glycoprotein 1	Q9NZS6	2.06702e-09
Myoglobin;Myoglobin (Fragment);Myoglobin	Q9UFQ0	2.21172e-09
60 kDa chaperonin	A0A7S5EX59	2.4007e-09
IGH c182_heavy__IGHV1-69_IGHD3-16_IGHJ4 (Fragment);IGH c262_heavy__IGHV1-2_IGHD6-19_IGHJ3 (Fragment);IGH c447_heavy__IGHV1-69_IGHD3-16_IGHJ4 (Fragment);IG c1148_heavy_IGHV1-2_IGHD2-15_IGHJ6 (Fragment);IG c34_heavy_IGHV1-18_IGHD4-17_IGHJ4 (Fragment);IG c1227_heavy_IGHV1-18_IGHD4-23_IGHJ4 (Fragment);IGH + IGL c637_heavy_IGHV1-69_IGHD3-22_IGHJ6 (Fragment);IGH + IGL c639_heavy_IGHV1-69_IGHD1-7_IGHJ3 …	A0A5C2GQB5	2.42504e-09
Ubiquitin-conjugating enzyme E2 variant 2	P60201	2.49499e-09
Spectrin beta chain;Spectrin beta chain;Spectrin beta chain;Spectrin beta chain, non-erythrocytic 1 (Fragment);Spectrin beta chain;Spectrin beta chain, non-erythrocytic 1;Isoform Short of Spectrin beta chain, non-erythrocytic 1;Isoform 2 of Spectrin beta chain, non-erythrocytic 1	Q99439	2.56891e-09
IG c125_heavy_IGHV3-23_IGHD2-8_IGHJ4 (Fragment)	Q96I65	2.66805e-09
IG c323_heavy_IGHV4-39_IGHD3-9_IGHJ4 (Fragment);Immunglobulin heavy chain variable region (Fragment)	A0A5C2GYI3	2.8341e-09
Neuroblast differentiation-associated protein AHNAK	Q9Y281	2.84856e-09
Keratin, type II cytoskeletal 8 (Fragment);Keratin, type II cytoskeletal 8 (Fragment)	Q504U3	3.00918e-09
Retinol-binding protein 4;Retinol-binding protein	P11215	3.15916e-09
IGH c4121_heavy_IGHV1-2_IGHD3-22_IGHJ3 (Fragment)	Q53GE2	3.29361e-09
Ig heavy chain variable region (Fragment)	A0A385HW21	3.33784e-09
Keratin 18, isoform CRA_a;cDNA, FLJ94640, highly similar to Homo sapiens keratin 18 (KRT18), mRNA;Keratin, type I cytoskeletal 18;Keratin, type I cytoskeletal 18	Q53FU5	3.38024e-09
IGH c395_heavy__IGHV3-7_IGHD1-14_IGHJ4 (Fragment)	A0A5C2GLY3	3.42942e-09
Ribosomal protein, large, P1, isoform CRA_a;60S acidic ribosomal protein P1;Acidic ribosomal phosphoprotein P1	P29622	3.53199e-09
Glyceraldehyde-3-phosphate dehydrogenase	R4SBI6	3.89018e-09
Proteolipid protein 1 (Pelizaeus-Merzbacher disease, spastic paraplegia 2, uncomplicated), isoform CRA_b;Myelin proteolipid protein	P25789	3.89446e-09
Alpha-1-acid glycoprotein 1;Alpha-1-acid glycoprotein	P04217	3.89523e-09
Lactotransferrin;cDNA, FLJ79229, highly similar to Lactotransferrin;Lactotransferrin (Fragment);Lactotransferrin;Lactotransferrin;Isoform DeltaLf of Lactotransferrin;Lactotransferrin	A0A2S1CVU8	4.30245e-09
Guanine nucleotide-binding protein G(I)/G(S)/G(T) subunit beta-2 (Fragment);Guanine nucleotide-binding protein G(I)/G(S)/G(T) subunit beta-2 (Fragment);Guanine nucleotide-binding protein G(I)/G(S)/G(T) subunit beta-2 (Fragment);Guanine nucleotide-binding protein G(I)/G(S)/G(T) subunit beta-2;Epididymis secretory sperm binding protein	D3DTX7	4.3665e-09
Hemoglobin alpha-2 chain variant (Fragment)	J7LKS8	4.36661e-09
Heparan sulfate proteoglycan 2 (Perlecan), isoform CRA_b	P05783	4.38406e-09
Cystatin-B;CSTB protein	P16403	4.39288e-09
Complement component C9	Q99536	4.43771e-09
Myeloperoxidase;Isoform H14 of Myeloperoxidase;Isoform H7 of Myeloperoxidase	P20160	4.55188e-09
IGH + IGL c119_heavy_IGHV3-30_IGHD4-17_IGHJ4 (Fragment)	A0A5C2GN88	4.60426e-09
Histone H4	Q9BVC6	4.82943e-09
Fibulin-5	Q7Z4F3	5.15756e-09
Prolargin;PRELP protein (Fragment)	P63241	5.43456e-09
PDZ and LIM domain protein 3;PDZ and LIM domain protein 3 (Fragment);PDZ and LIM domain protein 3;PDZ and LIM domain protein 3;PDZ and LIM domain protein 3;Isoform 2 of PDZ and LIM domain protein 3;Isoform 3 of PDZ and LIM domain protein 3	Q16836	5.53958e-09
Serum amyloid A-1 protein	Q6IRT1	5.59221e-09
Carbonic anhydrase	P29972	5.66926e-09
HBA2 (Fragment)	Q9H6S8	6.16134e-09
Actin-like protein (Fragment)	Q6PIQ7	6.16366e-09
CD109 antigen;Isoform 2 of CD109 antigen;Isoform 3 of CD109 antigen;Isoform 4 of CD109 antigen	Q9BQB4	6.75898e-09
Alpha globin	O75915	6.86631e-09
Ras homolog gene family, member U, isoform CRA_a;Rho-related GTP-binding protein RhoU	Q6ZMU0	7.11247e-09
Brain acid soluble protein 1	Q4TZM4	7.15171e-09
Chaperonin containing TCP1, subunit 6A (Zeta 1), isoform CRA_a;cDNA, FLJ94440, highly similar to Homo sapiens chaperonin containing TCP1, subunit 6A (zeta 1)(CCT6A), mRNA;cDNA FLJ53065, highly similar to T-complex protein 1 subunit zeta;cDNA FLJ52344, highly similar to T-complex protein 1 subunit zeta;T-complex protein 1 subunit zeta;Isoform 2 of T-complex protein 1 subunit zeta;Chaperonin contai…	Q93052	8.10197e-09
Alpha globin chain (Fragment)	P13861	8.95899e-09
Coagulation factor X	P01833	9.49262e-09
Protein disulfide-isomerase A6;Protein disulfide-isomerase A6;Isoform 2 of Protein disulfide-isomerase A6;Isoform 3 of Protein disulfide-isomerase A6;Isoform 4 of Protein disulfide-isomerase A6;Isoform 5 of Protein disulfide-isomerase A6	Q59F15	9.69168e-09
Hemoglobin beta (Fragment)	O75594	1.02811e-08
Flotillin (Fragment);Flotillin (Fragment);Flotillin (Fragment);Flotillin (Fragment);Flotillin (Fragment);Flotillin (Fragment);Flotillin-1;Isoform 2 of Flotillin-1;Flotillin (Fragment);Flotillin;Flotillin	A0A1W2PR29	1.13183e-08
6-phosphogluconate dehydrogenase, decarboxylating;6-phosphogluconate dehydrogenase, decarboxylating;Isoform 2 of 6-phosphogluconate dehydrogenase, decarboxylating	P13798	1.15241e-08
Collagen, type XVIII, alpha 1, isoform CRA_d;Collagen, type XVIII, alpha 1, isoform CRA_b;Collagen alpha-1(XVIII) chain;Isoform 2 of Collagen alpha-1(XVIII) chain;Isoform 3 of Collagen alpha-1(XVIII) chain	Q99715	1.18453e-08
High mobility group protein B2 (Fragment);High mobility group protein B2;High-mobility group box 2	Q9HDC9	1.21761e-08
IG c96_heavy_IGHV3-48_IGHD4-17_IGHJ6 (Fragment)	A0A5C2GXA1	1.24541e-08
Histone H1.5	P25398	1.31773e-08
Peroxiredoxin-2;Epididymis secretory sperm binding protein Li 2a	Q15483	1.359e-08
Transforming growth factor-beta-induced protein ig-h3 (Fragment);Transforming growth factor-beta-induced protein ig-h3	Q9BV61	1.42902e-08
Lactadherin	Q6LEN2	1.68078e-08
CD44 antigen (Fragment);CD44 antigen;CD44 antigen;CD44 antigen;CD44 antigen (Fragment);CD44 antigen (Fragment);CD44 antigen (Fragment);CD44 antigen (Fragment);CD44 antigen;CD44 antigen (Fragment);CD44 antigen (Fragment);CD44 antigen (Fragment);CD44 antigen;Isoform 10 of CD44 antigen;Isoform 11 of CD44 antigen;Isoform 12 of CD44 antigen;Isoform 13 of CD44 antigen;Isoform 14 of CD44 antigen;Isoform…	Q53HP2	1.7507e-08
Membrane primary amine oxidase	Q6N091	1.76043e-08
IGL c1762_light_IGKV1-5_IGKJ2 (Fragment);IGL c2984_light_IGKV1-5_IGKJ1 (Fragment);IGL c2736_light_IGKV1-5_IGKJ1 (Fragment);IGL c3569_light_IGKV1-5_IGKJ1 (Fragment);IGL c2700_light_IGKV1-5_IGKJ1 (Fragment);IGL c3704_light_IGKV1-5_IGKJ1 (Fragment);IGL c3940_light_IGKV1-5_IGKJ4 (Fragment);IGL c542_light_IGKV1-5_IGKJ1 (Fragment);IGH + IGL c616_light_IGKV1-5_IGKJ2 (Fragment);IGH + IGL c637_light_IGKV1…	A0A5C2GFJ7	1.77936e-08
Isoform 2 of Gelsolin	P07360	1.86309e-08
Alpha-2-antiplasmin;Alpha-2-antiplasmin;Isoform 2 of Alpha-2-antiplasmin	P06748	1.96896e-08
Tropomyosin alpha-4 chain;Epididymis secretory protein Li 108	Q07507	1.97204e-08
GCT-A9 light chain variable region (Fragment);Immunoglobulin kappa variable 1-33;IGL c37_light_IGKV1-33_IGKJ4 (Fragment);IGL c1496_light_IGKV1-33_IGKJ2 (Fragment);IGL c2598_light_IGKV1D-33_IGKJ5 (Fragment);IGL c2384_light_IGKV1-33_IGKJ4 (Fragment);IGL c3228_light_IGKV1-33_IGKJ2 (Fragment);IGL c2914_light_IGKV1-33_IGKJ4 (Fragment);IGL c3658_light_IGKV1D-33_IGKJ1 (Fragment);IGL c793_light_IGKV1D-33…	P09960	2.22173e-08
Histone H3.2	Q9BWU5	2.33766e-08
Annexin A4;Annexin (Fragment);Annexin	P10244	2.43701e-08
Protein disulfide-isomerase;Protein disulfide-isomerase A3;Protein disulfide-isomerase	B4DIF3	2.47591e-08
ADP/ATP translocase (Fragment);ADP/ATP translocase (Fragment);ADP/ATP translocase;ADP/ATP translocase 1;ADP/ATP translocase	A0A173GMX0	2.48276e-08
Mutant hemoglobin subunit alpha 2	A0A5C2FTM7	2.77475e-08
Protein kinase cAMP-dependent regulatory type II alpha isoform 2 (Fragment);Epididymis secretory sperm binding protein Li 169mP;Protein kinase cAMP-dependent regulatory type II alpha isoform 1 (Fragment);cDNA FLJ75444, highly similar to Homo sapiens protein kinase, cAMP-dependent, regulatory, type II, alpha (PRKAR2A), mRNA;cAMP-dependent protein kinase type II-alpha regulatory subunit (Fragment);…	P61970	3.25641e-08
Rab GDP dissociation inhibitor;Rab GDP dissociation inhibitor beta;Rab GDP dissociation inhibitor	Q9Y696	3.29862e-08
Annexin;Annexin;Annexin;Annexin;Annexin;Annexin A7;Isoform 2 of Annexin A7;Annexin (Fragment)	Q59EF6	3.37833e-08
Heat shock protein 90kDa alpha (Cytosolic), class B member 1, isoform CRA_a;Heat shock protein HSP 90-beta	Q96IY4	3.46455e-08
Proteasome (Prosome, macropain) subunit, alpha type, 8, isoform CRA_b;Proteasome subunit alpha type;Proteasome subunit alpha type;Proteasome subunit alpha type-7;Isoform 2 of Proteasome subunit alpha type-7;Proteasome subunit alpha type (Fragment);Proteasome subunit alpha-type 8;Isoform 2 of Proteasome subunit alpha-type 8;Isoform 3 of Proteasome subunit alpha-type 8	O95336	3.51274e-08
IGL c52_light_IGKV2-30_IGKJ3 (Fragment);IGL c1701_light_IGKV2-30_IGKJ4 (Fragment);IGL c394_light_IGKV2-30_IGKJ3 (Fragment)	A0A5C2GAB3	3.54807e-08
Mutant hemoglobin subunit alpha 2	Q14BN4	3.75827e-08
Apolipoprotein C-I, isoform CRA_a;Apolipoprotein C-I (Fragment);Apolipoprotein C-I	P43121	4.38217e-08
Delta-aminolevulinic acid dehydratase;Delta-aminolevulinic acid dehydratase;Delta-aminolevulinic acid dehydratase;Delta-aminolevulinic acid dehydratase;Isoform 2 of Delta-aminolevulinic acid dehydratase;Delta-aminolevulinic acid dehydratase	P46821	4.50283e-08
Junctional adhesion molecule 1;Junctional adhesion molecule 1;Junctional adhesion molecule 1;Junctional adhesion molecule 1;Junctional adhesion molecule 1;Junctional adhesion molecule A	Q53Y51	5.04397e-08
IGL c2398_light_IGLV3-19_IGLJ1 (Fragment)	A0A5C2GL90	5.05e-08
Eukaryotic translation initiation factor 5A-1;Isoform 2 of Eukaryotic translation initiation factor 5A-1	Q03591	5.2067e-08
Apolipoprotein A-I, isoform CRA_a;Apolipoprotein A-I	Q75MT9	5.20846e-08
26S proteasome non-ATPase regulatory subunit 13;26S proteasome non-ATPase regulatory subunit 13;26S proteasome non-ATPase regulatory subunit 13;26S proteasome non-ATPase regulatory subunit 13;26S proteasome non-ATPase regulatory subunit 13 (Fragment);26S proteasome non-ATPase regulatory subunit 13;26S proteasome non-ATPase regulatory subunit 13;26S proteasome non-ATPase regulatory subunit 13 (Fra…	A0A024R687	5.26958e-08
Proteasome subunit alpha type;Proteasome subunit alpha type-3;Isoform 2 of Proteasome subunit alpha type-3;Proteasome subunit alpha type	P14136	5.51726e-08
Biglycan (Fragment)	Q6FGE5	5.56816e-08
EGF-containing fibulin-like extracellular matrix protein 2, isoform CRA_a;cDNA, FLJ96160, highly similar to Homo sapiens EGF-containing fibulin-like extracellular matrix protein 2 (EFEMP2), mRNA;EGF-containing fibulin-like extracellular matrix protein 2;EGF-containing fibulin-like extracellular matrix protein 2;EFEMP2 protein;Mutant p53 binding protein 1 (MBP1);Fibulin-like extracellular matrix p…	Q53HV6	5.61497e-08
Myosin, heavy polypeptide 9, non-muscle, isoform CRA_a;Myosin-9	P07093	5.97488e-08
Glucose-6-phosphate 1-dehydrogenase;Glucose-6-phosphate 1-dehydrogenase (Fragment);Glucose-6-phosphate 1-dehydrogenase;Glucose-6-phosphate 1-dehydrogenase;Glucose-6-phosphate 1-dehydrogenase (Fragment);Glucose-6-phosphate 1-dehydrogenase (Fragment);Glucose-6-phosphate 1-dehydrogenase;Isoform Long of Glucose-6-phosphate 1-dehydrogenase;Isoform 3 of Glucose-6-phosphate 1-dehydrogenase;Glucose-6-pho…	A0A3G9CLN8	5.98528e-08
Collagen, type IV, alpha 2, isoform CRA_a;cDNA FLJ56433, highly similar to Collagen alpha-2(IV) chain;Collagen alpha-2(IV) chain	Q01082	6.55812e-08
Mutant hemoglobin alpha 2 globin chain (Fragment)	P84077	6.56668e-08
Core histone macro-H2A;Histone H2A;Core histone macro-H2A.2;Core histone macro-H2A.2;Histone H2A;Histone H2A (Fragment);Histone H2A (Fragment);Histone H2A;Core histone macro-H2A.2	Q6NZ44	6.57015e-08
Outer mitochondrial membrane protein porin 2;Outer mitochondrial membrane protein porin 2;Outer mitochondrial membrane protein porin 2 (Fragment);Outer mitochondrial membrane protein porin 2;Voltage-dependent anion-selective channel protein 2;Isoform 1 of Voltage-dependent anion-selective channel protein 2;Isoform 2 of Voltage-dependent anion-selective channel protein 2	P02654	6.61369e-08
IGL c971_light_IGKV3-20_IGKJ4 (Fragment);IGL c310_light_IGKV3-20_IGKJ2 (Fragment);IG c990_light_IGKV3D-20_IGKJ4 (Fragment)	A0A5C2GIC6	6.71367e-08
IG c543_light_IGKV2D-28_IGKJ2 (Fragment)	V9HWF2	6.82918e-08
Apolipoprotein H (Fragment)	P00734	6.9909e-08
Collagen alpha-1(XII) chain;Collagen alpha-1(XII) chain;Isoform 4 of Collagen alpha-1(XII) chain	Q01469	7.16858e-08
Actin-like protein 3;Actin-related protein 3	Q16527	7.51674e-08
Pleckstrin homology domain containing, family C (With FERM domain) member 1, isoform CRA_b;Fermitin family homolog 2 (Fragment);Fermitin family homolog 2 (Fragment);Fermitin family homolog 2;Isoform 3 of Fermitin family homolog 2	P08493	7.54759e-08
Fragment);MHC class I antigen (Fragment);Leucocyte antigen B (Fragment);Leucocyte antigen B (Fragment);Leucocyte antigen B (Fragment);Leucocyte antigen B (Fragment);MHC class I antigen (Fragment);MHC class I antigen (Fragment);MHC class I antigen (Fragment);MHC class I antigen (Fragment);MHC class I antigen (Fragment);MHC class I antigen (Fragment);MHC class I antigen (Fragment);MHC class I antig…	P10301	8.11205e-08
MORC family CW-type zinc finger protein 4;Isoform 2 of MORC family CW-type zinc finger protein 4;Isoform 3 of MORC family CW-type zinc finger protein 4	Q9UK54	8.61118e-08
Proteasome activator complex subunit 2;Cell migration-inducing protein 22;PSME2 protein;Full-length cDNA clone CS0DJ015YJ12 of T cells (Jurkat cell line) of Homo sapiens (human);Proteasome activator complex subunit 2	Q6FGJ9	9.69711e-08
Thymosin beta;Thymosin beta-4	P15104	9.95008e-08
Pancreas transcription factor 1 subunit alpha (Fragment)	A0A2U8J986	1.00742e-07
Chemerin;Chemerin (Fragment);Retinoic acid receptor responder protein 2	Q08722	1.09127e-07
Myotrophin	Q13404	1.09474e-07
Hydroxyacyl-coenzyme A dehydrogenase, mitochondrial;Hydroxyacyl-coenzyme A dehydrogenase, mitochondrial;Testis secretory sperm-binding protein Li 203a;Hydroxyacyl-coenzyme A dehydrogenase, mitochondrial (Fragment);Hydroxyacyl-coenzyme A dehydrogenase, mitochondrial;Hydroxyacyl-coenzyme A dehydrogenase, mitochondrial;cDNA, FLJ95242, highly similar to Homo sapiens L-3-hydroxyacyl-Coenzyme A dehydro…	P48059	1.11715e-07
Complement subcomponent C1r;Complement C1r subcomponent (Fragment);Complement subcomponent C1r;Complement subcomponent C1r;Complement subcomponent C1r;Complement subcomponent C1r;Complement C1r subcomponent;Complement subcomponent C1r (Fragment);Complement subcomponent C1r (Fragment)	A0A5C2GX06	1.13207e-07
L-lactate dehydrogenase A chain;L-lactate dehydrogenase	Q5JVE7	1.18939e-07
Alcohol dehydrogenase IB (Class I), beta polypeptide, isoform CRA_a;All-trans-retinol dehydrogenase [NAD(+)] ADH1B	P08123	1.30672e-07
Fibronectin	V9HWJ0	1.40543e-07
Actin-depolymerizing factor;Destrin;Actin-depolymerizing factor	Q53FN1	1.53552e-07
Actin alpha cardiac muscle 1 (Fragment)	P30084	1.58462e-07
IgK_IGKV1-39 (Fragment)	A0A5C2FVX6	1.71033e-07
Apolipoprotein E isoform 1 (Fragment);Apolipoprotein E	A0A0U1RQT9	1.71429e-07
Secreted phosphoprotein 1 (Osteopontin, bone sialoprotein I, early T-lymphocyte activation 1), isoform CRA_b;Secreted phosphoprotein 1 (Osteopontin, bone sialoprotein I, early T-lymphocyte activation 1), isoform CRA_c;Secreted phosphoprotein 1 (Osteopontin, bone sialoprotein I, early T-lymphocyte activation 1), isoform CRA_a;Secreted phosphoprotein 1;Secreted phosphoprotein 1 variant 6;Osteoponti…	A0A087WYS1	1.75726e-07
C3/C5 convertase	B7ZLY3	1.77969e-07
Target of Nesh-SH3;Target of Nesh-SH3;Target of Nesh-SH3;Target of Nesh-SH3;ABI gene family, member 3 (NESH) binding protein, isoform CRA_d;Target of Nesh-SH3;cDNA: FLJ21551 fis, clone COL06266	P30837	1.80169e-07
Protein FAM81B (Fragment)	Q6FGX9	1.81535e-07
Importin subunit alpha-8	Q59GX2	2.29676e-07
Proteasome subunit alpha type;Proteasome subunit alpha type-5;Proteasome subunit alpha type	P54819	2.49839e-07
Aggrecan core protein;Aggrecan core protein;Aggrecan core protein;Isoform 2 of Aggrecan core protein	Q9UBR2	2.60415e-07
Dolichyl-diphosphooligosaccharide--protein glycosyltransferase 48 kDa subunit;Dolichyl-diphosphooligosaccharide--protein glycosyltransferase 48 kDa subunit;Dolichyl-diphosphooligosaccharide--protein glycosyltransferase 48 kDa subunit;Isoform 2 of Dolichyl-diphosphooligosaccharide--protein glycosyltransferase 48 kDa subunit;Isoform 3 of Dolichyl-diphosphooligosaccharide--protein glycosyltransferas…	P08648	2.61907e-07
Ankyrin repeat and BTB/POZ domain-containing protein BTBD11;Isoform 2 of Ankyrin repeat and BTB/POZ domain-containing protein BTBD11;Isoform 4 of Ankyrin repeat and BTB/POZ domain-containing protein BTBD11;Isoform 5 of Ankyrin repeat and BTB/POZ domain-containing protein BTBD11;cDNA FLJ16416 fis, clone BRACE3001066, highly similar to Homo sapiens BTB (POZ) domain containing 11 (BTBD11), transcrip…	B1AP13	3.61247e-07
POTE ankyrin domain family member J	P11216	3.69038e-07
Glutathione synthetase;Glutathione synthetase;Glutathione synthetase;Glutathione synthetase;Glutathione synthetase;Glutathione synthetase;Glutathione synthetase (Fragment);Glutathione synthetase (Fragment);Glutathione synthetase;Isoform 2 of Glutathione synthetase;Glutathione synthetase	Q2TU84	3.80838e-07
IGH c2785_heavy_IGHV3-43_IGHD5-12_IGHJ1 (Fragment)	A8K3B0	4.04587e-07
Mitochondrial Rho GTPase 2	O43294	4.04714e-07
Isocitrate dehydrogenase [NADP];Isocitrate dehydrogenase [NADP] cytoplasmic;IDP (Fragment);Isocitrate dehydrogenase [NADP];Isocitrate dehydrogenase [NADP]	Q53G25	4.08542e-07
Structural mainte.1ce of chromosomes protein 1B;Isoform 2 of Structural mainte.1ce of chromosomes protein 1B;Isoform 3 of Structural mainte.1ce of chromosomes protein 1B	Q9NR12	4.15209e-07
Protein phosphatase 1 regulatory subunit 8 testis splice variant (Fragment)	Q7Z6G4	4.15758e-07
Stomatin, isoform CRA_a;cDNA FLJ61192, highly similar to Erythrocyte band 7 integral membrane protein;cDNA FLJ52062, highly similar to Erythrocyte band 7 integral membrane protein;Stomatin	P52566	4.25685e-07
59 kDa serine/threonine-protein kinase;Integrin-linked protein kinase;Isoform 2 of Integrin-linked protein kinase;Isoform 3 of Integrin-linked protein kinase;59 kDa serine/threonine-protein kinase	A0A0K2BMD8	5.28703e-07
Myosin light chain kinase, smooth muscle;Isoform 9 of Myosin light chain kinase, smooth muscle;Isoform 2 of Myosin light chain kinase, smooth muscle;Isoform 3A of Myosin light chain kinase, smooth muscle;Isoform 3B of Myosin light chain kinase, smooth muscle;Isoform 4 of Myosin light chain kinase, smooth muscle;Isoform Del-1790 of Myosin light chain kinase, smooth muscle;Isoform 5 of Myosin light…	R4GNE8	5.41969e-07
Endoplasmic reticulum resident protein 29;Isoform 2 of Endoplasmic reticulum resident protein 29;Endoplasmic reticulum resident protein 29	P80723	5.77297e-07
Protein disulfide-isomerase	P55001	6.16168e-07
IGH c507_heavy__IGHV1-8_IGHD3-10_IGHJ5 (Fragment)	Q59GL1	6.45797e-07
Heat shock protein beta-1;Heat shock protein beta-1;Heat shock 27 kDa protein	V9HWC6	6.73044e-07
Perilipin-1	Q6FH49	6.76464e-07
Beta-nerve growth factor	Q53FB6	6.87406e-07
Cadherin-13;Cadherin-13;Isoform 4 of Cadherin-13	Q86VB7	6.96119e-07
Fatty acid binding protein 5 (Psoriasis-associated);Fatty acid-binding protein 5	F8W1U3	7.02166e-07
Ubiquitin-activating enzyme E1;Ubiquitin-like modifier-activating enzyme 1;Isoform 2 of Ubiquitin-like modifier-activating enzyme 1	V9HW78	7.0741e-07
[Histone H3]-trimethyl-L-lysine(9) demethylase;[Histone H3]-trimethyl-L-lysine(9) demethylase;[Histone H3]-trimethyl-L-lysine(9) demethylase;Lysine-specific demethylase 4B (Fragment);Lysine-specific demethylase 4B;Isoform 2 of Lysine-specific demethylase 4B	P06753	7.22306e-07
IGL@ protein	Q8IUX7	7.2328e-07
Methanethiol oxidase;Isoform 2 of Methanethiol oxidase;Isoform 4 of Methanethiol oxidase;Epididymis secretory sperm binding protein Li 134P	Q6PIF6	7.26526e-07
Beta-globin	D6R9A6	7.87649e-07
Immunoglobulin superfamily member 2	P35749	7.96904e-07
Cofilin-1;Cofilin, non-muscle isoform	V9HW38	8.77137e-07
Parathymosin	Q5NV88	8.99869e-07
Pyruvate kinase	Q53HL1	9.2876e-07
Calcium-binding mitochondrial carrier protein SCaMC-1;cDNA FLJ50039, highly similar to Homo sapiens solute carrier family 25, member 24, transcript variant 1, mRNA;cDNA, FLJ79405, highly similar to Homo sapiens solute carrier family 25, member 24, transcript variant 1, mRNA;Calcium-binding mitochondrial carrier protein SCaMC-1;Isoform 2 of Calcium-binding mitochondrial carrier protein SCaMC-1	A0A5C2GE41	9.9351e-07
Nicotinamide N-methyltransferase;NNMT protein	Q0VDD8	1.00448e-06
IGL c1051_light_IGKV3-20_IGKJ5 (Fragment)	A0A5C2FZE9	1.04367e-06
Eukaryotic translation initiation factor 4 gamma 1;eIF4G1 protein;eIF4G1 protein;cDNA FLJ56479, highly similar to Eukaryotic translation initiation factor 4 gamma 1;cDNA FLJ56483, highly similar to Eukaryotic translation initiation factor 4 gamma 1;Eukaryotic translation initiation factor 4 gamma 1;Eukaryotic translation initiation factor 4 gamma 1;Eukaryotic translation initiation factor 4 gamma…	A2IPI6	1.09777e-06
Protein FAM200A (Fragment);Protein FAM200A	O75563	1.14017e-06
Tropomyosin alpha-1 chain	P14770	1.14599e-06
Protein unc-13 homolog B;Protein unc-13 homolog B;Protein unc-13 homolog B;Protein unc-13 homolog A;Protein unc-13 homolog A;Protein unc-13 homolog A;Protein unc-13 homolog B;Protein unc-13 homolog B;Protein unc-13 homolog B;Isoform 2 of Protein unc-13 homolog B;UNC13B variant protein (Fragment);Protein unc-13 homolog A	W8QEH3	1.23939e-06
Glucose transporter type 1, erythrocyte/brain;cDNA FLJ55703, highly similar to Solute carrier family 2, facilitated glucose transporter member 1;Solute carrier family 2, facilitated glucose transporter member 1;Glucose transporter type 1, erythrocyte/brain (Fragment)	F5H7S3	1.33726e-06
Creatine kinase;Creatine kinase M-type	P29536	1.34776e-06
Tropomyosin 1 (Alpha), isoform CRA_a;Isoform 7 of Tropomyosin alpha-1 chain	Q9UK55	1.36066e-06
Complement component 8 subunit beta;Complement component 8 subunit beta;Complement component 8 subunit beta;Complement component 8 subunit beta;Complement component 8 subunit beta;Complement component 8 subunit beta;Complement component C8 beta chain	Q53HM8	1.38481e-06
Isoform 4 of Tumor necrosis factor alpha-induced protein 8	P00739	1.43468e-06
Tubulin alpha chain;Tubulin alpha chain (Fragment);Tubulin alpha-1C chain	Q6AZ94	1.43948e-06
F-actin-capping protein subunit alpha;F-actin-capping protein subunit alpha;F-actin-capping protein subunit alpha;F-actin-capping protein subunit alpha-2;Isoform 2 of F-actin-capping protein subunit alpha-2;F-actin-capping protein subunit alpha (Fragment);F-actin-capping protein subunit alpha (Fragment)	Q6FHW3	1.44743e-06
Non-secretory ribonuclease;Ribonuclease A F3	P29966	1.47922e-06
Sorbitol dehydrogenase;Sorbitol dehydrogenase;Sorbitol dehydrogenase;Sorbitol dehydrogenase;Isoform 2 of Sorbitol dehydrogenase;Epididymis secretory sperm binding protein Li 95n	P78386	1.48998e-06
Hemoglobin beta chain (Fragment)	Q86W42	1.54216e-06
Glycogen phosphorylase, brain form	P16401	1.61285e-06
C-reactive protein	P03973	1.64839e-06
Guanine nucleotide-binding protein G(s) subunit alpha isoforms short;GNAS complex locus isoform 1 (Fragment);GNAS complex locus isoform 2 (Fragment);Guanine nucleotide-binding protein G(s) subunit alpha isoforms short (Fragment);Guanine nucleotide-binding protein G(s) subunit alpha isoforms short;Guanine nucleotide-binding protein G(s) subunit alpha isoforms short (Fragment);Guanine nucleotide-bi…	Q96A00	1.74287e-06
Tenascin-X;Tenascin-X;Tenascin-X (Fragment);Tenascin-X;Tenascin-X (Fragment);Tenascin-X;Tenascin-X (Fragment);Tenascin-X;Tenascin-X;Tenascin-X;Tenascin-X;Tenascin-X (Fragment);Tenascin-X;Isoform 3 of Tenascin-X;Isoform 5 of Tenascin-X;DJ34F7.1.4 (Tenascin XB (Isoform 4)) (Fragment);DJ34F7.1.3 (Tenascin XB (Isoform 3)) (Fragment);Tenascin-X (Fragment)	V9HWF0	1.87599e-06
C-X-C motif chemokine (Fragment);Platelet basic protein	V9HW98	1.89856e-06
IGL c336_light_IGLV3-25_IGLJ3 (Fragment);IGL c1015_light_IGLV3-25_IGLJ1 (Fragment);IGL c1085_light_IGLV3-25_IGLJ1 (Fragment);IGL c3286_light_IGLV3-25_IGLJ2 (Fragment);IGL c310_light_IGLV3-25_IGLJ3 (Fragment);IGH + IGL c22_light_IGLV3-25_IGLJ1 (Fragment);IG c760_light_IGLV3-25_IGLJ2 (Fragment);IG c557_light_IGLV3-25_IGLJ2 (Fragment);IG c1197_light_IGLV3-25_IGLJ2 (Fragment);IG c1113_light_IGLV3-25_…	A0A5C2GDX1	1.90005e-06
Matrix metalloproteinase-9	V9HW35	2.04756e-06
Prostacyclin synthase;Prostacyclin synthase (Fragment);Prostacyclin synthase	Q6GMW4	2.17737e-06
Histone H2A;Core histone macro-H2A.1;Isoform 1 of Core histone macro-H2A.1;Isoform 3 of Core histone macro-H2A.1	J3KN67	2.19049e-06
Voltage-dependent R-type calcium channel subunit alpha;Voltage-dependent R-type calcium channel subunit alpha;Voltage-dependent R-type calcium channel subunit alpha-1E;Isoform 3 of Voltage-dependent R-type calcium channel subunit alpha-1E;Voltage-dependent R-type calcium channel subunit alpha (Fragment);Voltage-dependent R-type calcium channel subunit alpha (Fragment)	P46940	2.21404e-06
Testin;Testin;cDNA FLJ50681, highly similar to Testin;Testin (Fragment);Testin (Fragment);Testin;Isoform 2 of Testin	Q8NB89	2.22715e-06
Isoform 3 of Tropomyosin beta chain	P0CG39	2.2724e-06
Hemoglobin subunit alpha	P01861	2.30263e-06
Platelet endothelial cell adhesion molecule (Fragment);Platelet endothelial cell adhesion molecule (Fragment);cDNA FLJ58394, highly similar to Platelet endothelial cell adhesion molecule;Platelet endothelial cell adhesion molecule;Isoform Delta12 of Platelet endothelial cell adhesion molecule;Isoform Delta13 of Platelet endothelial cell adhesion molecule;Isoform Delta14 of Platelet endothelial ce…	Q0ZCH6	2.39692e-06
Dolichyl-diphosphooligosaccharide--protein glycosyltransferase subunit 1;Dolichyl-diphosphooligosaccharide--protein glycosyltransferase subunit 1;Dolichyl-diphosphooligosaccharide--protein glycosyltransferase subunit 1 (Fragment);Dolichyl-diphosphooligosaccharide--protein glycosyltransferase subunit 1;Dolichyl-diphosphooligosaccharide--protein glycosyltransferase subunit 1 (Fragment)	O43149	2.49516e-06
Inosine-guanosine phosphorylase (Fragment);Purine nucleoside phosphorylase;Purine nucleoside phosphorylase;Purine nucleoside phosphorylase	K7EMS3	2.69925e-06
Tubulin beta chain (Fragment);Tubulin beta chain;Tubulin beta chain	Q92765	2.78979e-06
NME1-NME2 readthrough;Isoform 3 of Nucleoside diphosphate kinase B;Nucleoside diphosphate kinase	V9HW92	2.99483e-06
Epididymal secretory protein E1;Epididymal secretory protein E1;Epididymal secretory protein E1;Epididymal secretory protein E1 (Fragment);Epididymal secretory protein E1 (Fragment);Epididymal secretory protein E1;Epididymal secretory protein E1 (Fragment);Epididymal secretory protein E1;NPC intracellular cholesterol transporter 2;Isoform 2 of NPC intracellular cholesterol transporter 2;Epididyma…	P43490	3.44551e-06
IGH c2052_heavy_IGHV1-8_IGHD3-9_IGHJ5 (Fragment);IGH c1405_heavy_IGHV1-18_IGHD6-19_IGHJ2 (Fragment);IGH c1930_heavy_IGHV1-8_IGHD3-9_IGHJ5 (Fragment)	P16671	3.55832e-06
ATP synthase subunit alpha, mitochondrial;Isoform 2 of ATP synthase subunit alpha, mitochondrial;ATP synthase subunit alpha	V9HWD6	3.70185e-06
Neutrophil gelatinase-associated lipocalin;Neutrophil gelatinase-associated lipocalin;Isoform 2 of Neutrophil gelatinase-associated lipocalin;Neutrophil gelatinase-associated lipocalin	B3KUD3	3.7801e-06
Hemoglobin beta subunit variant (Fragment)	Q9BTI6	4.00732e-06
Galectin-3-binding protein (Fragment);Galectin-3-binding protein;Galectin-3-binding protein	P01594	4.16772e-06
Fructose-bisphosphate aldolase;Fructose-bisphosphate aldolase;Fructose-bisphosphate aldolase;Fructose-bisphosphate aldolase;Fructose-bisphosphate aldolase B;Fructose-bisphosphate aldolase	Q15907	4.30941e-06
Zinc finger FYVE domain-containing protein 26;Zinc finger FYVE domain-containing protein 26;Zinc finger FYVE domain-containing protein 26;Zinc finger FYVE domain-containing protein 26;Zinc finger FYVE domain-containing protein 26;Isoform 2 of Zinc finger FYVE domain-containing protein 26;Isoform 3 of Zinc finger FYVE domain-containing protein 26;Isoform 5 of Zinc finger FYVE domain-containing pro…	Q9Y287	4.68129e-06
Rho-related GTP-binding protein RhoB	Q13683	5.1791e-06
Annexin;Annexin;Annexin A11;Isoform 2 of Annexin A11;Annexin	Q96AP7	5.45442e-06
Ras-related C3 botulinum toxin substrate 1 (Rho family, small GTP binding protein Rac1);Ras-related C3 botulinum toxin substrate 1 (Rho family, small GTP binding protein Rac1);Ras-related C3 botulinum toxin substrate 1;Isoform B of Ras-related C3 botulinum toxin substrate 1	Q9Y4I1	6.07752e-06
Complement decay-accelerating factor	Q7L1W4	6.20017e-06
Zinc finger protein 75D;Isoform 2 of Zinc finger protein 75D;Uncharacterized protein DKFZp451F083	V9HWG1	6.40534e-06
IGL c534_light_IGKV3-15_IGKJ3 (Fragment);IGL c2688_light_IGKV3-15_IGKJ1 (Fragment);IGH + IGL c20_light_IGKV3-15_IGKJ1 (Fragment);IG c1520_light_IGKV3-15_IGKJ2 (Fragment)	A0A7S5ETM3	6.49812e-06
U50	P09417	6.55585e-06
Protein Niban 1	Q9Y4Y5	6.60001e-06
Splicing factor 4, isoform CRA_a;Splicing factor 4;cDNA FLJ75478, highly similar to Homo sapiens splicing factor 4 (SF4), transcript variant a, mRNA;SURP and G-patch domain-containing protein 1	P35754	7.03992e-06
Antithrombin-III;Antithrombin-III;Antithrombin-III;SERPINC1 (Fragment);ATIII-T2;ATIII-T1;Antithrombin-III;Antithrombin (Fragment);SERPINC1 protein	X5MPH4	7.13619e-06
Atlastin-2 (Fragment);Atlastin-2 (Fragment);Atlastin-2;Isoform 2 of Atlastin-2;Isoform 4 of Atlastin-2;Isoform 5 of Atlastin-2	Q96HX3	8.05067e-06
Carbamoyl-phosphate synthetase 1, mitochondrial, isoform CRA_a;cDNA FLJ75245, highly similar to Homo sapiens carbamoyl-phosphate synthetase 1, mitochondrial (CPS1), mRNA;Carbamoyl-phosphate synthase [ammonia], mitochondrial;Isoform 2 of Carbamoyl-phosphate synthase [ammonia], mitochondrial;Isoform 3 of Carbamoyl-phosphate synthase [ammonia], mitochondrial;Carbamoylphosphate synthetase I;Carbamoyl…	Q9NZN3	9.03582e-06
Truncated glycoprotein IX (Platelet);Platelet glycoprotein IX	E9PP50	9.70625e-06
RPS6KA4 protein (Fragment);Ribosomal protein S6 kinase;Ribosomal protein S6 kinase alpha-4;Isoform 2 of Ribosomal protein S6 kinase alpha-4;RPS6KA4 protein	A6XNC9	9.8287e-06
Small ubiquitin-related modifier;Small ubiquitin-related modifier 3;SMT3 suppressor of mif two 3 homolog 3 (Yeast), isoform CRA_d;Small ubiquitin-related modifier 3;Isoform 2 of Small ubiquitin-related modifier 3;Small ubiquitin-related modifier 2;Isoform 2 of Small ubiquitin-related modifier 2;Small ubiquitin-related modifier 4	Q59E93	9.9032e-06
Chromosome 11 open reading frame 54, isoform CRA_a;Chromosome 11 open reading frame 54, isoform CRA_b;Ester hydrolase C11orf54;cDNA FLJ77502;Ester hydrolase C11orf54 (Fragment);Ester hydrolase C11orf54;Isoform 2 of Ester hydrolase C11orf54;Isoform 3 of Ester hydrolase C11orf54;Isoform 4 of Ester hydrolase C11orf54	Q5VV89	9.9629e-06
Transgelin	Q13784	1.03821e-05
Glycoprotein Ib (Platelet), alpha polypeptide;Mutant platelet membrane glycoprotein Ib-alpha;Mutant platelet membrane glycoprotein Ib-alpha;Platelet membrane glycoprotein Ib-alpha;Platelet glycoprotein Ib alpha (Fragment);Platelet glycoprotein Ib alpha;Platelet glycoprotein Ib alpha polypeptide type 2;Platelet glycoprotein Ib alpha polypeptide type 3;Platelet glycoprotein Ib alpha polypeptide typ…	V9HWJ1	1.05467e-05
ITGAV protein;Integrin, alpha V;Integrin alpha-V;Isoform 2 of Integrin alpha-V;Isoform 3 of Integrin alpha-V	Q6ICS1	1.05639e-05
T-complex protein 1 subunit gamma;T-complex protein 1 subunit gamma;T-complex protein 1 subunit gamma;Isoform 2 of T-complex protein 1 subunit gamma;T-complex protein 1 subunit gamma;T-complex protein 1 subunit gamma (Fragment)	P53708	1.13367e-05
Immunoglobulin heavy variable 3-49;IGH c102_heavy__IGHV3-49_IGHD6-19_IGHJ6 (Fragment);IGH c566_heavy__IGHV3-49_IGHD3-22_IGHJ4 (Fragment);IG c258_heavy_IGHV3-49_IGHD4-4_IGHJ6 (Fragment);IG c879_heavy_IGHV3-49_IGHD5-24_IGHJ6 (Fragment);IG c959_heavy_IGHV3-49_IGHD7-27_IGHJ6 (Fragment);IG c463_heavy_IGHV3-49_IGHD3-10_IGHJ4 (Fragment);IG c233_heavy_IGHV3-49_IGHD3-22_IGHJ4 (Fragment);IG c1200_heavy_IGH…	P04839	1.17852e-05
Dermatopontin	Q15746	1.19443e-05
Heterogeneous nuclear ribonucleoprotein Q;Heterogeneous nuclear ribonucleoprotein Q;Heterogeneous nuclear ribonucleoprotein Q;Heterogeneous nuclear ribonucleoprotein Q;Heterogeneous nuclear ribonucleoprotein Q;Heterogeneous nuclear ribonucleoprotein Q;cDNA, FLJ94136, highly similar to Homo sapiens synaptotagmin binding, cytoplasmic RNA interacting protein (SYNCRIP), mRNA;Heterogeneous nuclear rib…	Q86VU2	1.28178e-05
CD59 glycoprotein (Fragment);CD59 glycoprotein;CD59 glycoprotein;Isoform 2 of CD59 glycoprotein;CD59 glycoprotein	P47756	1.35313e-05
Prohibitin;Prohibitin (Fragment);Prohibitin;Prohibitin;Prohibitin (Fragment);Prohibitin	Q6FGL7	1.36769e-05
Coagulation factor XI;Isoform 2 of Coagulation factor XI;Coagulation factor XI (Fragment)	X5DNM4	1.3719e-05
Flavin reductase (NADPH);Flavin reductase (NADPH);Epididymis secretory protein Li 10	P16930	1.39139e-05
Apolipoprotein(a);Apolipoprotein(a);Lipoprotein, Lp(A)	Q86VP6	1.41929e-05
Phosphoinositide phospholipase C	Q96FB2	1.4649e-05
Calcyclin-binding protein;Calcyclin-binding protein (Fragment);cDNA FLJ57914, moderately similar to Calcyclin-binding protein;Calcyclin-binding protein;Calcyclin-binding protein;Isoform 2 of Calcyclin-binding protein	Q96S86	1.48077e-05
Delta globin;Hemoglobin subunit delta	Q15113	1.61783e-05
Nucleobindin-1;Nucleobindin-1;Nucleobindin-1 (Fragment);Nucleobindin-1;Nucleobindin-1 (Fragment)	Q53GR3	1.65107e-05
Cellular repressor of E1A-stimulated genes 1, isoform CRA_a;Protein CREG1	A0A5C2FU37	1.87277e-05
Clathrin heavy chain;Clathrin heavy chain 1;Isoform 2 of Clathrin heavy chain 1	A0A0A0MR13	1.89784e-05
Integrin alpha-IIb;Isoform 2 of Integrin alpha-IIb	P28072	1.94143e-05
IG c1225_heavy_IGHV3-30_IGHD3-3_IGHJ4 (Fragment);IGH c3942_heavy_IGHV3-33_IGHD6-13_IGHJ4 (Fragment);IGH c4037_heavy_IGHV3-23_IGHD6-13_IGHJ6 (Fragment);.1UC-1 heavy chain (Fragment)	P35556	1.97824e-05
Hyaluro.1 and proteoglycan link protein 3, isoform CRA_a;cDNA FLJ77776, highly similar to Homo sapiens hyaluro.1 and proteoglycan link protein 3 (HAPLN3), mRNA;Hyaluro.1 and proteoglycan link protein 3;Hyaluro.1 and proteoglycan link protein 3	U3KQE2	2.15501e-05
Dystonin;Dystonin;Dystonin;Dystonin;Dystonin;Isoform 9 of Dystonin;Isoform 2 of Dystonin	P06756-3	2.1554e-05
IGL c714_light_IGKV3-20_IGKJ4 (Fragment)	A0A5C2GAY9	2.1701e-05
IGH + IGL c163_heavy_IGHV1-24_IGHD3-10_IGHJ3 (Fragment)	A0A5C2GTH5	2.38366e-05
IGH c2912_heavy_IGHV1-24_IGHD3-9_IGHJ4 (Fragment)	P22894	2.51499e-05
Ras-related protein Rab-21;Ras-related protein Rab-21 (Fragment);Ras-related protein Rab-21	P62837	3.02469e-05
Mutant hemoglobin subunit alpha 2	A0A5C2G2D7	3.11093e-05
2-phospho-D-glycerate hydro-lyase;Alpha-enolase	Q9H3D5	3.28185e-05
Ferritin;Ferritin light chain	O75629	4.13225e-05
Keratin-associated protein 2-1;Keratin-associated protein 2-2;Keratin-associated protein 2-3;Keratin-associated protein 2-4;Keratin-associated protein 2-2;Keratin-associated protein 2-1	V9HW44	4.38505e-05
Aspartate aminotransferase;Aspartate aminotransferase;Aspartate aminotransferase, cytoplasmic;Isoform 2 of Aspartate aminotransferase, cytoplasmic;Aspartate aminotransferase	A0A2R8YEA7	4.56143e-05
Proteolipid protein 2 (Colonic epithelium-enriched), isoform CRA_a;Proteolipid protein 2	P45880	4.59697e-05
Tyrosine-protein phosphatase non-receptor type 13;Isoform 2 of Tyrosine-protein phosphatase non-receptor type 13;Isoform 3 of Tyrosine-protein phosphatase non-receptor type 13;Isoform 4 of Tyrosine-protein phosphatase non-receptor type 13;Uncharacterized protein PTPN13 (Fragment);Protein tyrosine phosphatase, non-receptor type 13 isoform 2 variant (Fragment)	Q562R0	4.60921e-05
Ras suppressor protein 1;Isoform 2 of Ras suppressor protein 1;RSU1 protein (Fragment)	Q56G89	5.61568e-05
RNA helicase;Eukaryotic initiation factor 4A-II;Isoform 2 of Eukaryotic initiation factor 4A-II;BM-010	F8VXJ7	5.65004e-05
Anti-Muellerian hormone type-2 receptor;Isoform 2 of Anti-Muellerian hormone type-2 receptor;Isoform 3 of Anti-Muellerian hormone type-2 receptor	Q6YHK3	6.22529e-05
Dolichol-phosphate mannose synthase subunit 1	Q9UPW8	8.1244e-05
IGL c3990_light_IGLV1-47_IGLJ2 (Fragment)	V9HW89	8.54204e-05
PDZ and LIM domain protein 7;Isoform 2 of PDZ and LIM domain protein 7	V9HVZ7	8.99805e-05
PRA1 family protein;PRA1 family protein;PRA1 family protein;PRA1 family protein;PRA1 family protein;PRA1 family protein;PRA1 family protein;PRA1 family protein 3	P61106	9.32791e-05
Quinone oxidoreductase (Fragment);Quinone oxidoreductase	Q53GX6	9.93679e-05
40S ribosomal protein S7	Q58I18	0.00010055
Integrin beta;Integrin beta;Integrin beta (Fragment);Integrin beta;Integrin beta-3;Isoform Beta-3B of Integrin beta-3;Isoform Beta-3C of Integrin beta-3	A0A7S5C6B0	0.000100912
Glia maturation factor gamma;Glia maturation factor gamma;Glia maturation factor gamma (Fragment);Glia maturation factor;Glia maturation factor gamma;Glia maturation factor gamma;Glia maturation factor	Q76LA1	0.000101499
Alpha-amylase;Alpha-amylase 1B;Alpha-amylase 1C;Alpha-amylase 1A;Alpha-amylase (Fragment)	C9JKG1	0.000104483
Alpha(B)-crystallin (Fragment);cDNA FLJ57064, highly similar to Alpha crystallin B chain (Alpha(B)-crystallin);Alpha-crystallin B chain (Fragment);Alpha-crystallin B chain;Alpha-crystallin B chain;Alpha(B)-crystallin	Q9H717	0.00011433
IGL c731_light_IGKV3-20_IGKJ3 (Fragment);IGL c1082_light_IGKV3-20_IGKJ3 (Fragment);IGL c1110_light_IGKV3-20_IGKJ3 (Fragment);IGL c2202_light_IGKV3-15_IGKJ2 (Fragment);IGL c1570_light_IGKV3-15_IGKJ1 (Fragment);IGL c2878_light_IGKV3-15_IGKJ1 (Fragment);IGL c2749_light_IGKV3-15_IGKJ2 (Fragment);IGL c4138_light_IGKV3-15_IGKJ3 (Fragment);IGL c1799_light_IGKV3-15_IGKJ2 (Fragment);IGH + IGL c66_light_IG…	A0A5C2FYF4	0.000141268
UTP--glucose-1-phosphate uridylyltransferase;UTP--glucose-1-phosphate uridylyltransferase;UTP--glucose-1-phosphate uridylyltransferase;UTP--glucose-1-phosphate uridylyltransferase;UTP--glucose-1-phosphate uridylyltransferase;UTP--glucose-1-phosphate uridylyltransferase;UTP--glucose-1-phosphate uridylyltransferase;UTP--glucose-1-phosphate uridylyltransferase;Isoform 2 of UTP--glucose-1-phosphate u…	P01034	0.000149562
Neutrophil elastase (Fragment);Neutrophil elastase	P13473	0.000176503
Integrin-associated protein;Integrin-associated protein (Fragment);Leukocyte surface antigen CD47;Isoform OA3-293 of Leukocyte surface antigen CD47;Isoform OA3-305 of Leukocyte surface antigen CD47;Isoform OA3-312 of Leukocyte surface antigen CD47	V9GYG0	0.000183566
Serotransferrin;Beta-1 metal-binding globulin (Fragment)	Q8IVC0	0.000192504
APOA4 protein (Fragment)	Q562N0	0.000199048
NEDD8	Q6MZK8	0.000202386
15S Mg(2+)-ATPase p97 subunit;Transitional endoplasmic reticulum ATPase;Transitional endoplasmic reticulum ATPase;Transitional endoplasmic reticulum ATPase;Transitional endoplasmic reticulum ATPase;Transitional endoplasmic reticulum ATPase;15S Mg(2+)-ATPase p97 subunit;Transitional endoplasmic reticulum ATPase;15S Mg(2+)-ATPase p97 subunit	Q15819	0.00020251
Hemoglobin alpha 1 (Fragment)	Q86YQ4	0.000203475
Peroxiredoxin-5, mitochondrial;Isoform Cytoplasmic+peroxisomal of Peroxiredoxin-5, mitochondrial;Isoform 3 of Peroxiredoxin-5, mitochondrial;Peroxiredoxin-5	Q05315	0.000207454
Putative heat shock protein HSP 90-beta 4	Q8IVU1	0.000210705
Lipoma-preferred partner;cDNA FLJ50930, highly similar to Lipoma-preferred partner;LPP protein;Lipoma-preferred partner	Q8IZR3	0.000260694
Thymidine kinase 2, mitochondrial;Thymidine kinase 2, mitochondrial (Fragment);Thymidine kinase 2, mitochondrial (Fragment);Thymidine kinase 2, mitochondrial;Thymidine kinase 2, mitochondrial (Fragment);TK2 protein (Fragment);TK2 protein;cDNA FLJ56348, highly similar to Thymidine kinase 2, mitochondrial;cDNA FLJ61025, highly similar to Homo sapiens thymidine kinase 2, mitochondrial (TK2), mRNA;Th…	Q99798	0.000262472
IG c885_light_IGLV1-47_IGLJ3 (Fragment)	A0A7I2V2X6	0.000268076
Sushi repeat-containing protein SRPX;Isoform 2 of Sushi repeat-containing protein SRPX;Isoform 3 of Sushi repeat-containing protein SRPX;Isoform 5 of Sushi repeat-containing protein SRPX;Epididymis secretory sperm binding protein Li 83p	Q13707	0.000271094
Integrin beta;Integrin beta;Integrin beta-2	A0A5C2G3G7	0.000278303
Protein phosphatase 2 (Formerly 2A), regulatory subunit A (PR 65), alpha isoform;Serine/threonine-protein phosphatase 2A 65 kDa regulatory subunit A alpha isoform;cDNA FLJ53296, highly similar to Serine/threonine-protein phosphatase 2A 65 kDa regulatory subunit A alpha isoform;cDNA FLJ56053, highly similar to Serine/threonine-protein phosphatase 2A 65 kDa regulatory subunit A alpha isoform;cDNA F…	Q96C71	0.000283317
Galectin-10	Q9GZV7	0.000290591
Mitogen-activated protein kinase 3;Mitogen-activated protein kinase;Mitogen-activated protein kinase;Mitogen-activated protein kinase;Mitogen-activated protein kinase;Mitogen-activated protein kinase;Mitogen-activated protein kinase 3;Isoform 2 of Mitogen-activated protein kinase 3;Isoform 3 of Mitogen-activated protein kinase 3;Mitogen-activated protein kinase 1;Isoform 2 of Mitogen-activated pr…	V9HW55	0.000292744
Poly(U)-binding-splicing factor PUF60 (Fragment)	Q2TU34	0.000321313
Ubiquitin-conjugating enzyme E2D 3 (UBC4/5 homolog, yeast), isoform CRA_a;Ubiquitin-conjugating enzyme E2 D3;Ubiquitin-conjugating enzyme E2 D2;Ubiquitin-conjugating enzyme E2 D3;Ubiquitin-conjugating enzyme E2 D2 (Fragment);Ubiquitin-conjugating enzyme E2 D3;Ubiquitin-conjugating enzyme E2 D3;Isoform 2 of Ubiquitin-conjugating enzyme E2 D3;Isoform 3 of Ubiquitin-conjugating enzyme E2 D3;Ubiquiti…	Q53GG5	0.000335193
Adenylate kinase isoenzyme 1;Nucleoside-diphosphate kinase (Fragment);Adenylate kinase isoenzyme 1;Adenylate kinase isoenzyme 1	P62745	0.000374103
Carcinoembryonic antigen-related cell adhesion molecule 5;Carcinoembryonic antigen-related cell adhesion molecule 5;Carcinoembryonic antigen-related cell adhesion molecule 5;Isoform 2 of Carcinoembryonic antigen-related cell adhesion molecule 5;Carcinoembryonic antigen-related cell adhesion molecule 1;Isoform 10 of Carcinoembryonic antigen-related cell adhesion molecule 1;Isoform 11 of Carcinoemb…	Q59G88	0.000375244
Beta-2-microglobulin	Q6PUJ7	0.000380529
Ferritin;Ferritin;Ferritin heavy chain;Ferritin	Q6EEV6	0.000391542
Serum amyloid A protein	Q96JD6	0.000400666
Creatine kinase (Fragment);Creatine kinase;Creatine kinase (Fragment);Creatine kinase (Fragment);Creatine kinase B-type;Creatine kinase;Creatine kinase	Q6IB71	0.000450737
RAB11A, member RAS oncogene family, isoform CRA_a;cDNA FLJ61136, highly similar to Ras-related protein Rab-11A;Ras-related protein Rab-11A (Fragment);Ras-related protein Rab-11A;Ras-related protein Rab-11A;Isoform 2 of Ras-related protein Rab-11A;Ras-related protein Rab-11B;Isoform 2 of Ras-related protein Rab-11B	Q96RW9	0.000452584
Aminopeptidase;cDNA FLJ56120, highly similar to Aminopeptidase N;cDNA FLJ51269, highly similar to Aminopeptidase N;cDNA FLJ55496, highly similar to Aminopeptidase N;cDNA FLJ56158, highly similar to Aminopeptidase N;Aminopeptidase N;Aminopeptidase (Fragment)	Q9Y624	0.000497923
Caveolae-associated protein 3	H0YCP8	0.000514601
Rho-associated protein kinase;Rho-associated protein kinase 2;Rho-associated protein kinase 2	Q53EW8	0.000518571
GAS2-like protein 2	Q9Y464	0.000521901
Serine/threonine-protein phosphatase;Serine/threonine-protein phosphatase;Serine/threonine-protein phosphatase;Serine/threonine-protein phosphatase;Serine/threonine-protein phosphatase;Serine/threonine-protein phosphatase;Serine/threonine-protein phosphatase;Serine/threonine-protein phosphatase;Serine/threonine-protein phosphatase (Fragment);Serine/threonine-protein phosphatase (Fragment);Serine/…	Q8NHY3	0.000522663
Azurocidin	Q69YG1	0.000555052
Myosin, heavy polypeptide 11, smooth muscle, isoform CRA_b;Isoform 4 of Myosin-11	Q8IV08	0.000605006
Heat shock protein beta-6 (Fragment);Epididymis secretory sperm binding protein;cDNA FLJ51906, highly similar to Heat-shock protein beta-6;Heat shock protein beta-6;Heat shock protein beta-6;Epididymis luminal protein 55	Q6LAM0	0.000670945
Histone H2A;Histone H2A;Histone H2A;Histone H2A;Histone H2A;Histone H2A;Histone H2A type 1;Histone H2A type 1-D;Histone H2A type 1-H;Histone H2A type 1-J;Histone H2A.J	P05387	0.000674037
Glutathione peroxidase;Glutathione peroxidase 3	A0A0G2JRQ6	0.000687354
MHC class I antigen;MHC class I antigen (Fragment);MHC class I antigen (Fragment);MHC class I antigen (Fragment);MHC class I antigen (Fragment);MHC class I antigen (Fragment);MHC class I antigen (Fragment);MHC class I antigen (Fragment);MHC class I antigen (Fragment);MHC class I antigen (Fragment);MHC class I antigen (Fragment);MHC Class I antigen (Fragment);MHC class I antigen;HLA class I antige…	Q8TAA3	0.000694494
IGH + IGL c180_light_IGKV3-15_IGKJ3 (Fragment);IG c216_light_IGKV3-20_IGKJ2 (Fragment);IG c210_light_IGKV3-15_IGKJ2 (Fragment)	Q8WTZ9	0.00074646
Microsomal glutathione S-transferase 3, isoform CRA_a;Microsomal glutathione S-transferase 3;Microsomal glutathione S-transferase 3 variant (Fragment);Microsomal glutathione S-transferase 3	V9HW04	0.000828474
Sodium/potassium-transporting ATPase subunit beta-3 (Fragment);Sodium/potassium-transporting ATPase subunit beta;Sodium/potassium-transporting ATPase subunit beta-3 (Fragment);Sodium/potassium-transporting ATPase subunit beta-3;Isoform 2 of Sodium/potassium-transporting ATPase subunit beta-3;Sodium/potassium-transporting ATPase subunit beta (Fragment)	Q9BYU5	0.000831722
Adipocyte plasma membrane-associated protein (Fragment);Adipocyte plasma membrane-associated protein;Isoform 2 of Adipocyte plasma membrane-associated protein	Q8TDZ6	0.000837113
1,5-anhydro-D-fructose reductase;1,5-anhydro-D-fructose reductase;Isoform 4 of 1,5-anhydro-D-fructose reductase	O60240	0.000899704
IGH c1684_heavy_IGHV3-11_IGHD3-9_IGHJ6 (Fragment)	E9PKB8	0.000940765
PDZ and LIM domain protein 1;Epididymis secretory protein Li 112	O95379	0.000977146
Serpin peptidase inhibitor, clade A (Alpha-1 antiproteinase, antitrypsin), member 4, isoform CRA_a;cDNA, FLJ93695, highly similar to Homo sapiens serpin peptidase inhibitor, clade A (alpha-1 antiproteinase, antitrypsin), member 4 (SERPINA4), mRNA;Kallistatin	Q14344	0.00101568
IGL c404_light_IGKV3-20_IGKJ1 (Fragment);IGL c2353_light_IGKV3-20_IGKJ3 (Fragment);IGL c213_light_IGKV3D-20_IGKJ4 (Fragment)	A0A5C2FYG5	0.00103374
Guanine nucleotide binding protein (G protein), beta polypeptide 1, isoform CRA_a;cDNA, FLJ92996, highly similar to Homo sapiens guanine nucleotide binding protein (G protein), beta polypeptide 1 (GNB1), mRNA;Guanine nucleotide-binding protein G(I)/G(S)/G(T) subunit beta-1;Isoform 2 of Guanine nucleotide-binding protein G(I)/G(S)/G(T) subunit beta-1	Q53FA3	0.00104567
Glycoprotein (Transmembrane) nmb, isoform CRA_b;Transmembrane glycoprotein NMB;cDNA FLJ78601, highly similar to Homo sapiens glycoprotein (transmembrane) nmb (GPNMB), transcript variant 2, mRNA;cDNA, FLJ92578, highly similar to Homo sapiens glycoprotein (transmembrane) nmb (GPNMB), mRNA;cDNA FLJ53355, highly similar to Transmembrane glycoprotein NMB;cDNA FLJ53367, highly similar to Transmembrane …	P39656	0.00111745
ATP synthase subunit b;ATP synthase F(0) complex subunit B1, mitochondrial;ATP synthase subunit b;ATP synthase subunit b (Fragment);ATP synthase subunit b	P06732	0.00115343
Keratin, type I cytoskeletal 19 (Fragment)	Q5VY30	0.00117191
ATP-dependent 6-phosphofructokinase;ATP-dependent 6-phosphofructokinase, platelet type;Phosphofructokinase-P (Fragment);ATP-dependent 6-phosphofructokinase, platelet type;Isoform 2 of ATP-dependent 6-phosphofructokinase, platelet type;Similar to phosphofructokinase, platelet (Fragment)	Q86W20	0.00119272
Phosphate carrier protein, mitochondrial;Phosphate carrier protein, mitochondrial;Phosphate carrier protein, mitochondrial;Isoform B of Phosphate carrier protein, mitochondrial;Phosphate carrier protein, mitochondrial (Fragment);Phosphate carrier protein, mitochondrial	Q59ET3	0.0012321
D-dopachrome tautomerase 2;D-dopachrome tautomerase 3;D-dopachrome decarboxylase-like protein;cDNA FLJ60602, moderately similar to D-dopachrome decarboxylase;cDNA FLJ59607, moderately similar to D-dopachrome decarboxylase;D-dopachrome decarboxylase;D-dopachrome decarboxylase;D-dopachrome decarboxylase;Isoform 2 of D-dopachrome decarboxylase;D-dopachrome tautomerase	Q5U0A0	0.00124749
IgG H chain	P50552	0.001322
Cofilin 2 (Muscle), isoform CRA_a;Cofilin-2	Q7Z2U7	0.00140788
Isoform 2 of Latent-transforming growth factor beta-binding protein 4	Q9UQC9	0.00147173
Equilibrative nucleoside transporter 2;SLC29A2 protein	Q86SV6	0.00149669
Carboxypeptidase B2	Q1HP67	0.00150898
10-formyltetrahydrofolate dehydrogenase;10-formyltetrahydrofolate dehydrogenase;Mitochondrial 10-formyltetrahydrofolate dehydrogenase;Isoform 2 of Mitochondrial 10-formyltetrahydrofolate dehydrogenase;Isoform 3 of Mitochondrial 10-formyltetrahydrofolate dehydrogenase	A0A5C2GS91	0.00166219
Glypican-4;Isoform 2 of Glypican-4;K-glypican	P50238	0.00171242
PRSS3 protein;Protease serine 1;Trypsin-1;Trypsin-1 (Fragment);Trypsin-1;Trypsin I (Fragment);Protease serine 1 (Fragment);Protease serine 1 (Fragment);Protease serine 1 (Fragment);Protease serine 1 (Fragment)	A8K180	0.00171725
Processing of 1, ribonuclease P/MRP subunit (S. cerevisiae);Ribonucleases P/MRP protein subunit POP1	Q9Y3D6	0.00185533
Actin-like protein (Fragment)	Q86VD1	0.0018666
Testis secretory sperm-binding protein Li 236P;Dihydropteridine reductase;Dihydropteridine reductase;Dihydropteridine reductase;Dihydropteridine reductase;Isoform 2 of Dihydropteridine reductase	P59190	0.00203156
MAS-related GPR, member F, isoform CRA_a;Mas-related G protein-coupled receptor F;cDNA FLJ53714, highly similar to Mas-related G-protein coupled receptor memberF;Seven transmembrane helix receptor;cDNA FLJ40998 fis, clone UTERU2016157, highly similar to PROBABLE G PROTEIN-COUPLED RECEPTOR RTA;Mas-related G-protein coupled receptor member F;Mas-related G protein-coupled receptor C	Q9HB71	0.00207135
Cytokeratin-1	J3QS93	0.00270849
IGL c491_light_IGKV3-20_IGKJ3 (Fragment);IGL c284_light_IGKV3-20_IGKJ3 (Fragment);IGL c946_light_IGKV3-20_IGKJ3 (Fragment);IGL c1045_light_IGKV3-20_IGKJ1 (Fragment);IGL c1075_light_IGKV3-20_IGKJ5 (Fragment);IGL c3131_light_IGKV3-20_IGKJ4 (Fragment);IGL c2040_light_IGKV3-20_IGKJ1 (Fragment);IGL c2595_light_IGKV3-20_IGKJ1 (Fragment);IGL c3210_light_IGKV3-20_IGKJ4 (Fragment);IGL c3942_light_IGKV3-20…	A0A5C2GHJ3	0.00300133
Serum amyloid A-2 protein	Q6I9V5	0.00379144
Endothelial cell-selective adhesion molecule (Fragment);Endothelial cell-selective adhesion molecule;Endothelial cell-selective adhesion molecule	O75367	0.00385708
Dipeptidyl-peptidase II variant (Fragment);Dipeptidyl peptidase 2;Dipeptidyl peptidase 2 (Fragment);Dipeptidyl peptidase 2 (Fragment)	Q86W61	0.00397691
Phospholipase A2;Phospholipase A2;Phospholipase A2, membrane associated;Phospholipase A2;Mutant synovial phospholipase A2 (Fragment)	Q92674	0.0040261
YWHAE/FAM22A fusion protein (Fragment);YWHAE/FAM22B fusion protein (Fragment);14-3-3 protein epsilon;Isoform SV of 14-3-3 protein epsilon;Epididymis luminal protein 2	K7EPY4	0.00403501
Catalase	Q9UPN3	0.00495547
IG c929_heavy_IGHV3-53_IGHD3-22_IGHJ2 (Fragment);IGH c736_heavy_IGHV3-43_IGHD5-12_IGHJ4 (Fragment)	Q5H8X8	0.00505041
MORC family CW-type zinc finger protein 1;Isoform 2 of MORC family CW-type zinc finger protein 1	Q9HCK0	0.00511798
Calreticulin;cDNA FLJ53009, highly similar to Calreticulin;Calreticulin;Calreticulin;Calreticulin variant (Fragment);Calreticulin	A0A7S5C3T3	0.00580701
HEAT repeat-containing protein 4	Q9NXL2	0.00590389
Cytochrome b-245 beta polypeptide isoform 1 (Fragment);cDNA FLJ60919, highly similar to Cytochrome b-245 heavy chain;cDNA FLJ50260, highly similar to Cytochrome b-245 heavy chain;Cytochrome b-245 heavy chain	Q6IB58	0.00623437
Nuclear transport factor 2, isoform CRA_a;Nuclear transport factor 2 (Fragment);Nuclear transport factor 2	Q9UL25	0.00624783
Aldehyde dehydrogenase 2 family (Mitochondrial), isoform CRA_c;Aldehyde dehydrogenase, mitochondrial;Mitochondrial aldehyde dehydrogenase 2 variant (Fragment)	A0A5C2G5W5	0.00789065
Cysteine-rich protein 1	Q59H55	0.00813683
Selectin P (Granule membrane protein 140kDa, antigen CD62), isoform CRA_b;Selectin P (Granule membrane protein 140kDa, antigen CD62), isoform CRA_d (Fragment);cDNA, FLJ93328, highly similar to Homo sapiens selectin P (granule membrane protein 140kDa, antigen CD62) (SELP), mRNA;P-selectin;Selectin P (Granule membrane protein 140kDa, antigen CD62), isoform CRA_a;p-selectin;p-selectin (Fragment);Sel…	Q3LGB0	0.00822565
N-acetylmuramoyl-L-alanine amidase;Isoform 2 of N-acetylmuramoyl-L-alanine amidase	Q9UN36-3	0.00987748
Tumor protein D54;Tumor protein D54;Tumor protein D54;Isoform 2 of Tumor protein D54;Isoform 3 of Tumor protein D54;Isoform 4 of Tumor protein D54;Isoform 5 of Tumor protein D54;Isoform 6 of Tumor protein D54;Isoform 7 of Tumor protein D54;Tumor protein D52-like 2 isoform e variant (Fragment);HCCR-binding protein 2;Tumor protein D52-like 2, isoform CRA_f;TPD52L2 protein	A0A0F7T8I6	0.0102253
Vesicle amine transport protein 1 homolog (T californica), isoform CRA_a;Synaptic vesicle membrane protein VAT-1 homolog	Q5R210	0.0108955
Transforming growth factor beta 1 induced transcript 1, isoform CRA_a;Transforming growth factor beta-1-induced transcript 1 protein;Isoform 2 of Transforming growth factor beta-1-induced transcript 1 protein	W8W3L4	0.0109249
Isoform 2 of Peptidyl-prolyl cis-trans isomerase G	Q71DI3	0.0126998
Histone H1.2	P32320	0.0129451
Aconitate hydratase, mitochondrial;Aconitate hydratase, mitochondrial;Aconitate hydratase, mitochondrial;Aconitate hydratase, mitochondrial;Aconitate hydratase, mitochondrial;Aconitate hydratase, mitochondrial;Aconitate hydratase, mitochondrial;Aconitate hydratase, mitochondrial;cDNA FLJ60429, highly similar to Aconitate hydratase, mitochondrial;Aconitate hydratase, mitochondrial;Aconitate hydrat…	Q59F03	0.0131347
IG c855_light_IGKV3D-15_IGKJ5 (Fragment)	A0A7I8V7F0	0.0143054
Glutathione S-transferase;Glutathione S-transferase;Glutathione S-transferase Mu 3;Glutathione S-transferase (Fragment);Glutathione S-transferase	Q8IZZ5	0.0172032
Vasodilator-stimulated phosphoprotein isoform 1;Vasodilator-stimulated phosphoprotein isoform 4 (Fragment);Vasodilator-stimulated phosphoprotein isoform 3 (Fragment);Vasodilator-stimulated phosphoprotein isoform 2 (Fragment);Vasodilator-stimulated phosphoprotein	Q9P2I0	0.0176765
Glutaredoxin (Thioltransferase), isoform CRA_c;HCG1979388, isoform CRA_a;Glutaredoxin-1	Q5VU43	0.0194191
E3 ubiquitin-protein ligase RING1;E3 ubiquitin-protein ligase RING1;E3 ubiquitin-protein ligase RING1;E3 ubiquitin-protein ligase RING1;E3 ubiquitin-protein ligase RING1;Isoform 2 of E3 ubiquitin-protein ligase RING1	A0A087WXX8	0.0202126
Mutant hemoglobin beta chain (Fragment)	Q8NHT3	0.0213635
IGL@ protein	Q8TE76	0.0215052
MHC class I antigen (Fragment)	Q2VF42	0.0289649
Angiotensinogen;Angiotensinogen;Angiotensin 1-10;Angiotensin 1-10;Angiotensinogen;Angiotensin 1-10 (Fragment);Angiotensin 1-10;Angiotensin 1-10 (Fragment);Angiotensin 1-10	A0A7S5C4S5	0.0317508
Rho GDP dissociation inhibitor (GDI) beta, isoform CRA_a;cDNA, FLJ92068, highly similar to Homo sapiens Rho GDP dissociation inhibitor (GDI) beta (ARHGDIB),mRNA;Rho GDP-dissociation inhibitor 2 (Fragment);Rho GDP-dissociation inhibitor 2 (Fragment);Rho GDP-dissociation inhibitor 2	P18564	0.0425239
EH domain-containing protein 1;EH-domain containing 1, isoform CRA_b;cDNA FLJ55166, highly similar to EH-domain-containing protein 1;EH domain-containing protein 1 (Fragment);EH domain-containing protein 1;EH domain-containing protein 3	A0A024R693	0.0457764
Endoplasmin;Endoplasmin;Endoplasmin;Endoplasmin;Endoplasmin;Epididymis secretory sperm binding protein;Epididymis luminal protein 35	A0A7S5BZN0	0.0466147
Myomegalin;Myomegalin;Myomegalin;Isoform 3 of Myomegalin;Isoform 4 of Myomegalin	Q58I23	0.0476788
Protein S100-A8	P17900	0.0489169

## Sheet: (a) Atheroma vs Healthy
Table S3. Differentially expressed proteins (by unpaired t-tests, p < 0.05; fold change ≥ 2) from DIA dataset between (a) A versus H group
Total differentially expressed proteins	184
Downregulated	142
Upregulated	42
Protein Description	Uni Prot ID	t-test p value	FC Atheroma/Healthy
59 kDa serine/threonine-protein kinase;Integrin-linked protein kinase;Isoform 2 of Integrin-linked protein kinase;Isoform 3 of Integrin-linked protein kinase;59 kDa serine/threonine-protein kinase	A0A0K2BMD8	0.0406293	-350
Putative heat shock protein HSP 90-beta 4	Q8IVU1	0.0330709	-350
Complement subcomponent C1r;Complement C1r subcomponent (Fragment);Complement subcomponent C1r;Complement subcomponent C1r;Complement subcomponent C1r;Complement subcomponent C1r;Complement C1r subcomponent;Complement subcomponent C1r (Fragment);Complement subcomponent C1r (Fragment)	A0A5C2GX06	0.0187826	-350
IGL c232_light_IGKV2-30_IGKJ2 (Fragment);IGL c2606_light_IGKV2-30_IGKJ1 (Fragment)	A0A5C2GF00	0.0294335	-350
Phospholipase A2;Phospholipase A2;Phospholipase A2, membrane associated;Phospholipase A2;Mutant synovial phospholipase A2 (Fragment)	Q92674	0.0486484	-350
Glucose transporter type 1, erythrocyte/brain;cDNA FLJ55703, highly similar to Solute carrier family 2, facilitated glucose transporter member 1;Solute carrier family 2, facilitated glucose transporter member 1;Glucose transporter type 1, erythrocyte/brain (Fragment)	F5H7S3	0.0454925	-350
Cystatin-B;CSTB protein	P16403	0.048077	-350
Nicotinamide N-methyltransferase;NNMT protein	Q0VDD8	0.0438697	-350
IGL c3464_light_IGKV3-15_IGKJ3 (Fragment)	A0A5C2GIQ7	0.0288993	-350
Ribonuclease 4;Epididymis secretory sperm binding protein	Q09666	0.049284	-350
Eukaryotic translation initiation factor 4 gamma 1;eIF4G1 protein;eIF4G1 protein;cDNA FLJ56479, highly similar to Eukaryotic translation initiation factor 4 gamma 1;cDNA FLJ56483, highly similar to Eukaryotic translation initiation factor 4 gamma 1;Eukaryotic translation initiation factor 4 gamma 1;Eukaryotic translation initiation factor 4 gamma 1;Eukaryotic translation initiation factor 4 gamma…	A2IPI6	0.0412982	-350
Pleckstrin homology domain containing, family C (With FERM domain) member 1, isoform CRA_b;Fermitin family homolog 2 (Fragment);Fermitin family homolog 2 (Fragment);Fermitin family homolog 2;Isoform 3 of Fermitin family homolog 2	P08493	0.0217574	-350
Perilipin-1	Q6FH49	0.0271232	-350
Voltage-dependent R-type calcium channel subunit alpha;Voltage-dependent R-type calcium channel subunit alpha;Voltage-dependent R-type calcium channel subunit alpha-1E;Isoform 3 of Voltage-dependent R-type calcium channel subunit alpha-1E;Voltage-dependent R-type calcium channel subunit alpha (Fragment);Voltage-dependent R-type calcium channel subunit alpha (Fragment)	P46940	0.0322939	-350
IG c929_heavy_IGHV3-53_IGHD3-22_IGHJ2 (Fragment);IGH c736_heavy_IGHV3-43_IGHD5-12_IGHJ4 (Fragment)	Q5H8X8	0.0412835	-350
Ubiquitin-conjugating enzyme E2D 3 (UBC4/5 homolog, yeast), isoform CRA_a;Ubiquitin-conjugating enzyme E2 D3;Ubiquitin-conjugating enzyme E2 D2;Ubiquitin-conjugating enzyme E2 D3;Ubiquitin-conjugating enzyme E2 D2 (Fragment);Ubiquitin-conjugating enzyme E2 D3;Ubiquitin-conjugating enzyme E2 D3;Isoform 2 of Ubiquitin-conjugating enzyme E2 D3;Isoform 3 of Ubiquitin-conjugating enzyme E2 D3;Ubiquiti…	Q53GG5	0.0433487	-350
Coagulation factor XII;Coagulation factor XII;Coagulation factor XII;Coagulation factor XII-Mie	A0A140VKA6	0.0374593	-350
Keratin-associated protein 2-1;Keratin-associated protein 2-2;Keratin-associated protein 2-3;Keratin-associated protein 2-4;Keratin-associated protein 2-2;Keratin-associated protein 2-1	V9HW44	0.0410212	-350
Lipoma-preferred partner;cDNA FLJ50930, highly similar to Lipoma-preferred partner;LPP protein;Lipoma-preferred partner	Q8IZR3	0.0456674	-350
Chromosome 11 open reading frame 54, isoform CRA_a;Chromosome 11 open reading frame 54, isoform CRA_b;Ester hydrolase C11orf54;cDNA FLJ77502;Ester hydrolase C11orf54 (Fragment);Ester hydrolase C11orf54;Isoform 2 of Ester hydrolase C11orf54;Isoform 3 of Ester hydrolase C11orf54;Isoform 4 of Ester hydrolase C11orf54	Q5VV89	0.0541329	-350
Immunoglobulin superfamily DCC subclass member 3	Q9UM47	0.0148025	-350
Insulin-like growth factor binding protein 3 isoform b;Insulin-like growth factor-binding protein 3;Insulin-like growth factor-binding protein 3;cDNA FLJ31712 fis, clone NT2RI2006445, highly similar to Insulin-like growth factor-binding protein 3;cDNA FLJ34426 fis, clone HHDPC2008474, moderately similar to Insulin-like growth factor-binding protein 3;cDNA FLJ35128 fis, clone PLACE6008768, moderat…	P05452	0.0277666	-350
Cleavage and polyadenylation specificity factor subunit 2	Q8TCE1	0.0291173	-350
Coagulation factor XI;Isoform 2 of Coagulation factor XI;Coagulation factor XI (Fragment)	X5DNM4	0.0252199	-350
NEDD8	Q6MZK8	0.039093	-350
Protein phosphatase 2 (Formerly 2A), regulatory subunit A (PR 65), alpha isoform;Serine/threonine-protein phosphatase 2A 65 kDa regulatory subunit A alpha isoform;cDNA FLJ53296, highly similar to Serine/threonine-protein phosphatase 2A 65 kDa regulatory subunit A alpha isoform;cDNA FLJ56053, highly similar to Serine/threonine-protein phosphatase 2A 65 kDa regulatory subunit A alpha isoform;cDNA F…	Q96C71	0.024757	-350
Microtubule-associated protein 1B, isoform CRA_b;Microtubule-associated protein 1B;Microtubule-associated protein 1B	P49721	0.00449632	-350
Dolichyl-diphosphooligosaccharide--protein glycosyltransferase subunit 1;Dolichyl-diphosphooligosaccharide--protein glycosyltransferase subunit 1;Dolichyl-diphosphooligosaccharide--protein glycosyltransferase subunit 1 (Fragment);Dolichyl-diphosphooligosaccharide--protein glycosyltransferase subunit 1;Dolichyl-diphosphooligosaccharide--protein glycosyltransferase subunit 1 (Fragment)	O43149	0.0259628	-350
Calcium-binding mitochondrial carrier protein SCaMC-1;cDNA FLJ50039, highly similar to Homo sapiens solute carrier family 25, member 24, transcript variant 1, mRNA;cDNA, FLJ79405, highly similar to Homo sapiens solute carrier family 25, member 24, transcript variant 1, mRNA;Calcium-binding mitochondrial carrier protein SCaMC-1;Isoform 2 of Calcium-binding mitochondrial carrier protein SCaMC-1	A0A5C2GE41	0.0336794	-350
Myotrophin	Q13404	0.0122102	-350
LIM and senescent cell antigen-like-containing domain protein;LIM and senescent cell antigen-like-containing domain protein 1;Isoform 2 of LIM and senescent cell antigen-like-containing domain protein 1;Isoform 3 of LIM and senescent cell antigen-like-containing domain protein 1;Isoform 4 of LIM and senescent cell antigen-like-containing domain protein 1;Isoform 5 of LIM and senescent cell antige…	P62873	0.0250111	-350
1,5-anhydro-D-fructose reductase;1,5-anhydro-D-fructose reductase;Isoform 4 of 1,5-anhydro-D-fructose reductase	O60240	0.0474377	-350
15S Mg(2+)-ATPase p97 subunit;Transitional endoplasmic reticulum ATPase;Transitional endoplasmic reticulum ATPase;Transitional endoplasmic reticulum ATPase;Transitional endoplasmic reticulum ATPase;Transitional endoplasmic reticulum ATPase;15S Mg(2+)-ATPase p97 subunit;Transitional endoplasmic reticulum ATPase;15S Mg(2+)-ATPase p97 subunit	Q15819	0.0228514	-350
Hyaluro.1 and proteoglycan link protein 3, isoform CRA_a;cDNA FLJ77776, highly similar to Homo sapiens hyaluro.1 and proteoglycan link protein 3 (HAPLN3), mRNA;Hyaluro.1 and proteoglycan link protein 3;Hyaluro.1 and proteoglycan link protein 3	U3KQE2	0.0364434	-350
Prolargin;PRELP protein (Fragment)	P63241	0.0450595	-350
Protein FAM81B (Fragment)	Q6FGX9	0.0097574	-350
Phosphoinositide phospholipase C	Q96FB2	0.0282041	-350
C-X-C motif chemokine (Fragment);Platelet basic protein	V9HW98	0.0235473	-350
2-phospho-D-glycerate hydro-lyase	Q2LE71	0.0396629	-350
Aconitate hydratase, mitochondrial;Aconitate hydratase, mitochondrial;Aconitate hydratase, mitochondrial;Aconitate hydratase, mitochondrial;Aconitate hydratase, mitochondrial;Aconitate hydratase, mitochondrial;Aconitate hydratase, mitochondrial;Aconitate hydratase, mitochondrial;cDNA FLJ60429, highly similar to Aconitate hydratase, mitochondrial;Aconitate hydratase, mitochondrial;Aconitate hydrat…	Q59F03	0.047125	-350
Alpha globin chain (Fragment)	P13861	0.0491147	-350
Chemerin;Chemerin (Fragment);Retinoic acid receptor responder protein 2	Q08722	0.0456171	-350
IGH c507_heavy__IGHV1-8_IGHD3-10_IGHJ5 (Fragment)	Q59GL1	0.0506065	-350
Secreted phosphoprotein 1 (Osteopontin, bone sialoprotein I, early T-lymphocyte activation 1), isoform CRA_b;Secreted phosphoprotein 1 (Osteopontin, bone sialoprotein I, early T-lymphocyte activation 1), isoform CRA_c;Secreted phosphoprotein 1 (Osteopontin, bone sialoprotein I, early T-lymphocyte activation 1), isoform CRA_a;Secreted phosphoprotein 1;Secreted phosphoprotein 1 variant 6;Osteoponti…	A0A087WYS1	0.0380545	-350
Alpha(B)-crystallin (Fragment);cDNA FLJ57064, highly similar to Alpha crystallin B chain (Alpha(B)-crystallin);Alpha-crystallin B chain (Fragment);Alpha-crystallin B chain;Alpha-crystallin B chain;Alpha(B)-crystallin	Q9H717	0.0126905	-350
Fructose-bisphosphate aldolase;Fructose-bisphosphate aldolase;Fructose-bisphosphate aldolase;Fructose-bisphosphate aldolase;Fructose-bisphosphate aldolase B;Fructose-bisphosphate aldolase	Q15907	0.0508643	-350
Biglycan (Fragment)	Q6FGE5	0.0444747	-350
Aspartate aminotransferase;Aspartate aminotransferase;Aspartate aminotransferase, cytoplasmic;Isoform 2 of Aspartate aminotransferase, cytoplasmic;Aspartate aminotransferase	A0A2R8YEA7	0.0355949	-350
Testin;Testin;cDNA FLJ50681, highly similar to Testin;Testin (Fragment);Testin (Fragment);Testin;Isoform 2 of Testin	Q8NB89	0.0445509	-350
40S ribosomal protein S7	Q58I18	0.0512112	-350
Creatine kinase;Creatine kinase M-type	P29536	0.0394217	-350
Caveolin;Caveolin (Fragment);Isoform 2 of Caveolin-1;Caveolin	P11047	0.0428391	-350
Guanine nucleotide-binding protein G(s) subunit alpha isoforms short;GNAS complex locus isoform 1 (Fragment);GNAS complex locus isoform 2 (Fragment);Guanine nucleotide-binding protein G(s) subunit alpha isoforms short (Fragment);Guanine nucleotide-binding protein G(s) subunit alpha isoforms short;Guanine nucleotide-binding protein G(s) subunit alpha isoforms short (Fragment);Guanine nucleotide-bi…	Q96A00	0.0194658	-350
Ras-related protein Rab-14	Q8NCF7	0.0289305	-350
Clathrin heavy chain;Clathrin heavy chain 1;Isoform 2 of Clathrin heavy chain 1	A0A0A0MR13	0.0443762	-331.951
Mimecan	A8K8Z4	0.0430507	-315.869
L-lactate dehydrogenase;L-lactate dehydrogenase B chain;L-lactate dehydrogenase	V9HW88	0.0512462	-112.81
Fructose-bisphosphate aldolase A;Fructose-bisphosphate aldolase	P06702	0.0284789	-55.1816
HCG40889, isoform CRA_b;Complement factor H	P60953	0.016901	-40.2035
Collagen, type IV, alpha 2, isoform CRA_a;cDNA FLJ56433, highly similar to Collagen alpha-2(IV) chain;Collagen alpha-2(IV) chain	Q01082	0.0304674	-29.6126
Dermatopontin	Q15746	0.0297714	-25.0395
Apolipoprotein(a);Apolipoprotein(a);Lipoprotein, Lp(A)	Q86VP6	0.0130454	-22.8499
Apolipoprotein C-I, isoform CRA_a;Apolipoprotein C-I (Fragment);Apolipoprotein C-I	P43121	0.0132525	-19.8944
Eukaryotic translation initiation factor 3 subunit J;Eukaryotic translation initiation factor 3 subunit J;Isoform 2 of Eukaryotic translation initiation factor 3 subunit J;Isoform 3 of Eukaryotic translation initiation factor 3 subunit J	Q9UBX5	0.000729185	-18.5522
Immunoglobulin kappa light chain	P12429	0.0309352	-17.7478
Selenoprotein P (Fragment);Selenoprotein P (Fragment);Selenoprotein P	Q9Y490	0.0049868	-15.4178
Laminin, gamma 1 (Formerly LAMB2), isoform CRA_a;Laminin subunit gamma-1	A0A024RAB6	0.0128337	-14.7669
IG c1122_heavy_IGHV3-7_IGHD3-3_IGHJ4 (Fragment)	P16112	0.0464063	-10.6779
Transforming growth factor-beta-induced protein ig-h3 (Fragment);Transforming growth factor-beta-induced protein ig-h3	Q9BV61	0.00664213	-10.6221
Thrombospondin-1	P0DJI8	0.00544752	-10.4863
Cell division control protein 42 homolog	Q59FG9	0.0443715	-10.1705
Apolipoprotein E isoform 1 (Fragment);Apolipoprotein E	A0A0U1RQT9	0.0349511	-10.1164
Collagen, type XVIII, alpha 1, isoform CRA_d;Collagen, type XVIII, alpha 1, isoform CRA_b;Collagen alpha-1(XVIII) chain;Isoform 2 of Collagen alpha-1(XVIII) chain;Isoform 3 of Collagen alpha-1(XVIII) chain	Q99715	0.0237445	-10.043
Lymphocyte cytosolic protein 1 (L-plastin), isoform CRA_a;Plastin-2;Epididymis secretory protein Li 37	P21926	0.0213867	-9.52126
Calponin-1;Calponin (Fragment);Calponin	P67936	0.023087	-9.41876
Proteinase 3 (Serine proteinase, neutrophil, Wegener granulomatosis autoantigen), isoform CRA_a;Myeloblastin;Myeloblastin	D9YZV5	0.00159818	-9.37963
Complement component 8 subunit beta;Complement component 8 subunit beta;Complement component 8 subunit beta;Complement component 8 subunit beta;Complement component 8 subunit beta;Complement component 8 subunit beta;Complement component C8 beta chain	Q53HM8	0.00114795	-9.02068
Keratin, type II cytoskeletal 8 (Fragment);Keratin, type II cytoskeletal 8 (Fragment)	Q504U3	0.0309861	-8.86368
IG c543_light_IGKV2D-28_IGKJ2 (Fragment)	V9HWF2	0.0116286	-8.3298
Apolipoprotein B (Including Ag(X) antigen)	D2JYH4;P62736	0.0538106	-7.96594
Phosphoglycerate mutase 1;Phosphoglycerate mutase (Fragment);Phosphoglycerate mutase (Fragment)	V9HWC0	0.00365013	-7.72077
Laminin subunit beta-2;S-laminin (Fragment)	V9HW56	0.0124168	-7.54254
Collagen alpha-1(XIV) chain;Isoform 2 of Collagen alpha-1(XIV) chain	Q32Q10	0.00657228	-7.52779
IG c1583_light_IGKV2D-28_IGKJ2 (Fragment)	V9HW43	0.00951306	-7.40431
Structural mainte.1ce of chromosomes protein 1B;Isoform 2 of Structural mainte.1ce of chromosomes protein 1B;Isoform 3 of Structural mainte.1ce of chromosomes protein 1B	Q9NR12	0.0379208	-7.25871
Isoform 2 of Tropomyosin alpha-4 chain	Q05707	9.88982e-05	-6.93468
tigen (Fragment);MHC class I antigen (Fragment);MHC class I antigen;MHC class I protein;MHC class I antigen;MHC class I antigen (Fragment);MHC class I antigen (Fragment);MHC class I antigen;MHC class I antigen;MHC class I antigen (Fragment);MHC class I antigen;MHC class I antigen;MHC class I antigen (Fragment);MHC class I antigen (Fragment);MHC class I antigen (Fragment);MHC class I antigen;MHC c…	P55083	0.0234433	-6.64285
Protein S100-A9	P07951-3	0.0238241	-5.90315
Glycoprotein (Transmembrane) nmb, isoform CRA_b;Transmembrane glycoprotein NMB;cDNA FLJ78601, highly similar to Homo sapiens glycoprotein (transmembrane) nmb (GPNMB), transcript variant 2, mRNA;cDNA, FLJ92578, highly similar to Homo sapiens glycoprotein (transmembrane) nmb (GPNMB), mRNA;cDNA FLJ53355, highly similar to Transmembrane glycoprotein NMB;cDNA FLJ53367, highly similar to Transmembrane …	P39656	0.0360358	-5.74738
Collagen alpha-1(VI) chain;Collagen, type VI, alpha 1, isoform CRA_b;Collagen alpha-1(VI) chain	P0DMV9	0.00061799	-5.73362
MS-D4 heavy chain variable region (Fragment);IGH c234_heavy__IGHV5-51_IGHD5-12_IGHJ6 (Fragment);IGH + IGL c449_heavy_IGHV5-51_IGHD2-2_IGHJ3 (Fragment);IGH + IGL c539_heavy_IGHV5-51_IGHD4-17_IGHJ3 (Fragment);IG c1313_heavy_IGHV5-51_IGHD3-22_IGHJ3 (Fragment);IG c292_heavy_IGHV5-51_IGHD4-17_IGHJ5 (Fragment);IG c423_heavy_IGHV5-51_IGHD3-22_IGHJ4 (Fragment);IG c657_heavy_IGHV5-51_IGHD3-22_IGHJ4 (Fragm…	Q8IXW6	0.0226074	-5.46528
Cysteine-rich protein 2 (Fragment);Cysteine-rich protein 2;Isoform 2 of Cysteine-rich protein 2;Cysteine-rich protein 2 variant (Fragment)	J3KRE2	0.0250166	-5.46068
mhc antigen (Fragment	A0A024QZ30	0.0458547	-5.3062
Activation peptide fragment 1;Prothrombin	P60660	0.0303428	-5.25907
Nucleophosmin (Fragment);Nucleophosmin (Fragment);Testicular tissue protein Li 128;Nucleophosmin;Nucleophosmin;Nucleophosmin;Nucleophosmin;Nucleophosmin;Nucleophosmin;Nucleophosmin;Nucleophosmin;Nucleophosmin;Nucleophosmin;Isoform 2 of Nucleophosmin;Isoform 3 of Nucleophosmin	X6RA14	0.0202491	-4.79213
POTE ankyrin domain family member J	P11216	0.0385664	-4.70917
Apolipoprotein C-III	Q53FI4	0.00797288	-4.33513
Ribosomal protein S5, isoform CRA_a;40S ribosomal protein S5 (Fragment);40S ribosomal protein S5;40S ribosomal protein S5;Ribosomal protein S5 variant (Fragment)	V9HW65	0.0378052	-4.27142
Collagen alpha-2(I) chain;Collagen type I alpha 2 isoform 1 (Fragment);Collagen, type I, alpha 2, isoform CRA_c;Collagen alpha-2(I) chain	P12109	0.00345196	-4.25451
T-complex protein 1 subunit eta;T-complex protein 1 subunit eta;T-complex protein 1 subunit eta (Fragment);T-complex protein 1 subunit eta;T-complex protein 1 subunit eta;Isoform 3 of T-complex protein 1 subunit eta;Isoform 4 of T-complex protein 1 subunit eta	P12111	0.000179187	-4.09369
Complement C1q subcomponent subunit A	P61224	0.0409262	-4.01516
40S ribosomal protein SA;40S ribosomal protein SA;40S ribosomal protein SA (Fragment);40S ribosomal protein SA;40S ribosomal protein SA	A0A024R462	0.014939	-4.01316
Protein AMBP	Q5TZZ9	0.0467418	-3.80877
HCG1640809, isoform CRA_b;Myeloid-associated differentiation marker (Fragment);Myeloid-associated differentiation marker (Fragment);cDNA FLJ53753, highly similar to Myeloid-associated differentiation marker;Myeloid-associated differentiation marker (Fragment);Myeloid-associated differentiation marker (Fragment);Myeloid-associated differentiation marker (Fragment);Myeloid-associated differentiatio…	P09493	0.00169734	-3.80226
Alpha-1-acid glycoprotein 2	P26447	0.0465855	-3.59244
Netrin receptor DCC	O15511	0.0323063	-3.50031
Protein disulfide-isomerase A6;Protein disulfide-isomerase A6;Isoform 2 of Protein disulfide-isomerase A6;Isoform 3 of Protein disulfide-isomerase A6;Isoform 4 of Protein disulfide-isomerase A6;Isoform 5 of Protein disulfide-isomerase A6	Q59F15	0.012011	-3.46751
Plastin-3;Plastin-3;Isoform 2 of Plastin-3;Isoform 3 of Plastin-3	P08133	0.00300946	-3.42519
Clusterin;Clusterin;Isoform 2 of Clusterin;Isoform 4 of Clusterin;Isoform 5 of Clusterin;Isoform 6 of Clusterin	Q6IBG1	0.00873785	-3.25783
Vitamin K-dependent protein S (Fragment);Vitamin K-dependent protein S (Fragment);Vitamin K-dependent protein S;Vitamin K-dependent protein S;Vitamin K-dependent protein S (Fragment);cDNA FLJ56936, highly similar to Vitamin K-dependent protein S;Vitamin K-dependent protein S;Vitamin K-dependent protein S;PROS1 protein (Fragment);Vitamin K-dependent protein S (Fragment);Vitamin K-dependent protein…	P08294	0.0335444	-3.25059
CD5 antigen-like	V9HWF4	0.000124443	-3.19504
Keratin 18, isoform CRA_a;cDNA, FLJ94640, highly similar to Homo sapiens keratin 18 (KRT18), mRNA;Keratin, type I cytoskeletal 18;Keratin, type I cytoskeletal 18	Q53FU5	0.010963	-3.18044
Serum amyloid A-1 protein	Q6IRT1	0.00862113	-3.14553
Adipsin;Adipsin;Complement factor D;Adipsin	V9HWF5	0.000262163	-3.07768
Actinin, alpha 1, isoform CRA_a;Alpha-actinin-1;Alpha-actinin-1;Isoform 2 of Alpha-actinin-1;Isoform 3 of Alpha-actinin-1	Q8WVB5	0.0492741	-3.05054
Serum amyloid P-component;Pentaxin	P04075	0.0242875	-3.04842
40S ribosomal protein S12	V9HWC7	0.0073351	-3.0319
Nicotinamide phosphoribosyltransferase	Q06828	0.00863523	-2.99163
U3N7V6;U3PX30;U3Q010;U3R9Y1;U3RD07;U4KJ84;U4N162;U4PDP4;U4PSC0;U4Q5A9;U5TRL0;U5XVD3;U5YJH0;U5YJJ6;U5YJK1;U5YJK6;U5YJL1;U5YJL3;U5YJM7;U5YJN1;U5YJP8;U5YJQ0;U5YJQ4;U5YJQ7;U5YKC8;U5YKD2;U5YKD6;U5YKF4;U5YKF9;U5YKG4;U5YKG9;U5YME5;U5YMF0;U5YMI0;U5YMI4;U5YMI9;U5YMJ4;U5YMJ8;U5YML8;U5YMM3;U5YMM6;U5YMP4;U5YMP9;U5YMQ3;U5YMQ8;U6BM79;U6BM83;U6BM88;U6BM93;U6BM98;U6BMA2;U6BMA7;U6BMB1;U6BMB8;U6BMC2;U6BN29;U6BN32;…	V9HWK2	0.0119301	-2.9413
14-3-3 protein beta/alpha;Isoform Short of 14-3-3 protein beta/alpha;Epididymis secretory protein Li 1	Q6FHG6	0.015615	-2.90851
Tetraspanin;Tetraspanin;Tetraspanin;Tetraspanin;Tetraspanin;Tetraspanin (Fragment);Tetraspanin (Fragment);CD151 antigen;Tetraspanin (Fragment)	P08572	0.0255267	-2.85454
Annexin A3	P21333	8.30912e-05	-2.79775
Keratin 13;cDNA FLJ78503, highly similar to Homo sapiens keratin 13 (KRT13), transcript variant 1, mRNA;cDNA FLJ52558, highly similar to Keratin, type I cytoskeletal 13;Keratin, type I cytoskeletal 13;Keratin, type I cytoskeletal 13;Isoform 3 of Keratin, type I cytoskeletal 13	A5A3E0	0.0328952	-2.71312
Cathepsin D	Q5SRT3	0.00506934	-2.65296
Isoform 3 of Tropomyosin beta chain	P0CG39	0.049757	-2.57393
Laminin subunit alpha-5	V9HW83	0.000104533	-2.50581
Peroxiredoxin-6;Epididymis secretory sperm binding protein Li 128m	P35908	0.0363851	-2.45982
Scavenger receptor cysteine-rich type 1 protein M130;CD163 antigen, isoform CRA_a;CD163 antigen, isoform CRA_b;Scavenger receptor cysteine-rich type 1 protein M130;Scavenger receptor cysteine-rich type 1 protein M130;Isoform 2 of Scavenger receptor cysteine-rich type 1 protein M130;Isoform 3 of Scavenger receptor cysteine-rich type 1 protein M130;Isoform 4 of Scavenger receptor cysteine-rich type…	P39060	0.0077424	-2.35193
Complement component C6	P23142	0.00325363	-2.32079
ATP synthase subunit beta, mitochondrial;ATP synthase subunit beta (Fragment);ATP synthase subunit beta	P07737	0.0362585	-2.2663
Procollagen C-endopeptidase enhancer;cDNA FLJ55126, highly similar to Procollagen C-endopeptidase enhancer 1;Procollagen C-endopeptidase enhancer 1	A7XZE4	0.0397417	-2.20569
10 kDa heat shock protein, mitochondrial;10 kDa heat shock protein, mitochondrial;10 kDa heat shock protein, mitochondrial;10 kDa heat shock protein, mitochondrial (Fragment)	Q15084	0.0163111	-2.19129
Triosephosphate isomerase;Isoform 2 of Triosephosphate isomerase;Triosephosphate isomerase (Fragment);Triosephosphate isomerase	V9HWG9	0.0386856	-2.16573
Sulfhydryl oxidase;Sulfhydryl oxidase;Sulfhydryl oxidase;Sulfhydryl oxidase 1;Isoform 2 of Sulfhydryl oxidase 1	Q59GB4	0.0381727	-2.14319
Carbonic anhydrase	P29972	0.0532458	-2.12101
Tripeptidyl aminopeptidase (Fragment);Tripeptidyl-peptidase 1;Tripeptidyl aminopeptidase;Tripeptidyl aminopeptidase;cDNA FLJ59472, highly similar to Tripeptidyl-peptidase 1 (EC3.4.14.9);cDNA FLJ57277, highly similar to Tripeptidyl-peptidase 1;Tripeptidyl aminopeptidase;Tripeptidyl aminopeptidase;Tripeptidyl-peptidase 1;Isoform 2 of Tripeptidyl-peptidase 1;Tripeptidyl aminopeptidase (Fragment)	P09382	0.0175467	-2.12058
Cathepsin B	P06733	0.0127948	-2.0263
Moesin;Epididymis luminal protein 70	V9HWH9	0.0295267	-1.9898
Immunoglobulin heavy constant gamma 2 (Fragment);Immunoglobulin heavy constant gamma 2	P35555	0.0380997	-1.98262
Endoplasmic reticulum chaperone BiP;78 kDa glucose-regulated protein	P14618	0.0235111	-1.97896
Tubulin alpha-4A chain;Isoform 2 of Tubulin alpha-4A chain	Q08431	0.0126279	-1.96896
Membrane-associated progesterone receptor component 1;Isoform 2 of Membrane-associated progesterone receptor component 1;PGRMC1 protein	V9HWB9	0.0211205	-1.96896
Metallothionein;Metallothionein;Metallothionein-2;Metallothionein-1E;Metallothionein-1G;Isoform 2 of Metallothionein-1G;Metallothionein-1X;Metallothionein-1M;Metallothionein;Metallothionein	P08603	0.0440973	1.97792
RAP1B, member of RAS oncogene family, isoform CRA_a;Ras-related protein Rap-1b;Isoform 2 of Ras-related protein Rap-1b;Isoform 3 of Ras-related protein Rap-1b	Q16270	0.0373389	2.02907
Sorting nexin 10, isoform CRA_b;Sorting nexin-10;Sorting nexin 10, isoform CRA_a;Sorting nexin-10 (Fragment);Sorting nexin 10, isoform CRA_c;Uncharacterized protein SNX10 (Fragment);Sorting nexin 10;Sorting nexin-10;Isoform 2 of Sorting nexin-10	P02745	0.0244491	2.02907
Insulin-like growth factor binding protein 7, isoform CRA_a (Fragment);Insulin-like growth factor-binding protein 7;Isoform 2 of Insulin-like growth factor-binding protein 7	P02766	0.0110564	2.13146
Phosphoglycerate kinase 1;Phosphoglycerate kinase	V9HWA9	0.00949411	2.30047
Dihydropyrimidinase-related protein 2;Dihydropyrimidinase-related protein 2;Isoform 2 of Dihydropyrimidinase-related protein 2;Dihydropyrimidinase-related protein 2 (Fragment)	P16070	0.0482131	2.42606
Fatty acid-binding protein 1;Fatty acid-binding protein, liver;Fatty acid-binding protein 1 (Fragment);Fatty acid-binding protein 1 (Fragment)	P10643	0.0539913	2.59139
Complement component C9	Q99536	0.0384775	3.47311
Serum albumin	Q71U36	0.0113493	5.15972
Filamin-A;Isoform 2 of Filamin-A	P27169	0.040782	6.00384
IGH c444_heavy_IGHV3-33_IGHD5-24_IGHJ6 (Fragment)	Q5T985	0.00514286	6.35382
Transaldolase	V9HWI3	0.025279	8.52462
Thrombospondin-2	A0A5C2FUQ4	0.0247723	9.45797
Haptoglobin-related protein	P01036	0.0522153	11.3071
IG c366_heavy_IGHV3-7_IGHD1-26_IGHJ4 (Fragment)	A0A5C2GXS3	0.051023	13.6796
Septin;Septin 10, isoform CRA_c;cDNA FLJ59501, highly similar to Septin-10;Septin-10 (Fragment);Septin;Septin-10;Septin-10;Septin-10;Isoform 2 of Septin-10;Isoform 3 of Septin-10	P84243	0.0446696	20.4476
Hemoglobin subunit alpha	P01861	0.0393862	32.2433
Prostacyclin synthase;Prostacyclin synthase (Fragment);Prostacyclin synthase	Q6GMW4	0.0486638	33.2693
Phospholipase D family, member 3, isoform CRA_b;cDNA FLJ59669, highly similar to Homo sapiens phospholipase D family, member 3 (PLD3), transcript variant 1, mRNA;5'-3' exonuclease PLD3	P07858	0.0522206	48.1386
Serotransferrin;Beta-1 metal-binding globulin (Fragment)	Q8IVC0	0.0516045	272.365
Cytokeratin-1	J3QS93	0.0384475	674.216
Lipocalin 1 (Tear prealbumin), isoform CRA_a;Lipocalin-1;Putative lipocalin 1-like protein 1	Q14956	0.0501381	726.026
IG c259_light_IGLV1-40_IGLJ1 (Fragment)	A2NKM6	0.0350078	885.387
Histone H1.5	P25398	0.0518136	900
Endoplasmin;Endoplasmin;Endoplasmin;Endoplasmin;Endoplasmin;Epididymis secretory sperm binding protein;Epididymis luminal protein 35	A0A7S5BZN0	0.0118492	900
Delta globin;Hemoglobin subunit delta	Q15113	0.044893	900
I antigen (Fragment);MHC class I antigen (Fragment);MHC class I antigen (Fragment);MHC class I antigen (Fragment);MHC class I antigen (Fragment);MHC class I antigen (Fragment);MHC class I antigen (Fragment);MHC class I antigen (Fragment);MHC class I antigen (Fragment);MHC class I antigen (Fragment);MHC class I antigen (Fragment);MHC class I antigen (Fragment);MHC class I antigen (Fragment);MHC cl…	P09972	0.0161249	900
Histone H4	Q9BVC6	0.0383383	900
75 kDa glucose-regulated protein;75 kDa glucose-regulated protein;75 kDa glucose-regulated protein;Stress-70 protein, mitochondrial;75 kDa glucose-regulated protein;cDNA FLJ51811, highly similar to Stress-70 protein, mitochondrial;cDNA FLJ51903, highly similar to Stress-70 protein, mitochondrial;75 kDa glucose-regulated protein;75 kDa glucose-regulated protein;Heat shock 70kDa protein 9B (Mortali…	Q71UI9	0.0208671	900
IG c1225_heavy_IGHV3-30_IGHD3-3_IGHJ4 (Fragment);IGH c3942_heavy_IGHV3-33_IGHD6-13_IGHJ4 (Fragment);IGH c4037_heavy_IGHV3-23_IGHD6-13_IGHJ6 (Fragment);.1UC-1 heavy chain (Fragment)	P35556	0.0528829	900
Transgelin	Q13784	0.045038	900
IGL c2398_light_IGLV3-19_IGLJ1 (Fragment)	A0A5C2GL90	0.025599	900
Glutathione peroxidase;Glutathione peroxidase 3	A0A0G2JRQ6	0.0240534	900
Testicular secretory protein Li 7;Dihydropyrimidinase-related protein 3;Isoform LCRMP-4 of Dihydropyrimidinase-related protein 3;DPYSL3 protein;Dihydropyrimidinase-like 3	P49908	0.0429257	900
Parathymosin	Q5NV88	0.050174	900
Annexin A5;Annexin	P0DOX2	0.0344876	900
Integrin beta;Integrin beta;Integrin beta;Integrin beta-1	A0A7S5BYW6	0.0535083	900
Galectin-3-binding protein (Fragment);Galectin-3-binding protein;Galectin-3-binding protein	P01594	0.0431242	900
CD44 antigen (Fragment);CD44 antigen;CD44 antigen;CD44 antigen;CD44 antigen (Fragment);CD44 antigen (Fragment);CD44 antigen (Fragment);CD44 antigen (Fragment);CD44 antigen;CD44 antigen (Fragment);CD44 antigen (Fragment);CD44 antigen (Fragment);CD44 antigen;Isoform 10 of CD44 antigen;Isoform 11 of CD44 antigen;Isoform 12 of CD44 antigen;Isoform 13 of CD44 antigen;Isoform 14 of CD44 antigen;Isoform…	Q53HP2	0.0463828	900
PDZ and LIM domain protein 7;Isoform 2 of PDZ and LIM domain protein 7	V9HVZ7	0.0200591	900
IG c323_heavy_IGHV4-39_IGHD3-9_IGHJ4 (Fragment);Immunglobulin heavy chain variable region (Fragment)	A0A5C2GYI3	0.0491399	900
Frizzled-related protein 1 (Fragment);Frizzled-related protein 1;Frizzled-related protein 1;Frizzled-related protein 1 (Fragment);Secreted frizzled-related protein 3	A0A5C2FVJ0	0.0301787	900

## Sheet: (b) Complicated vs Healthy
Table S3. Differentially expressed proteins (by unpaired t-tests, p < 0.05; fold change ≥ 2) from DIA dataset between (b) C versus H group
Total differentially expressed proteins	280
Downregulated	140
Upregulated	140
Protein Description	Uni Prot ID	t-test p value	Fold change Complicated/Healthy
59 kDa serine/threonine-protein kinase;Integrin-linked protein kinase;Isoform 2 of Integrin-linked protein kinase;Isoform 3 of Integrin-linked protein kinase;59 kDa serine/threonine-protein kinase	A0A0K2BMD8	0.0406293	-300
Putative heat shock protein HSP 90-beta 4	Q8IVU1	0.0330709	-300
Isoform 3 of Tropomyosin beta chain	P0CG39	0.00396111	-300
Complement subcomponent C1r;Complement C1r subcomponent (Fragment);Complement subcomponent C1r;Complement subcomponent C1r;Complement subcomponent C1r;Complement subcomponent C1r;Complement C1r subcomponent;Complement subcomponent C1r (Fragment);Complement subcomponent C1r (Fragment)	A0A5C2GX06	0.0187826	-300
Nicotinamide phosphoribosyltransferase	Q06828	0.00663226	-300
Serpin peptidase inhibitor, clade A (Alpha-1 antiproteinase, antitrypsin), member 10, isoform CRA_b;Protein Z-dependent protease inhibitor;Protein Z-dependent protease inhibitor	A0A024R825	0.0499746	-300
IG c1583_light_IGKV2D-28_IGKJ2 (Fragment)	V9HW43	0.00706351	-300
ACTA2 protein (Fragment)	Q16853	0.00452404	-300
Transthyretin	Q6FGS1	0.0509739	-300
IG c1122_heavy_IGHV3-7_IGHD3-3_IGHJ4 (Fragment)	P16112	0.0414107	-300
Protein S100-A11;Protein S100	V9HWA5	0.0308859	-300
Protein S100-A9	P07951-3	0.0319276	-300
Phospholipase A2;Phospholipase A2;Phospholipase A2, membrane associated;Phospholipase A2;Mutant synovial phospholipase A2 (Fragment)	Q92674	0.0486484	-300
14-3-3 protein beta/alpha;Isoform Short of 14-3-3 protein beta/alpha;Epididymis secretory protein Li 1	Q6FHG6	0.00565829	-300
Transforming growth factor-beta-induced protein ig-h3 (Fragment);Transforming growth factor-beta-induced protein ig-h3	Q9BV61	0.00373413	-300
Collagen, type XVIII, alpha 1, isoform CRA_d;Collagen, type XVIII, alpha 1, isoform CRA_b;Collagen alpha-1(XVIII) chain;Isoform 2 of Collagen alpha-1(XVIII) chain;Isoform 3 of Collagen alpha-1(XVIII) chain	Q99715	0.0154278	-300
IGL@ protein	Q8IUX7	0.023325	-300
Eukaryotic translation initiation factor 3 subunit J;Eukaryotic translation initiation factor 3 subunit J;Isoform 2 of Eukaryotic translation initiation factor 3 subunit J;Isoform 3 of Eukaryotic translation initiation factor 3 subunit J	Q9UBX5	0.000749663	-300
Cysteine and glycine-rich protein 2, isoform CRA_a;Cysteine and glycine-rich protein 2;Cysteine and glycine-rich protein 2	P00325	0.000240481	-300
Calponin-1;Calponin (Fragment);Calponin	P67936	0.010374	-300
Tetraspanin;Tetraspanin;Tetraspanin;Tetraspanin;Tetraspanin;Tetraspanin (Fragment);Tetraspanin (Fragment);CD151 antigen;Tetraspanin (Fragment)	P08572	0.00960455	-300
Nicotinamide N-methyltransferase;NNMT protein	Q0VDD8	0.0438697	-300
Alpha-amylase;Alpha-amylase 1B;Alpha-amylase 1C;Alpha-amylase 1A;Alpha-amylase (Fragment)	C9JKG1	0.043899	-300
Isoform 2 of Tropomyosin alpha-4 chain	Q05707	8.46978e-05	-300
Immunoglobulin heavy constant gamma 4 (Fragment);Immunoglobulin heavy constant gamma 4	P12110	0.0196793	-300
Cathepsin D	Q5SRT3	0.000423364	-300
Collagen alpha-2(I) chain;Collagen type I alpha 2 isoform 1 (Fragment);Collagen, type I, alpha 2, isoform CRA_c;Collagen alpha-2(I) chain	P12109	0.00391851	-300
Scavenger receptor cysteine-rich type 1 protein M130;CD163 antigen, isoform CRA_a;CD163 antigen, isoform CRA_b;Scavenger receptor cysteine-rich type 1 protein M130;Scavenger receptor cysteine-rich type 1 protein M130;Isoform 2 of Scavenger receptor cysteine-rich type 1 protein M130;Isoform 3 of Scavenger receptor cysteine-rich type 1 protein M130;Isoform 4 of Scavenger receptor cysteine-rich type…	P39060	0.000156718	-300
POTE ankyrin domain family member F	P20774	0.0309147	-300
F-actin-capping protein subunit alpha;F-actin-capping protein subunit alpha;F-actin-capping protein subunit alpha;F-actin-capping protein subunit alpha-2;Isoform 2 of F-actin-capping protein subunit alpha-2;F-actin-capping protein subunit alpha (Fragment);F-actin-capping protein subunit alpha (Fragment)	Q6FHW3	0.0375865	-300
Helix-destabilizing protein;Helix-destabilizing protein;Helix-destabilizing protein;Helix-destabilizing protein;Helix-destabilizing protein;Helix-destabilizing protein;Helix-destabilizing protein;Helix-destabilizing protein;Helix-destabilizing protein (Fragment);Helix-destabilizing protein (Fragment);Helix-destabilizing protein;Heterogeneous nuclear ribonucleoprotein A1;Isoform A1-A of Heterogene…	P60033	0.028521	-300
Ribonuclease 4;Epididymis secretory sperm binding protein	Q09666	0.049284	-300
Dolichyl-diphosphooligosaccharide--protein glycosyltransferase subunit 2;Dolichyl-diphosphooligosaccharide--protein glycosyltransferase subunit 2 (Fragment);Dolichyl-diphosphooligosaccharide--protein glycosyltransferase subunit 2;Isoform 2 of Dolichyl-diphosphooligosaccharide--protein glycosyltransferase subunit 2;Dolichyl-diphosphooligosaccharide--protein glycosyltransferase subunit 2 (Fragment)…	Q92743	0.0068477	-300
Eukaryotic translation initiation factor 4 gamma 1;eIF4G1 protein;eIF4G1 protein;cDNA FLJ56479, highly similar to Eukaryotic translation initiation factor 4 gamma 1;cDNA FLJ56483, highly similar to Eukaryotic translation initiation factor 4 gamma 1;Eukaryotic translation initiation factor 4 gamma 1;Eukaryotic translation initiation factor 4 gamma 1;Eukaryotic translation initiation factor 4 gamma…	A2IPI6	0.0412982	-300
Pleckstrin homology domain containing, family C (With FERM domain) member 1, isoform CRA_b;Fermitin family homolog 2 (Fragment);Fermitin family homolog 2 (Fragment);Fermitin family homolog 2;Isoform 3 of Fermitin family homolog 2	P08493	0.0217574	-300
Laminin subunit alpha-5	V9HW83	0.00362573	-300
IG c510_light_IGKV3-11_IGKJ5 (Fragment)	P05556	0.00298298	-300
Perilipin-1	Q6FH49	0.0271232	-300
Complement factor H-related protein 1	Q15124	0.0479598	-300
Voltage-dependent R-type calcium channel subunit alpha;Voltage-dependent R-type calcium channel subunit alpha;Voltage-dependent R-type calcium channel subunit alpha-1E;Isoform 3 of Voltage-dependent R-type calcium channel subunit alpha-1E;Voltage-dependent R-type calcium channel subunit alpha (Fragment);Voltage-dependent R-type calcium channel subunit alpha (Fragment)	P46940	0.0322939	-300
Serum amyloid A-1 protein	Q6IRT1	6.51398e-05	-300
IG c929_heavy_IGHV3-53_IGHD3-22_IGHJ2 (Fragment);IGH c736_heavy_IGHV3-43_IGHD5-12_IGHJ4 (Fragment)	Q5H8X8	0.0412835	-300
Actin, cytoplasmic 1;HCG15971, isoform CRA_a	V9HW11	0.0460495	-300
Heat shock protein beta-1;Heat shock protein beta-1;Heat shock 27 kDa protein	V9HWC6	0.023576	-300
Sushi repeat-containing protein SRPX;Isoform 2 of Sushi repeat-containing protein SRPX;Isoform 3 of Sushi repeat-containing protein SRPX;Isoform 5 of Sushi repeat-containing protein SRPX;Epididymis secretory sperm binding protein Li 83p	Q13707	0.0303992	-300
Collagen alpha-1(XIV) chain;Isoform 2 of Collagen alpha-1(XIV) chain	Q32Q10	0.00587669	-300
tigen (Fragment);MHC class I antigen (Fragment);MHC class I antigen;MHC class I protein;MHC class I antigen;MHC class I antigen (Fragment);MHC class I antigen (Fragment);MHC class I antigen;MHC class I antigen;MHC class I antigen (Fragment);MHC class I antigen;MHC class I antigen;MHC class I antigen (Fragment);MHC class I antigen (Fragment);MHC class I antigen (Fragment);MHC class I antigen;MHC c…	P55083	0.0262225	-300
MS-D4 heavy chain variable region (Fragment);IGH c234_heavy__IGHV5-51_IGHD5-12_IGHJ6 (Fragment);IGH + IGL c449_heavy_IGHV5-51_IGHD2-2_IGHJ3 (Fragment);IGH + IGL c539_heavy_IGHV5-51_IGHD4-17_IGHJ3 (Fragment);IG c1313_heavy_IGHV5-51_IGHD3-22_IGHJ3 (Fragment);IG c292_heavy_IGHV5-51_IGHD4-17_IGHJ5 (Fragment);IG c423_heavy_IGHV5-51_IGHD3-22_IGHJ4 (Fragment);IG c657_heavy_IGHV5-51_IGHD3-22_IGHJ4 (Fragm…	Q8IXW6	0.0115126	-300
Ubiquitin-conjugating enzyme E2D 3 (UBC4/5 homolog, yeast), isoform CRA_a;Ubiquitin-conjugating enzyme E2 D3;Ubiquitin-conjugating enzyme E2 D2;Ubiquitin-conjugating enzyme E2 D3;Ubiquitin-conjugating enzyme E2 D2 (Fragment);Ubiquitin-conjugating enzyme E2 D3;Ubiquitin-conjugating enzyme E2 D3;Isoform 2 of Ubiquitin-conjugating enzyme E2 D3;Isoform 3 of Ubiquitin-conjugating enzyme E2 D3;Ubiquiti…	Q53GG5	0.0433487	-300
Apolipoprotein E isoform 1 (Fragment);Apolipoprotein E	A0A0U1RQT9	0.032174	-300
Nucleophosmin (Fragment);Nucleophosmin (Fragment);Testicular tissue protein Li 128;Nucleophosmin;Nucleophosmin;Nucleophosmin;Nucleophosmin;Nucleophosmin;Nucleophosmin;Nucleophosmin;Nucleophosmin;Nucleophosmin;Nucleophosmin;Isoform 2 of Nucleophosmin;Isoform 3 of Nucleophosmin	X6RA14	0.00853128	-300
Coagulation factor XII;Coagulation factor XII;Coagulation factor XII;Coagulation factor XII-Mie	A0A140VKA6	0.0374593	-300
Keratin, type II cytoskeletal 8 (Fragment);Keratin, type II cytoskeletal 8 (Fragment)	Q504U3	0.0167864	-300
Heparin cofactor 2;Serpin peptidase inhibitor, clade D (Heparin cofactor), member 1	P07357	0.000975284	-300
Keratin-associated protein 2-1;Keratin-associated protein 2-2;Keratin-associated protein 2-3;Keratin-associated protein 2-4;Keratin-associated protein 2-2;Keratin-associated protein 2-1	V9HW44	0.0410212	-300
Structural mainte.1ce of chromosomes protein 1B;Isoform 2 of Structural mainte.1ce of chromosomes protein 1B;Isoform 3 of Structural mainte.1ce of chromosomes protein 1B	Q9NR12	0.0181728	-300
Collagen, type IV, alpha 2, isoform CRA_a;cDNA FLJ56433, highly similar to Collagen alpha-2(IV) chain;Collagen alpha-2(IV) chain	Q01082	0.0262726	-300
Lipoma-preferred partner;cDNA FLJ50930, highly similar to Lipoma-preferred partner;LPP protein;Lipoma-preferred partner	Q8IZR3	0.0456674	-300
Serpin peptidase inhibitor, clade E (Nexin, plasminogen activator inhibitor type 1), member 2, isoform CRA_a;Serpin peptidase inhibitor, clade E (Nexin, plasminogen activator inhibitor type 1), member 2, isoform CRA_b;cDNA FLJ51896, highly similar to Glia-derived nexin;Glia-derived nexin;Isoform 2 of Glia-derived nexin;Isoform 3 of Glia-derived nexin	P00387	0.0211339	-300
Lipopolysaccharide-binding protein	V9HW26	0.026817	-300
Adipocyte-type fatty acid-binding protein;Fatty acid-binding protein, adipocyte	9HWA6	0.0217238	-300
Protein disulfide-isomerase A6;Protein disulfide-isomerase A6;Isoform 2 of Protein disulfide-isomerase A6;Isoform 3 of Protein disulfide-isomerase A6;Isoform 4 of Protein disulfide-isomerase A6;Isoform 5 of Protein disulfide-isomerase A6	Q59F15	0.00889822	-300
Immunoglobulin superfamily DCC subclass member 3	Q9UM47	0.0148025	-300
Insulin-like growth factor binding protein 3 isoform b;Insulin-like growth factor-binding protein 3;Insulin-like growth factor-binding protein 3;cDNA FLJ31712 fis, clone NT2RI2006445, highly similar to Insulin-like growth factor-binding protein 3;cDNA FLJ34426 fis, clone HHDPC2008474, moderately similar to Insulin-like growth factor-binding protein 3;cDNA FLJ35128 fis, clone PLACE6008768, moderat…	P05452	0.0277666	-300
Isoform 2 of Gelsolin	P07360	0.0013799	-300
Coagulation factor XI;Isoform 2 of Coagulation factor XI;Coagulation factor XI (Fragment)	X5DNM4	0.0252199	-300
Apolipoprotein C-I, isoform CRA_a;Apolipoprotein C-I (Fragment);Apolipoprotein C-I	P43121	0.0124781	-300
NEDD8	Q6MZK8	0.039093	-300
Protein phosphatase 2 (Formerly 2A), regulatory subunit A (PR 65), alpha isoform;Serine/threonine-protein phosphatase 2A 65 kDa regulatory subunit A alpha isoform;cDNA FLJ53296, highly similar to Serine/threonine-protein phosphatase 2A 65 kDa regulatory subunit A alpha isoform;cDNA FLJ56053, highly similar to Serine/threonine-protein phosphatase 2A 65 kDa regulatory subunit A alpha isoform;cDNA F…	Q96C71	0.024757	-300
Dolichyl-diphosphooligosaccharide--protein glycosyltransferase subunit 1;Dolichyl-diphosphooligosaccharide--protein glycosyltransferase subunit 1;Dolichyl-diphosphooligosaccharide--protein glycosyltransferase subunit 1 (Fragment);Dolichyl-diphosphooligosaccharide--protein glycosyltransferase subunit 1;Dolichyl-diphosphooligosaccharide--protein glycosyltransferase subunit 1 (Fragment)	O43149	0.0259628	-300
Apolipoprotein(a);Apolipoprotein(a);Lipoprotein, Lp(A)	Q86VP6	0.0116943	-300
Annexin;Annexin;Annexin;Annexin;Annexin;Annexin A7;Isoform 2 of Annexin A7;Annexin (Fragment)	Q59EF6	0.0390129	-300
mhc antigen (Fragment	A0A024QZ30	0.0508503	-300
Zinc finger FYVE domain-containing protein 26;Zinc finger FYVE domain-containing protein 26;Zinc finger FYVE domain-containing protein 26;Zinc finger FYVE domain-containing protein 26;Zinc finger FYVE domain-containing protein 26;Isoform 2 of Zinc finger FYVE domain-containing protein 26;Isoform 3 of Zinc finger FYVE domain-containing protein 26;Isoform 5 of Zinc finger FYVE domain-containing pro…	Q9Y287	0.0534178	-300
Calcium-binding mitochondrial carrier protein SCaMC-1;cDNA FLJ50039, highly similar to Homo sapiens solute carrier family 25, member 24, transcript variant 1, mRNA;cDNA, FLJ79405, highly similar to Homo sapiens solute carrier family 25, member 24, transcript variant 1, mRNA;Calcium-binding mitochondrial carrier protein SCaMC-1;Isoform 2 of Calcium-binding mitochondrial carrier protein SCaMC-1	A0A5C2GE41	0.0336794	-300
Sorting nexin 10, isoform CRA_b;Sorting nexin-10;Sorting nexin 10, isoform CRA_a;Sorting nexin-10 (Fragment);Sorting nexin 10, isoform CRA_c;Uncharacterized protein SNX10 (Fragment);Sorting nexin 10;Sorting nexin-10;Isoform 2 of Sorting nexin-10	P02745	0.0164435	-300
LIM and senescent cell antigen-like-containing domain protein;LIM and senescent cell antigen-like-containing domain protein 1;Isoform 2 of LIM and senescent cell antigen-like-containing domain protein 1;Isoform 3 of LIM and senescent cell antigen-like-containing domain protein 1;Isoform 4 of LIM and senescent cell antigen-like-containing domain protein 1;Isoform 5 of LIM and senescent cell antige…	P62873	0.0250111	-300
Cofilin-1;Cofilin, non-muscle isoform	V9HW38	0.0290418	-300
1,5-anhydro-D-fructose reductase;1,5-anhydro-D-fructose reductase;Isoform 4 of 1,5-anhydro-D-fructose reductase	O60240	0.0474377	-300
Carbonic anhydrase	P29972	0.00442969	-300
C-reactive protein	P03973	0.0153456	-300
Fibulin-1	P27348	0.00736332	-300
Proteinase 3 (Serine proteinase, neutrophil, Wegener granulomatosis autoantigen), isoform CRA_a;Myeloblastin;Myeloblastin	D9YZV5	0.00201238	-300
POTE ankyrin domain family member J	P11216	0.0429156	-300
Hyaluro.1 and proteoglycan link protein 3, isoform CRA_a;cDNA FLJ77776, highly similar to Homo sapiens hyaluro.1 and proteoglycan link protein 3 (HAPLN3), mRNA;Hyaluro.1 and proteoglycan link protein 3;Hyaluro.1 and proteoglycan link protein 3	U3KQE2	0.0364434	-300
Prolargin;PRELP protein (Fragment)	P63241	0.0450595	-300
Caveolin;Caveolin (Fragment);Isoform 2 of Caveolin-1;Caveolin	P11047	0.0426216	-300
Biglycan (Fragment)	Q6FGE5	0.0442961	-300
Glycoprotein (Transmembrane) nmb, isoform CRA_b;Transmembrane glycoprotein NMB;cDNA FLJ78601, highly similar to Homo sapiens glycoprotein (transmembrane) nmb (GPNMB), transcript variant 2, mRNA;cDNA, FLJ92578, highly similar to Homo sapiens glycoprotein (transmembrane) nmb (GPNMB), mRNA;cDNA FLJ53355, highly similar to Transmembrane glycoprotein NMB;cDNA FLJ53367, highly similar to Transmembrane …	P39656	0.0361762	-300
Spectrin beta chain;Spectrin beta chain;Spectrin beta chain;Spectrin beta chain, non-erythrocytic 1 (Fragment);Spectrin beta chain;Spectrin beta chain, non-erythrocytic 1;Isoform Short of Spectrin beta chain, non-erythrocytic 1;Isoform 2 of Spectrin beta chain, non-erythrocytic 1	Q99439	0.0161875	-300
Protein FAM81B (Fragment)	Q6FGX9	0.0097574	-300
Dermatopontin	Q15746	0.0297786	-300
Phosphoinositide phospholipase C	Q96FB2	0.0282041	-300
40S ribosomal protein S27a (Fragment);cDNA FLJ75516, highly similar to Xenopus tropicalis ubiquitin C, mRNA;40S ribosomal protein S27a;Polyubiquitin-B;Polyubiquitin-C (Fragment);Polyubiquitin-C (Fragment);Polyubiquitin-C (Fragment);Polyubiquitin-C (Fragment);Polyubiquitin-C (Fragment);Polyubiquitin-C (Fragment);Polyubiquitin-C (Fragment);Polyubiquitin-B (Fragment);Polyubiquitin-B (Fragment);Ubiqu…	Q6FHM9	0.0217501	-300
Aconitate hydratase, mitochondrial;Aconitate hydratase, mitochondrial;Aconitate hydratase, mitochondrial;Aconitate hydratase, mitochondrial;Aconitate hydratase, mitochondrial;Aconitate hydratase, mitochondrial;Aconitate hydratase, mitochondrial;Aconitate hydratase, mitochondrial;cDNA FLJ60429, highly similar to Aconitate hydratase, mitochondrial;Aconitate hydratase, mitochondrial;Aconitate hydrat…	Q59F03	0.047125	-300
Mimecan	A8K8Z4	0.0424046	-300
Alpha globin chain (Fragment)	P13861	0.0491147	-300
Chemerin;Chemerin (Fragment);Retinoic acid receptor responder protein 2	Q08722	0.0456171	-300
IGH c507_heavy__IGHV1-8_IGHD3-10_IGHJ5 (Fragment)	Q59GL1	0.0506065	-300
Fatty acid-binding protein 1;Fatty acid-binding protein, liver;Fatty acid-binding protein 1 (Fragment);Fatty acid-binding protein 1 (Fragment)	P10643	0.0449598	-300
Complement component 8 subunit beta;Complement component 8 subunit beta;Complement component 8 subunit beta;Complement component 8 subunit beta;Complement component 8 subunit beta;Complement component 8 subunit beta;Complement component C8 beta chain	Q53HM8	0.0011983	-300
Alpha(B)-crystallin (Fragment);cDNA FLJ57064, highly similar to Alpha crystallin B chain (Alpha(B)-crystallin);Alpha-crystallin B chain (Fragment);Alpha-crystallin B chain;Alpha-crystallin B chain;Alpha(B)-crystallin	Q9H717	0.0126905	-300
Fructose-bisphosphate aldolase;Fructose-bisphosphate aldolase;Fructose-bisphosphate aldolase;Fructose-bisphosphate aldolase;Fructose-bisphosphate aldolase B;Fructose-bisphosphate aldolase	Q15907	0.0508643	-300
Testin;Testin;cDNA FLJ50681, highly similar to Testin;Testin (Fragment);Testin (Fragment);Testin;Isoform 2 of Testin	Q8NB89	0.0445509	-300
40S ribosomal protein S7	Q58I18	0.0512112	-300
Creatine kinase;Creatine kinase M-type	P29536	0.0394217	-300
Guanine nucleotide-binding protein G(s) subunit alpha isoforms short;GNAS complex locus isoform 1 (Fragment);GNAS complex locus isoform 2 (Fragment);Guanine nucleotide-binding protein G(s) subunit alpha isoforms short (Fragment);Guanine nucleotide-binding protein G(s) subunit alpha isoforms short;Guanine nucleotide-binding protein G(s) subunit alpha isoforms short (Fragment);Guanine nucleotide-bi…	Q96A00	0.0194658	-300
Ras-related protein Rab-14	Q8NCF7	0.0289305	-300
Clathrin heavy chain;Clathrin heavy chain 1;Isoform 2 of Clathrin heavy chain 1	A0A0A0MR13	0.0443762	-300
Laminin, gamma 1 (Formerly LAMB2), isoform CRA_a;Laminin subunit gamma-1	A0A024RAB6	0.0099885	-254.263
T-complex protein 1 subunit eta;T-complex protein 1 subunit eta;T-complex protein 1 subunit eta (Fragment);T-complex protein 1 subunit eta;T-complex protein 1 subunit eta;Isoform 3 of T-complex protein 1 subunit eta;Isoform 4 of T-complex protein 1 subunit eta	P12111	0.000357778	-145.629
Vitamin K-dependent protein S (Fragment);Vitamin K-dependent protein S (Fragment);Vitamin K-dependent protein S;Vitamin K-dependent protein S;Vitamin K-dependent protein S (Fragment);cDNA FLJ56936, highly similar to Vitamin K-dependent protein S;Vitamin K-dependent protein S;Vitamin K-dependent protein S;PROS1 protein (Fragment);Vitamin K-dependent protein S (Fragment);Vitamin K-dependent protein…	P08294	0.0341862	-78.1835
Prosaposin (Variant Gaucher disease and variant metachromatic leukodystrophy), isoform CRA_b;cDNA FLJ54596, highly similar to Proactivator polypeptide;Prosaposin;Prosaposin;Isoform Sap-mu-6 of Prosaposin;Isoform Sap-mu-9 of Prosaposin;Prosaposin (Variant Gaucher disease and variant metachromatic leukodystrophy) variant (Fragment);Prosaposin variant (Fragment)	P22314	0.024364	-67.7716
Apolipoprotein C-III	Q53FI4	0.00539901	-66.3518
Testis tissue sperm-binding protein Li 70n;Pigment epithelium-derived factor	P02144	0.0470923	-40.9298
Myb-related protein B;Isoform 2 of Myb-related protein B	P13671	0.0507763	-33.5741
Keratin 18, isoform CRA_a;cDNA, FLJ94640, highly similar to Homo sapiens keratin 18 (KRT18), mRNA;Keratin, type I cytoskeletal 18;Keratin, type I cytoskeletal 18	Q53FU5	0.00021653	-22.3354
Fibromodulin	P02747	0.0304126	-20.8964
Apolipoprotein B (Including Ag(X) antigen)	D2JYH4;P62736	0.0452262	-14.8811
Complement component C8 alpha chain	V9HWE9	0.00760197	-13.9478
Immunoglobulin heavy constant gamma 2 (Fragment);Immunoglobulin heavy constant gamma 2	P35555	0.00565412	-12.102
Ribonuclease inhibitor	Q15063	0.0522386	-11.8919
Ig-like domain-containing protein (Fragment);IGL c561_light_IGKV1D-13_IGKJ1 (Fragment);IGL c224_light_IGKV1D-13_IGKJ4 (Fragment);IGL c639_light_IGKV1-9_IGKJ1 (Fragment);IGL c592_light_IGKV1D-13_IGKJ1 (Fragment);IGL c911_light_IGKV1-27_IGKJ1 (Fragment);IGL c106_light_IGKV1-9_IGKJ1 (Fragment);IGL c912_light_IGKV1D-13_IGKJ4 (Fragment);IGL c1371_light_IGKV1-27_IGKJ1 (Fragment);IGL c365_light_IGKV1D-3…	Q12805	0.028879	-11.6814
Procollagen C-endopeptidase enhancer;cDNA FLJ55126, highly similar to Procollagen C-endopeptidase enhancer 1;Procollagen C-endopeptidase enhancer 1	A7XZE4	0.00206182	-10.9428
Gc-globulin;Vitamin D-binding protein;Isoform 3 of Vitamin D-binding protein;Gc-globulin	P15090	0.0270549	-7.12694
Glucose transporter type 1, erythrocyte/brain;cDNA FLJ55703, highly similar to Solute carrier family 2, facilitated glucose transporter member 1;Solute carrier family 2, facilitated glucose transporter member 1;Glucose transporter type 1, erythrocyte/brain (Fragment)	F5H7S3	0.0502041	-6.95315
Complement component C6	P23142	0.00100192	-6.77535
Ribosomal protein S5, isoform CRA_a;40S ribosomal protein S5 (Fragment);40S ribosomal protein S5;40S ribosomal protein S5;Ribosomal protein S5 variant (Fragment)	V9HW65	0.0469259	-5.69848
Tubulin alpha-4A chain;Isoform 2 of Tubulin alpha-4A chain	Q08431	0.00822098	-5.40683
Ras-related protein Rab-10	Q01995	0.0078341	-4.70563
Tripeptidyl aminopeptidase (Fragment);Tripeptidyl-peptidase 1;Tripeptidyl aminopeptidase;Tripeptidyl aminopeptidase;cDNA FLJ59472, highly similar to Tripeptidyl-peptidase 1 (EC3.4.14.9);cDNA FLJ57277, highly similar to Tripeptidyl-peptidase 1;Tripeptidyl aminopeptidase;Tripeptidyl aminopeptidase;Tripeptidyl-peptidase 1;Isoform 2 of Tripeptidyl-peptidase 1;Tripeptidyl aminopeptidase (Fragment)	P09382	0.0239969	-3.84317
Annexin A3	P21333	0.00218356	-3.47395
Insulin-like growth factor-binding protein complex acid labile subunit;Isoform 2 of Insulin-like growth factor-binding protein complex acid labile subunit;Insulin-like growth factor binding protein, acid labile subunit	Q1KLZ0	0.0155638	-3.33855
Cysteine-rich protein 2 (Fragment);Cysteine-rich protein 2;Isoform 2 of Cysteine-rich protein 2;Cysteine-rich protein 2 variant (Fragment)	J3KRE2	0.0268261	-2.85342
Galectin;Galectin;Galectin-3;Galectin (Fragment);Galectin (Fragment);Galectin;Galectin	P01011	0.0359804	-2.70097
Lymphocyte cytosolic protein 1 (L-plastin), isoform CRA_a;Plastin-2;Epididymis secretory protein Li 37	P21926	0.043494	-2.69651
HCG1640809, isoform CRA_b;Myeloid-associated differentiation marker (Fragment);Myeloid-associated differentiation marker (Fragment);cDNA FLJ53753, highly similar to Myeloid-associated differentiation marker;Myeloid-associated differentiation marker (Fragment);Myeloid-associated differentiation marker (Fragment);Myeloid-associated differentiation marker (Fragment);Myeloid-associated differentiatio…	P09493	0.0128048	-2.50625
Alcohol dehydrogenase class-3;S-(hydroxymethyl)glutathione dehydrogenase (Fragment);S-(hydroxymethyl)glutathione dehydrogenase;S-(hydroxymethyl)glutathione dehydrogenase;S-(hydroxymethyl)glutathione dehydrogenase	;Q8TCF0	0.0476125	-2.24793
Galectin;Galectin-1	P10909	0.0253585	-2.1956
Immunoglobulin J chain (Fragment);Immunoglobulin J chain	P04004	0.0309772	-2.17796
Protein AMBP	Q5TZZ9	0.046946	2.03852
Netrin receptor DCC	O15511	0.000871264	2.17048
Immunoglobulin heavy constant alpha 1 (Fragment);Immunoglobulin heavy constant alpha 1;Uncharacterized protein DKFZp686J11235 (Fragment);cDNA FLJ90170 fis, clone MAMMA1000370, highly similar to Ig alpha-1 chain C region;SNC73 protein	Q5UGI6	0.0324913	2.18409
Platelet endothelial cell adhesion molecule (Fragment);Platelet endothelial cell adhesion molecule (Fragment);cDNA FLJ58394, highly similar to Platelet endothelial cell adhesion molecule;Platelet endothelial cell adhesion molecule;Isoform Delta12 of Platelet endothelial cell adhesion molecule;Isoform Delta13 of Platelet endothelial cell adhesion molecule;Isoform Delta14 of Platelet endothelial ce…	Q0ZCH6	0.0507984	2.24191
EH-domain containing 2, isoform CRA_a;cDNA FLJ53453, highly similar to EH-domain-containing protein 2;EH domain-containing protein 2	P02647	0.01185	2.25148
Inter-alpha (Globulin) inhibitor H2;Inter-alpha (Globulin) inhibitor H2, isoform CRA_a;Inter-alpha-trypsin inhibitor heavy chain H2;Inter-alpha-trypsin inhibitor heavy chain H2	P00450	0.00410345	2.30913
40S ribosomal protein S12	V9HWC7	0.0461449	2.31772
Glutathione S-transferase omega-1;Glutathione-dependent dehydroascorbate reductase	Q8TCD0	0.0192077	2.34459
IGL c3464_light_IGKV3-15_IGKJ3 (Fragment)	A0A5C2GIQ7	0.027009	2.3559
Histone H2A type 2-C;Histone H2A type 2-A	Q6N030	0.0499886	2.58704
Phosphoglycerate kinase 1;Phosphoglycerate kinase	V9HWA9	0.00607621	2.80931
Talin-1	P01859	0.0214486	2.82652
Profilin-1	P0C0L4	0.0203366	2.85498
Complement C3;C3-beta-c	P02675	0.00251653	2.87343
IGL c232_light_IGKV2-30_IGKJ2 (Fragment);IGL c2606_light_IGKV2-30_IGKJ1 (Fragment)	A0A5C2GF00	0.0377319	3.29014
Filamin-A;Isoform 2 of Filamin-A	P27169	0.0355444	3.38921
EGF containing fibulin-like extracellular matrix protein 1 isoform 1 (Fragment);cDNA FLJ77823, highly similar to Homo sapiens EGF-containing fibulin-like extracellular matrix protein 1, transcript variant 3, mRNA;EGF-containing fibulin-like extracellular matrix protein 1;Isoform 2 of EGF-containing fibulin-like extracellular matrix protein 1;Isoform 4 of EGF-containing fibulin-like extracellular …	P02679	0.00175457	3.9441
Elongation factor 1-alpha;Elongation factor 1-alpha;Elongation factor 1-alpha (Fragment);Tr-type G domain-containing protein;Elongation factor 1-alpha;Tr-type G domain-containing protein;Tr-type G domain-containing protein;Elongation factor 1-alpha;Elongation factor 1-alpha;Elongation factor 1-alpha;Elongation factor 1-alpha;Elongation factor 1-alpha;Elongation factor 1-alpha 1;Elongation factor …	P13797	0.00472054	4.06919
Periostin, osteoblast specific factor, isoform CRA_c;Periostin;Periostin isoform thy6;Periostin;Isoform 3 of Periostin;Isoform 5 of Periostin	Q5W0X3	0.0032389	4.20352
Alpha-2-macroglobulin	P02671	0.00500827	4.43073
Prothymosin alpha;Prothymosin alpha;Isoform 2 of Prothymosin alpha;Prothymosin alpha;Prothymosin alpha;Prothymosin alpha;Prothymosin, alpha;PTMA protein (Fragment);Prothymosin alpha protein;Prothymosin, alpha;Uncharacterized protein	D0PNI1	0.00246325	4.49294
VCAN protein	Q9GZL9	0.0272938	4.61468
Coagulation factor XIII A chain	P01023	0.00380839	4.68277
Myotrophin	Q13404	0.00265979	4.89295
WD repeat-containing protein 1;Epididymis secretory protein Li 52	P00738	0.00156168	5.27149
Alpha-2-HS-glycoprotein	P02775	0.0191034	5.75789
Glutathione S-transferase P;GST class-pi	P0DOX7	0.0222041	5.84884
AT-rich interactive domain-containing protein 1B (Fragment);AT-rich interactive domain-containing protein 1B (Fragment);AT-rich interactive domain-containing protein 1B;AT-rich interactive domain-containing protein 1B;AT-rich interactive domain-containing protein 1B;AT-rich interactive domain-containing protein 1B;AT-rich interactive domain-containing protein 1B (Fragment);AT-rich interactive dom…	A0A1S5UZ39	0.0384218	6.20036
Actin-related protein 2/3 complex subunit 4;ARPC4-TTLL3 readthrough (Fragment);Actin-related protein 2/3 complex subunit 4;Isoform 3 of Actin-related protein 2/3 complex subunit 4	H7BZJ3	0.0453128	6.44361
Rheumatoid factor D5 light chain (Fragment)	P63000	0.0433862	6.57502
Protein S100-A6	P07996	0.0311845	6.74639
Hemoglobin subunit alpha	P01861	0.0408364	7.08066
Anti-staphylococcal enterotoxin E variable region lambda chain (Fragment);IGLV6-57*01_S3163 (Fragment);IgL_IGLV6-57 (Fragment);IGL c178_light_IGLV6-57_IGLJ7 (Fragment);IGL c429_light_IGLV6-57_IGLJ3 (Fragment);IGL c484_light_IGLV6-57_IGLJ3 (Fragment);IGL c176_light_IGLV6-57_IGLJ3 (Fragment);IGL c892_light_IGLV6-57_IGLJ2 (Fragment);IGL c1412_light_IGLV6-57_IGLJ3 (Fragment);IGL c275_light_IGLV6-57_I…	Q9UP60	0.00021678	7.11947
Cathepsin Z	A0N071	0.00803097	7.57004
Immunoglobulin kappa light chain	P12429	0.0154667	8.41122
Microfibrillar-associated protein 2, isoform CRA_d;Microfibrillar-associated protein 2;Isoform A' of Microfibrillar-associated protein 2;Isoform B of Microfibrillar-associated protein 2	P61158	0.0462189	9.33449
IG c924_heavy_IGHV3-30_IGHD6-19_IGHJ4 (Fragment)	V9HW80	0.0246243	9.77027
Carbonic anhydrase 1;Carbonic anhydrase	P01871	0.00226185	10.3662
Thrombospondin-2	A0A5C2FUQ4	0.0252329	11.1278
G-gamma globin Paulinia variant;Globin B2;Hemoglobin subunit gamma-2;Hemoglobin gamma-G (Fragment)	P68871	0.0268438	14.0167
IgK_IGKV1-39 (Fragment)	A0A5C2FVX6	0.00039187	14.4092
Ig heavy chain variable region (Fragment)	A0A385HW21	0.024229	16.7841
Tetraspanin;Tetraspanin;Tetraspanin;Tetraspanin;Tetraspanin (Fragment);Tetraspanin (Fragment);Tetraspanin (Fragment);CD81 antigen	P11279	0.00525437	17.0009
IGH c3626_heavy_IGHV3-23_IGHD2-2_IGHJ4 (Fragment)	Q4VB24	0.000862382	17.3275
Keratin, type I cytoskeletal 9	Q6EZE9	0.0226526	22.9067
Retinal dehydrogenase 1;Epididymis luminal protein 9;Aldehyde dehydrogenase 1 family, member A1, isoform CRA_a	P00915	0.00488243	25.4488
Prostacyclin synthase;Prostacyclin synthase (Fragment);Prostacyclin synthase	Q6GMW4	0.0265094	28.4754
60S acidic ribosomal protein P2	V9HWJ7	0.00749362	38.5941
MORC family CW-type zinc finger protein 4;Isoform 2 of MORC family CW-type zinc finger protein 4;Isoform 3 of MORC family CW-type zinc finger protein 4	Q9UK54	0.0253908	44.4097
Arp2/3 complex 34 kDa subunit;Actin-related protein 2/3 complex subunit 2;Arp2/3 complex 34 kDa subunit;Arp2/3 complex 34 kDa subunit	P27105	0.00489651	51.1627
Microfibrillar-associated protein 4, isoform CRA_a;Microfibril-associated glycoprotein 4;Microfibril-associated glycoprotein 4;Isoform 2 of Microfibril-associated glycoprotein 4	U3KQK0	0.00662787	55.668
Apolipoprotein H (Fragment)	P00734	0.050209	70.2212
Kruppel-associated box protein	P05109	5.22744e-05	80.3506
Complement component C9	Q99536	0.015924	80.5904
EGF-containing fibulin-like extracellular matrix protein 2, isoform CRA_a;cDNA, FLJ96160, highly similar to Homo sapiens EGF-containing fibulin-like extracellular matrix protein 2 (EFEMP2), mRNA;EGF-containing fibulin-like extracellular matrix protein 2;EGF-containing fibulin-like extracellular matrix protein 2;EFEMP2 protein;Mutant p53 binding protein 1 (MBP1);Fibulin-like extracellular matrix p…	Q53HV6	0.0517616	80.9812
Apolipoprotein D (Fragment);Apolipoprotein D	Q9H299	0.00593521	90.6823
Acyl-peptide hydrolase;Acylamino-acid-releasing enzyme (Fragment);Acylamino-acid-releasing enzyme	P02730	0.00337648	138.588
Fructose-bisphosphate aldolase A;Fructose-bisphosphate aldolase	P06702	0.000306361	153.933
Septin;Septin 10, isoform CRA_c;cDNA FLJ59501, highly similar to Septin-10;Septin-10 (Fragment);Septin;Septin-10;Septin-10;Septin-10;Isoform 2 of Septin-10;Isoform 3 of Septin-10	P84243	0.0150772	182.025
IG c259_light_IGLV1-40_IGLJ1 (Fragment)	A2NKM6	0.0265289	351.861
Actin, alpha 2, smooth muscle, aorta;Actin, aortic smooth muscle	P01591	0.0156942	360
Isoform 4 of Tumor necrosis factor alpha-induced protein 8	P00739	0.0481315	360
WD repeat-containing protein 97;Isoform 2 of WD repeat-containing protein 97;WD repeat-containing protein 97	V9HW48	0.0139693	360
Rho GDP dissociation inhibitor (GDI) beta, isoform CRA_a;cDNA, FLJ92068, highly similar to Homo sapiens Rho GDP dissociation inhibitor (GDI) beta (ARHGDIB),mRNA;Rho GDP-dissociation inhibitor 2 (Fragment);Rho GDP-dissociation inhibitor 2 (Fragment);Rho GDP-dissociation inhibitor 2	P18564	0.0468487	360
Protein FAM200A (Fragment);Protein FAM200A	O75563	0.0493283	360
Creatine kinase (Fragment);Creatine kinase;Creatine kinase (Fragment);Creatine kinase (Fragment);Creatine kinase B-type;Creatine kinase;Creatine kinase	Q6IB71	0.0260318	360
IG c855_light_IGKV3D-15_IGKJ5 (Fragment)	A0A7I8V7F0	0.0387182	360
Cytochrome b-245 beta polypeptide isoform 1 (Fragment);cDNA FLJ60919, highly similar to Cytochrome b-245 heavy chain;cDNA FLJ50260, highly similar to Cytochrome b-245 heavy chain;Cytochrome b-245 heavy chain	Q6IB58	0.0343106	360
Annexin;Annexin;Annexin A11;Isoform 2 of Annexin A11;Annexin	Q96AP7	0.0394159	360
Catalase	Q9UPN3	0.0519212	360
EGF-like repeat and discoidin I-like domain-containing protein 3;Isoform 2 of EGF-like repeat and discoidin I-like domain-containing protein 3	P00488	0.0168723	360
IgG H chain	P50552	0.0388482	360
Carcinoembryonic antigen-related cell adhesion molecule 5;Carcinoembryonic antigen-related cell adhesion molecule 5;Carcinoembryonic antigen-related cell adhesion molecule 5;Isoform 2 of Carcinoembryonic antigen-related cell adhesion molecule 5;Carcinoembryonic antigen-related cell adhesion molecule 1;Isoform 10 of Carcinoembryonic antigen-related cell adhesion molecule 1;Isoform 11 of Carcinoemb…	Q59G88	0.0361303	360
IGL c971_light_IGKV3-20_IGKJ4 (Fragment);IGL c310_light_IGKV3-20_IGKJ2 (Fragment);IG c990_light_IGKV3D-20_IGKJ4 (Fragment)	A0A5C2GIC6	0.0466761	360
Ras homolog gene family, member U, isoform CRA_a;Rho-related GTP-binding protein RhoU	Q6ZMU0	0.0359827	360
IGH c2912_heavy_IGHV1-24_IGHD3-9_IGHJ4 (Fragment)	P22894	0.0448349	360
Pancreas transcription factor 1 subunit alpha (Fragment)	A0A2U8J986	0.0497723	360
Stomatin, isoform CRA_a;cDNA FLJ61192, highly similar to Erythrocyte band 7 integral membrane protein;cDNA FLJ52062, highly similar to Erythrocyte band 7 integral membrane protein;Stomatin	P52566	0.0053878	360
Truncated beta globin	B7Z5A7	0.0340392	360
Retinol-binding protein 4;Retinol-binding protein	P11215	0.00323683	360
MHC class I antigen;MHC class I antigen (Fragment);MHC class I antigen (Fragment);MHC class I antigen (Fragment);MHC class I antigen (Fragment);MHC class I antigen (Fragment);MHC class I antigen (Fragment);MHC class I antigen (Fragment);MHC class I antigen (Fragment);MHC class I antigen (Fragment);MHC class I antigen (Fragment);MHC Class I antigen (Fragment);MHC class I antigen;HLA class I antige…	Q8TAA3	0.0367705	360
Matrix metalloproteinase-9	V9HW35	0.0141031	360
Tropomyosin alpha-1 chain	P14770	0.0532081	360
Splicing factor 4, isoform CRA_a;Splicing factor 4;cDNA FLJ75478, highly similar to Homo sapiens splicing factor 4 (SF4), transcript variant a, mRNA;SURP and G-patch domain-containing protein 1	P35754	0.0279799	360
Mutant hemoglobin subunit alpha 2	A0A5C2G2D7	0.0457165	360
Tropomyosin 3 isoform 1 (Fragment);cDNA, FLJ96568, highly similar to Homo sapiens tropomyosin 3 (TPM3), mRNA;Isoform 2 of Tropomyosin alpha-3 chain	P60900	0.00203198	360
A-gamma globin Osilo variant	V9HWH6	0.0371593	360
Histone H2A;Core histone macro-H2A.1;Isoform 1 of Core histone macro-H2A.1;Isoform 3 of Core histone macro-H2A.1	J3KN67	0.0528009	360
Antibacterial peptide FALL-39;Antibacterial peptide FALL-39;Cathelicidin antimicrobial peptide	P05107	0.0365219	360
Testis secretory sperm-binding protein Li 236P;Dihydropteridine reductase;Dihydropteridine reductase;Dihydropteridine reductase;Dihydropteridine reductase;Isoform 2 of Dihydropteridine reductase	P59190	0.0377256	360
Adenylate kinase 2, mitochondrial;Nucleoside-diphosphate kinase;Nucleoside-diphosphate kinase;Adenylate kinase 2, mitochondrial;Adenylate kinase 2, mitochondrial;Isoform 2 of Adenylate kinase 2, mitochondrial;Isoform 5 of Adenylate kinase 2, mitochondrial;Isoform 6 of Adenylate kinase 2, mitochondrial	V9HWI1	0.0105069	360
Ras suppressor protein 1;Isoform 2 of Ras suppressor protein 1;RSU1 protein (Fragment)	Q56G89	0.0238916	360
Flavin reductase (NADPH);Flavin reductase (NADPH);Epididymis secretory protein Li 10	P16930	0.0194235	360
IG c177_heavy_IGHV4-4_IGHD6-6_IGHJ4 (Fragment)	P05106	0.0236417	360
IGH c182_heavy__IGHV1-69_IGHD3-16_IGHJ4 (Fragment);IGH c262_heavy__IGHV1-2_IGHD6-19_IGHJ3 (Fragment);IGH c447_heavy__IGHV1-69_IGHD3-16_IGHJ4 (Fragment);IG c1148_heavy_IGHV1-2_IGHD2-15_IGHJ6 (Fragment);IG c34_heavy_IGHV1-18_IGHD4-17_IGHJ4 (Fragment);IG c1227_heavy_IGHV1-18_IGHD4-23_IGHJ4 (Fragment);IGH + IGL c637_heavy_IGHV1-69_IGHD3-22_IGHJ6 (Fragment);IGH + IGL c639_heavy_IGHV1-69_IGHD1-7_IGHJ3 …	A0A5C2GQB5	0.0313621	360
Myeloperoxidase;Isoform H14 of Myeloperoxidase;Isoform H7 of Myeloperoxidase	P20160	0.00163614	360
IGL c731_light_IGKV3-20_IGKJ3 (Fragment);IGL c1082_light_IGKV3-20_IGKJ3 (Fragment);IGL c1110_light_IGKV3-20_IGKJ3 (Fragment);IGL c2202_light_IGKV3-15_IGKJ2 (Fragment);IGL c1570_light_IGKV3-15_IGKJ1 (Fragment);IGL c2878_light_IGKV3-15_IGKJ1 (Fragment);IGL c2749_light_IGKV3-15_IGKJ2 (Fragment);IGL c4138_light_IGKV3-15_IGKJ3 (Fragment);IGL c1799_light_IGKV3-15_IGKJ2 (Fragment);IGH + IGL c66_light_IG…	A0A5C2FYF4	0.023571	360
Annexin A5;Annexin	P0DOX2	0.0366666	360
Parkinson disease protein 7;Parkinson disease protein 7;Maillard deglycase	O43866	0.00210053	360
Actinin alpha 4 isoform 1 (Fragment);Alpha-actinin-4	A0A0X9UWK7	0.0237901	360
IGH c215_heavy__IGHV4-59B_IGHD4-11_IGHJ5 (Fragment);IG c198_heavy_IGHV4-61_IGHD2-2_IGHJ6 (Fragment);IG c1388_heavy_IGHV4-4_IGHD6-13_IGHJ4 (Fragment);IG c121_heavy_IGHV4-39_IGHD2-15_IGHJ4 (Fragment);IG c1161_heavy_IGHV4-34_IGHD5-18_IGHJ4 (Fragment);IGH c1363_heavy_IGHV4-39_IGHD3-10_IGHJ5 (Fragment);IGH c1406_heavy_IGHV4-39_IGHD3-9_IGHJ6 (Fragment);IGH c1179_heavy_IGHV4-34_IGHD1-26_IGHJ4 (Fragment)…	A0A5C2GV46	0.0309663	360
IGH + IGL c163_heavy_IGHV1-24_IGHD3-10_IGHJ3 (Fragment)	A0A5C2GTH5	0.0358587	360
DNA excision repair protein ERCC-6-like 2;DNA excision repair protein ERCC-6-like 2;DNA excision repair protein ERCC-6-like 2;DNA excision repair protein ERCC-6-like 2;DNA excision repair protein ERCC-6-like 2;DNA excision repair protein ERCC-6-like 2;DNA excision repair protein ERCC-6-like 2;Isoform 2 of DNA excision repair protein ERCC-6-like 2;Isoform 3 of DNA excision repair protein ERCC-6-li…	A0A5C2G6D7	0.00260329	360
Glycogen phosphorylase, brain form	P16401	0.00189409	360
L1 protein	A0A024R0K5	0.011681	360
Zinc finger, UBR1 type 1, isoform CRA_c;E3 ubiquitin-protein ligase UBR4;Isoform 2 of E3 ubiquitin-protein ligase UBR4;Isoform 3 of E3 ubiquitin-protein ligase UBR4;Isoform 4 of E3 ubiquitin-protein ligase UBR4;Isoform 6 of E3 ubiquitin-protein ligase UBR4	P16284	0.0198176	360
ADP-ribosylation factor 3, isoform CRA_b;ADP-ribosylation factor 1, isoform CRA_a;cDNA FLJ57770, moderately similar to ADP-ribosylation factor 3;Uncharacterized protein;ADP-ribosylation factor 3;Isoform 2 of ADP-ribosylation factor 3;ADP-ribosylation factor 1	P07738	0.0401118	360
IGL c1494_light_IGKV3-15_IGKJ5 (Fragment);IG c1090_light_IGKV3-15_IGKJ4 (Fragment);IG c355_light_IGKV3-15_IGKJ2 (Fragment)	A0A5C2GE03	0.0200826	360
Actin, cytoplasmic 1 (Fragment)	P49913	0.020854	360
Integrin beta;Integrin beta;Integrin beta (Fragment);Integrin beta;Integrin beta-3;Isoform Beta-3B of Integrin beta-3;Isoform Beta-3C of Integrin beta-3	A0A7S5C6B0	0.0283912	360
Frizzled-related protein 1 (Fragment);Frizzled-related protein 1;Frizzled-related protein 1;Frizzled-related protein 1 (Fragment);Secreted frizzled-related protein 3	A0A5C2FVJ0	0.0460464	360
Histone H2A;Histone H2A;Histone H2A.Z;Histone H2A.V;Isoform 2 of Histone H2A.V	A0A5C2FVQ8	0.0411277	360
Myristoylated alanine-rich C-kinase substrate	P80511	0.0111524	360
Glucose-6-phosphate isomerase (Fragment)	P02776	0.0111902	360
IGH + IGL c139_light_IGKV1D-39_IGKJ4 (Fragment)	A0A5C2GNQ0	0.00232274	360
Integrin beta;Integrin beta;Integrin beta;Integrin beta-1	A0A7S5BYW6	0.0230263	360
Histone H3.2	Q9BWU5	0.0179443	360
Peptidoglycan recognition protein 1	P08514	0.0392683	360
Platelet membrane glycoprotein Ib beta;Platelet membrane glycoprotein Ib beta;Platelet glycoprotein Ib beta chain;Isoform 2 of Platelet glycoprotein Ib beta chain	V9HWI4	0.014909	360
Ras-related protein Rab-15;Ras-related protein Rab-15;Ras-related protein Rab-15 isoform AN2;Ras-related protein Rab-15 isoform AN3;RAB15, member RAS onocogene family, isoform CRA_c;Ras-related protein Rab-15;Isoform 2 of Ras-related protein Rab-15	P04040	0.00827814	360
Truncated glycoprotein IX (Platelet);Platelet glycoprotein IX	E9PP50	0.0171282	360
Mucin 5AC, oligomeric mucus/gel-forming;Mucin-5B	;P08246	0.000501964	360
IG c1522_light_IGKV3-20_IGKJ1 (Fragment)	A0A7S5C300	0.00461128	360
IG c323_heavy_IGHV4-39_IGHD3-9_IGHJ4 (Fragment);Immunglobulin heavy chain variable region (Fragment)	A0A5C2GYI3	0.0073019	360
Phosphoglycerate mutase;cDNA FLJ40459 fis, clone TESTI2041800, highly similar to BISPHOSPHOGLYCERATE MUTASE;Bisphosphoglycerate mutase	Q5T4S7-6	0.00573983	360
Integrin beta;Integrin beta;Integrin beta;Integrin beta;Integrin beta-6;Isoform 2 of Integrin beta-6	P07359	0.0116826	360
6-phosphogluconolactonase;6-phosphogluconolactonase;6-phosphogluconolactonase (Fragment);6-phosphogluconolactonase	P13224	0.0152729	360
Collagen alpha-3(VI) chain (Fragment)	Q9UNL6	0.00241746	360
Src kinase-associated phosphoprotein 2	P05164	0.00193714	360
IGH + IGL c205_heavy_IGHV3-48_IGHD5-24_IGHJ1 (Fragment)	A0A5C2GXP5	0.0107743	360
Mutant hemoglobin subunit alpha 2	A0A5C2FTM7	0.00297418	360
Zinc finger protein 28 (Fragment);Zinc finger protein 28 (Fragment);Zinc finger protein 28;Isoform 2 of Zinc finger protein 28	E9LUX2	0.0190056	360
Sarcolemmal membrane-associated protein;Sarcolemmal membrane-associated protein (Fragment);cDNA FLJ60222, highly similar to Homo sapiens sarcolemma associated protein (SLMAP), mRNA;Sarcolemmal membrane-associated protein (Fragment);Sarcolemmal membrane-associated protein (Fragment);Sarcolemmal membrane-associated protein;Isoform 2 of Sarcolemmal membrane-associated protein;Isoform 3 of Sarcolemma…	A0A5C2GS87	0.00276072	360
[Histone H3]-trimethyl-L-lysine(9) demethylase;[Histone H3]-trimethyl-L-lysine(9) demethylase;[Histone H3]-trimethyl-L-lysine(9) demethylase;Lysine-specific demethylase 4B (Fragment);Lysine-specific demethylase 4B;Isoform 2 of Lysine-specific demethylase 4B	P06753	0.017705	360
Ubiquitin-conjugating enzyme E2 variant 1;Isoform 6 of Ubiquitin-conjugating enzyme E2 variant 1	Q6ZNC2	0.00168558	360
Cofilin, non-muscle isoform (Fragment)	K4EN30	0.0174768	360
Flotillin (Fragment);Flotillin (Fragment);Flotillin (Fragment);Flotillin (Fragment);Flotillin (Fragment);Flotillin (Fragment);Flotillin-1;Isoform 2 of Flotillin-1;Flotillin (Fragment);Flotillin;Flotillin	A0A1W2PR29	0.000551009	360
IGL c1694_light_IGKV1-39_IGKJ1 (Fragment);IGL c815_light_IGKV1D-39_IGKJ3 (Fragment);IGL c1365_light_IGKV1-17_IGKJ4 (Fragment);IGL c2444_light_IGKV1-39_IGKJ1 (Fragment);IGL c2831_light_IGKV1D-39_IGKJ4 (Fragment);IGL c53_light_IGKV1-12_IGKJ2 (Fragment);IGL c2770_light_IGKV1-39_IGKJ4 (Fragment);IGL c3247_light_IGKV1-9_IGKJ4 (Fragment);IGL c164_light_IGKV1-5_IGKJ1 (Fragment);IGL c3807_light_IGKV1D-39…	A0A5C2GIW7	0.0408295	360
Hemoglobin alpha 1 (Fragment)	Q86YQ4	0.027496	360
Lactotransferrin;cDNA, FLJ79229, highly similar to Lactotransferrin;Lactotransferrin (Fragment);Lactotransferrin;Lactotransferrin;Isoform DeltaLf of Lactotransferrin;Lactotransferrin	A0A2S1CVU8	0.00366223	360

## Sheet: (c) Complicated vs Atheroma
Table S3. Differentially expressed proteins (by unpaired t-tests, p < 0.05; fold change ≥ 2) from DIA dataset between (c) C versus A group
Total differentially expressed proteins	213
Downregulated	89
Upregulated	124
Protein Description	Uni Prot ID	t-test p value	Fold change Complicated/Atheroma
Isoform 3 of Tropomyosin beta chain	P0CG39	0.0228097	-300
PDZ and LIM domain protein 7;Isoform 2 of PDZ and LIM domain protein 7	V9HVZ7	0.0200591	-300
Nicotinamide phosphoribosyltransferase	Q06828	0.0119207	-300
CD44 antigen (Fragment);CD44 antigen;CD44 antigen;CD44 antigen;CD44 antigen (Fragment);CD44 antigen (Fragment);CD44 antigen (Fragment);CD44 antigen (Fragment);CD44 antigen;CD44 antigen (Fragment);CD44 antigen (Fragment);CD44 antigen (Fragment);CD44 antigen;Isoform 10 of CD44 antigen;Isoform 11 of CD44 antigen;Isoform 12 of CD44 antigen;Isoform 13 of CD44 antigen;Isoform 14 of CD44 antigen;Isoform…	Q53HP2	0.0463828	-300
Haptoglobin-related protein	P01036	0.0480151	-300
Histone H3;Histone H3;Histone H3 (Fragment);Histone H3.3	P04196	0.0274233	-300
Cysteine and glycine-rich protein 2, isoform CRA_a;Cysteine and glycine-rich protein 2;Cysteine and glycine-rich protein 2	P00325	0.0102994	-300
14-3-3 protein beta/alpha;Isoform Short of 14-3-3 protein beta/alpha;Epididymis secretory protein Li 1	Q6FHG6	0.000408774	-300
IG c1583_light_IGKV2D-28_IGKJ2 (Fragment)	V9HW43	0.00405102	-300
Galectin-3-binding protein (Fragment);Galectin-3-binding protein;Galectin-3-binding protein	P01594	0.0431242	-300
Tropomyosin 1 (Alpha) isoform 4;Isoform 3 of Tropomyosin alpha-1 chain	F2RM37	0.0294189	-300
Heparin cofactor 2;Serpin peptidase inhibitor, clade D (Heparin cofactor), member 1	P07357	0.0206142	-300
Isoform 2 of Gelsolin	P07360	0.0202164	-300
Helix-destabilizing protein;Helix-destabilizing protein;Helix-destabilizing protein;Helix-destabilizing protein;Helix-destabilizing protein;Helix-destabilizing protein;Helix-destabilizing protein;Helix-destabilizing protein;Helix-destabilizing protein (Fragment);Helix-destabilizing protein (Fragment);Helix-destabilizing protein;Heterogeneous nuclear ribonucleoprotein A1;Isoform A1-A of Heterogene…	P60033	0.0203168	-300
Dolichyl-diphosphooligosaccharide--protein glycosyltransferase subunit 2;Dolichyl-diphosphooligosaccharide--protein glycosyltransferase subunit 2 (Fragment);Dolichyl-diphosphooligosaccharide--protein glycosyltransferase subunit 2;Isoform 2 of Dolichyl-diphosphooligosaccharide--protein glycosyltransferase subunit 2;Dolichyl-diphosphooligosaccharide--protein glycosyltransferase subunit 2 (Fragment)…	Q92743	0.00796621	-300
Immunoglobulin heavy constant gamma 4 (Fragment);Immunoglobulin heavy constant gamma 4	P12110	0.0318506	-300
Tetraspanin;Tetraspanin;Tetraspanin;Tetraspanin;Tetraspanin;Tetraspanin (Fragment);Tetraspanin (Fragment);CD151 antigen;Tetraspanin (Fragment)	P08572	0.01395	-300
Sorting nexin 10, isoform CRA_b;Sorting nexin-10;Sorting nexin 10, isoform CRA_a;Sorting nexin-10 (Fragment);Sorting nexin 10, isoform CRA_c;Uncharacterized protein SNX10 (Fragment);Sorting nexin 10;Sorting nexin-10;Isoform 2 of Sorting nexin-10	P02745	0.00811913	-300
Peptidyl-prolyl cis-trans isomerase;Peptidyl-prolyl cis-trans isomerase A;Peptidyl-prolyl cis-trans isomerase	P23142	0.037779	-300
Parathymosin	Q5NV88	0.050174	-300
Scavenger receptor cysteine-rich type 1 protein M130;CD163 antigen, isoform CRA_a;CD163 antigen, isoform CRA_b;Scavenger receptor cysteine-rich type 1 protein M130;Scavenger receptor cysteine-rich type 1 protein M130;Isoform 2 of Scavenger receptor cysteine-rich type 1 protein M130;Isoform 3 of Scavenger receptor cysteine-rich type 1 protein M130;Isoform 4 of Scavenger receptor cysteine-rich type…	P39060	0.0189404	-300
Serpin peptidase inhibitor, clade A (Alpha-1 antiproteinase, antitrypsin), member 10, isoform CRA_b;Protein Z-dependent protease inhibitor;Protein Z-dependent protease inhibitor	A0A024R825	0.042421	-300
Cathepsin D	Q5SRT3	0.011448	-300
Testicular secretory protein Li 7;Dihydropyrimidinase-related protein 3;Isoform LCRMP-4 of Dihydropyrimidinase-related protein 3;DPYSL3 protein;Dihydropyrimidinase-like 3	P49908	0.0429257	-300
Glutathione peroxidase;Glutathione peroxidase 3	A0A0G2JRQ6	0.0240534	-300
C-reactive protein	P03973	0.0496954	-300
Laminin subunit alpha-5	V9HW83	0.0383479	-300
Collagen, type XVIII, alpha 1, isoform CRA_d;Collagen, type XVIII, alpha 1, isoform CRA_b;Collagen alpha-1(XVIII) chain;Isoform 2 of Collagen alpha-1(XVIII) chain;Isoform 3 of Collagen alpha-1(XVIII) chain	Q99715	0.01076	-300
Melanoma cell adhesion molecule, isoform CRA_a;cDNA FLJ78619, highly similar to Homo sapiens melanoma cell adhesion molecule (MCAM), mRNA;cDNA, FLJ92775, highly similar to Homo sapiens melanoma cell adhesion molecule (MCAM), mRNA;cDNA FLJ46477 fis, clone THYMU3025118, highly similar to Cell surface glycoprotein MUC18;Cell surface glycoprotein MUC18	Q96S97	0.0150435	-300
Transforming growth factor-beta-induced protein ig-h3 (Fragment);Transforming growth factor-beta-induced protein ig-h3	Q9BV61	0.0461134	-300
IG c510_light_IGKV3-11_IGKJ5 (Fragment)	P05556	0.0401624	-300
Heat shock protein beta-1;Heat shock protein beta-1;Heat shock 27 kDa protein	V9HWC6	0.0121358	-300
IGL c2398_light_IGLV3-19_IGLJ1 (Fragment)	A0A5C2GL90	0.025599	-300
Aquaporin-1;Aquaporin-1;Aquaporin-1 (Fragment);Aquaporin-1;Aquaporin-1;Aquaporin-1;Aquaporin-1;Aquaporin-1;Aquaporin-1;Aquaporin-1;Ubiquitin carboxyl-terminal hydrolase MINDY (Fragment);Aquaporin-1	P02746	0.0514129	-300
RAP1B, member of RAS oncogene family, isoform CRA_a;Ras-related protein Rap-1b;Isoform 2 of Ras-related protein Rap-1b;Isoform 3 of Ras-related protein Rap-1b	Q16270	0.0177362	-300
Collagen alpha-2(I) chain;Collagen type I alpha 2 isoform 1 (Fragment);Collagen, type I, alpha 2, isoform CRA_c;Collagen alpha-2(I) chain	P12109	0.0180473	-300
Adipocyte-type fatty acid-binding protein;Fatty acid-binding protein, adipocyte	9HWA6	0.0252504	-300
LTBP1 protein;Latent-transforming growth factor beta-binding protein 1;Latent-transforming growth factor beta-binding protein 1;Latent-transforming growth factor beta-binding protein 1;Isoform Short of Latent-transforming growth factor beta-binding protein 1;Isoform 3 of Latent-transforming growth factor beta-binding protein 1;Isoform 4 of Latent-transforming growth factor beta-binding protein 1;…	Q6FHM2	0.0229409	-300
Transgelin	Q13784	0.045038	-300
Serum amyloid A-1 protein	Q6IRT1	0.0242807	-300
Isoform 2 of Tropomyosin alpha-4 chain	Q05707	0.00921693	-300
Biglycan;Biglycan;Biglycan;Biglycan;Biglycan (Fragment)	A8K3K1	0.0167183	-300
Fibulin-1	P27348	0.0232111	-300
Fatty acid-binding protein 1;Fatty acid-binding protein, liver;Fatty acid-binding protein 1 (Fragment);Fatty acid-binding protein 1 (Fragment)	P10643	0.00628157	-300
Histone H4	Q9BVC6	0.0383383	-300
Serpin peptidase inhibitor, clade E (Nexin, plasminogen activator inhibitor type 1), member 2, isoform CRA_a;Serpin peptidase inhibitor, clade E (Nexin, plasminogen activator inhibitor type 1), member 2, isoform CRA_b;cDNA FLJ51896, highly similar to Glia-derived nexin;Glia-derived nexin;Isoform 2 of Glia-derived nexin;Isoform 3 of Glia-derived nexin	P00387	0.0268284	-300
Protein disulfide-isomerase A6;Protein disulfide-isomerase A6;Isoform 2 of Protein disulfide-isomerase A6;Isoform 3 of Protein disulfide-isomerase A6;Isoform 4 of Protein disulfide-isomerase A6;Isoform 5 of Protein disulfide-isomerase A6	Q59F15	0.00402741	-300
Nucleophosmin (Fragment);Nucleophosmin (Fragment);Testicular tissue protein Li 128;Nucleophosmin;Nucleophosmin;Nucleophosmin;Nucleophosmin;Nucleophosmin;Nucleophosmin;Nucleophosmin;Nucleophosmin;Nucleophosmin;Nucleophosmin;Isoform 2 of Nucleophosmin;Isoform 3 of Nucleophosmin	X6RA14	0.0109955	-300
Eukaryotic translation initiation factor 3 subunit J;Eukaryotic translation initiation factor 3 subunit J;Isoform 2 of Eukaryotic translation initiation factor 3 subunit J;Isoform 3 of Eukaryotic translation initiation factor 3 subunit J	Q9UBX5	0.018	-300
MS-D4 heavy chain variable region (Fragment);IGH c234_heavy__IGHV5-51_IGHD5-12_IGHJ6 (Fragment);IGH + IGL c449_heavy_IGHV5-51_IGHD2-2_IGHJ3 (Fragment);IGH + IGL c539_heavy_IGHV5-51_IGHD4-17_IGHJ3 (Fragment);IG c1313_heavy_IGHV5-51_IGHD3-22_IGHJ3 (Fragment);IG c292_heavy_IGHV5-51_IGHD4-17_IGHJ5 (Fragment);IG c423_heavy_IGHV5-51_IGHD3-22_IGHJ4 (Fragment);IG c657_heavy_IGHV5-51_IGHD3-22_IGHJ4 (Fragm…	Q8IXW6	0.0271511	-300
Delta globin;Hemoglobin subunit delta	Q15113	0.044893	-300
Thymidine phosphorylase;Thymidine phosphorylase (Fragment);Thymidine phosphorylase;Thymidine phosphorylase;Isoform 2 of Thymidine phosphorylase	B3KQE9	0.0419406	-300
tigen (Fragment);MHC class I antigen (Fragment);MHC class I antigen;MHC class I protein;MHC class I antigen;MHC class I antigen (Fragment);MHC class I antigen (Fragment);MHC class I antigen;MHC class I antigen;MHC class I antigen (Fragment);MHC class I antigen;MHC class I antigen;MHC class I antigen (Fragment);MHC class I antigen (Fragment);MHC class I antigen (Fragment);MHC class I antigen;MHC c…	P55083	0.0517533	-300
IGL c336_light_IGLV3-25_IGLJ3 (Fragment);IGL c1015_light_IGLV3-25_IGLJ1 (Fragment);IGL c1085_light_IGLV3-25_IGLJ1 (Fragment);IGL c3286_light_IGLV3-25_IGLJ2 (Fragment);IGL c310_light_IGLV3-25_IGLJ3 (Fragment);IGH + IGL c22_light_IGLV3-25_IGLJ1 (Fragment);IG c760_light_IGLV3-25_IGLJ2 (Fragment);IG c557_light_IGLV3-25_IGLJ2 (Fragment);IG c1197_light_IGLV3-25_IGLJ2 (Fragment);IG c1113_light_IGLV3-25_…	A0A5C2GDX1	0.045183	-300
Collagen alpha-1(XIV) chain;Isoform 2 of Collagen alpha-1(XIV) chain	Q32Q10	0.025236	-300
Complement factor H-related protein 1	Q15124	0.017049	-300
Endoplasmin;Endoplasmin;Endoplasmin;Endoplasmin;Endoplasmin;Epididymis secretory sperm binding protein;Epididymis luminal protein 35	A0A7S5BZN0	0.0118492	-300
Plasminogen	Q5JYR7	0.036156	-300
75 kDa glucose-regulated protein;75 kDa glucose-regulated protein;75 kDa glucose-regulated protein;Stress-70 protein, mitochondrial;75 kDa glucose-regulated protein;cDNA FLJ51811, highly similar to Stress-70 protein, mitochondrial;cDNA FLJ51903, highly similar to Stress-70 protein, mitochondrial;75 kDa glucose-regulated protein;75 kDa glucose-regulated protein;Heat shock 70kDa protein 9B (Mortali…	Q71UI9	0.0209413	-300
Histone H1.5	P25398	0.0518136	-300
Keratin, type II cytoskeletal 8 (Fragment);Keratin, type II cytoskeletal 8 (Fragment)	Q504U3	0.023419	-300
Annexin;Annexin;Annexin;Annexin;Annexin;Annexin A7;Isoform 2 of Annexin A7;Annexin (Fragment)	Q59EF6	0.0406339	-300
Fragment);MHC class I antigen (Fragment);Leucocyte antigen B (Fragment);Leucocyte antigen B (Fragment);Leucocyte antigen B (Fragment);Leucocyte antigen B (Fragment);MHC class I antigen (Fragment);MHC class I antigen (Fragment);MHC class I antigen (Fragment);MHC class I antigen (Fragment);MHC class I antigen (Fragment);MHC class I antigen (Fragment);MHC class I antigen (Fragment);MHC class I antig…	P10301	0.0492352	-300
Cytokeratin-1	J3QS93	0.0384475	-300
EH domain-containing protein 1;EH-domain containing 1, isoform CRA_b;cDNA FLJ55166, highly similar to EH-domain-containing protein 1;EH domain-containing protein 1 (Fragment);EH domain-containing protein 1;EH domain-containing protein 3	A0A024R693	0.0393415	-300
Proteinase 3 (Serine proteinase, neutrophil, Wegener granulomatosis autoantigen), isoform CRA_a;Myeloblastin;Myeloblastin	D9YZV5	0.0311729	-300
Actin-like protein 3;Actin-related protein 3	Q16527	0.035057	-300
Serotransferrin;Beta-1 metal-binding globulin (Fragment)	Q8IVC0	0.0516045	-272.365
Lipocalin 1 (Tear prealbumin), isoform CRA_a;Lipocalin-1;Putative lipocalin 1-like protein 1	Q14956	0.0508507	-97.618
T-complex protein 1 subunit eta;T-complex protein 1 subunit eta;T-complex protein 1 subunit eta (Fragment);T-complex protein 1 subunit eta;T-complex protein 1 subunit eta;Isoform 3 of T-complex protein 1 subunit eta;Isoform 4 of T-complex protein 1 subunit eta	P12111	0.0208989	-35.5741
Myb-related protein B;Isoform 2 of Myb-related protein B	P13671	0.0231913	-25.4338
Antileukoproteinase	V9HW31	0.0139576	-19.0801
Laminin, gamma 1 (Formerly LAMB2), isoform CRA_a;Laminin subunit gamma-1	A0A024RAB6	0.0158224	-17.2184
Apolipoprotein C-III	Q53FI4	0.013798	-15.3056
Beta-1 metal-binding globulin	P19827	0.0219897	-11.7614
IGH c444_heavy_IGHV3-33_IGHD5-24_IGHJ6 (Fragment)	Q5T985	0.00690314	-9.50569
Fructose-bisphosphate aldolase;Fructose-bisphosphate aldolase;Fructose-bisphosphate aldolase;Fructose-bisphosphate aldolase;Fructose-bisphosphate aldolase C	P02748	0.0464745	-7.49968
Immunoglobulin heavy constant gamma 2 (Fragment);Immunoglobulin heavy constant gamma 2	P35555	0.0493432	-6.10405
Insulin-like growth factor binding protein 7, isoform CRA_a (Fragment);Insulin-like growth factor-binding protein 7;Isoform 2 of Insulin-like growth factor-binding protein 7	P02766	0.0375375	-4.95261
Ig-like domain-containing protein (Fragment);IGL c561_light_IGKV1D-13_IGKJ1 (Fragment);IGL c224_light_IGKV1D-13_IGKJ4 (Fragment);IGL c639_light_IGKV1-9_IGKJ1 (Fragment);IGL c592_light_IGKV1D-13_IGKJ1 (Fragment);IGL c911_light_IGKV1-27_IGKJ1 (Fragment);IGL c106_light_IGKV1-9_IGKJ1 (Fragment);IGL c912_light_IGKV1D-13_IGKJ4 (Fragment);IGL c1371_light_IGKV1-27_IGKJ1 (Fragment);IGL c365_light_IGKV1D-3…	Q12805	0.00150854	-4.05955
Frizzled-related protein 1 (Fragment);Frizzled-related protein 1;Frizzled-related protein 1;Frizzled-related protein 1 (Fragment);Secreted frizzled-related protein 3	A0A5C2FVJ0	0.0409379	-3.79377
Testis tissue sperm-binding protein Li 70n;Pigment epithelium-derived factor	P02144	0.0494024	-3.64843
Tubulin alpha-4A chain;Isoform 2 of Tubulin alpha-4A chain	Q08431	0.00951844	-3.27978
Immunoglobulin J chain (Fragment);Immunoglobulin J chain	P04004	0.0114751	-3.14773
Haptoglobin	P01031	0.0487996	-3.11748
Complement component C6	P23142	0.0156705	-2.91941
Galectin;Galectin-1	P10909	0.0199754	-2.53737
Apolipoprotein B (Including Ag(X) antigen)	D2JYH4;P62736	0.0401326	-2.2681
Metallothionein;Metallothionein;Metallothionein-2;Metallothionein-1E;Metallothionein-1G;Isoform 2 of Metallothionein-1G;Metallothionein-1X;Metallothionein-1M;Metallothionein;Metallothionein	P08603	0.00249419	-2.0149
Myosin-10;Isoform 2 of Myosin-10;Isoform 3 of Myosin-10;Isoform 4 of Myosin-10;Isoform 5 of Myosin-10	P60174	0.039508	1.96892
Alpha-1-acid glycoprotein 2	P26447	0.0305635	1.97654
U3N7V6;U3PX30;U3Q010;U3R9Y1;U3RD07;U4KJ84;U4N162;U4PDP4;U4PSC0;U4Q5A9;U5TRL0;U5XVD3;U5YJH0;U5YJJ6;U5YJK1;U5YJK6;U5YJL1;U5YJL3;U5YJM7;U5YJN1;U5YJP8;U5YJQ0;U5YJQ4;U5YJQ7;U5YKC8;U5YKD2;U5YKD6;U5YKF4;U5YKF9;U5YKG4;U5YKG9;U5YME5;U5YMF0;U5YMI0;U5YMI4;U5YMI9;U5YMJ4;U5YMJ8;U5YML8;U5YMM3;U5YMM6;U5YMP4;U5YMP9;U5YMQ3;U5YMQ8;U6BM79;U6BM83;U6BM88;U6BM93;U6BM98;U6BMA2;U6BMA7;U6BMB1;U6BMB8;U6BMC2;U6BN29;U6BN32;…	V9HWK2	0.0324759	2.2317
Inter-alpha (Globulin) inhibitor H2;Inter-alpha (Globulin) inhibitor H2, isoform CRA_a;Inter-alpha-trypsin inhibitor heavy chain H2;Inter-alpha-trypsin inhibitor heavy chain H2	P00450	0.0147925	2.2972
40S ribosomal protein SA;40S ribosomal protein SA;40S ribosomal protein SA (Fragment);40S ribosomal protein SA;40S ribosomal protein SA	A0A024R462	0.0102433	2.42566
CD5 antigen-like	V9HWF4	0.00592961	2.88282
Monocyte differentiation antigen CD14	Q1462	0.0314536	3.11434
Plastin-3;Plastin-3;Isoform 2 of Plastin-3;Isoform 3 of Plastin-3	P08133	0.0042654	3.14903
Glycogen phosphorylase, brain form	P16401	0.00294403	3.20564
Cathepsin B	P06733	0.0221876	3.3513
WD repeat-containing protein 1;Epididymis secretory protein Li 52	P00738	0.00704144	3.51504
Lymphocyte cytosolic protein 1 (L-plastin), isoform CRA_a;Plastin-2;Epididymis secretory protein Li 37	P21926	0.012949	3.53095
Latent-transforming growth factor beta-binding protein 2;Latent-transforming growth factor beta-binding protein 2;Latent-transforming growth factor beta-binding protein 2;Latent transforming growth factor beta binding protein 2 variant (Fragment);Latent transforming growth factor beta binding protein 2	Q32Q12	0.0214502	3.80258
ATP synthase subunit beta, mitochondrial;ATP synthase subunit beta (Fragment);ATP synthase subunit beta	P07737	0.0147743	4.07142
Complement C5	P02741	0.0484401	4.10839
Glucosidase, alpha neutral AB, isoform CRA_b;cDNA FLJ61290, highly similar to Neutral alpha-glucosidase AB;cDNA FLJ54057, highly similar to Neutral alpha-glucosidase AB;Neutral alpha-glucosidase AB;Neutral alpha-glucosidase AB;Isoform 2 of Neutral alpha-glucosidase AB;Epididymis secretory sperm binding protein Li 164nA	P12814	0.0230084	4.19376
Keratin, type I cytoskeletal 9	Q6EZE9	0.0386198	5.08557
Serum amyloid P-component;Pentaxin	P04075	0.0282483	5.57709
Calponin (Fragment);Calponin (Fragment);Calponin;Calponin;Calponin;Calponin-2;Calponin (Fragment);Calponin (Fragment);Calponin;Calponin-2;Isoform 2 of Calponin-2	Q6FHU3	0.0293586	6.1218
Actin-related protein 2/3 complex subunit 4;ARPC4-TTLL3 readthrough (Fragment);Actin-related protein 2/3 complex subunit 4;Isoform 3 of Actin-related protein 2/3 complex subunit 4	H7BZJ3	0.0449597	6.47326
Protein AMBP	Q5TZZ9	0.0102541	6.6216
Complement C4-A	V9HWB4	0.00327989	6.9503
40S ribosomal protein S12	V9HWC7	0.0201762	7.02711
Superoxide dismutase [Cu-Zn]	V9HW21	0.0451118	7.19672
Netrin receptor DCC	O15511	0.00498063	7.59736
Phosphoglycerate mutase 1;Phosphoglycerate mutase (Fragment);Phosphoglycerate mutase (Fragment)	V9HWC0	0.00341043	8.15593
Retinal dehydrogenase 1;Epididymis luminal protein 9;Aldehyde dehydrogenase 1 family, member A1, isoform CRA_a	P00915	0.00987106	8.18252
60S acidic ribosomal protein P2	V9HWJ7	0.00684706	8.77483
Laminin subunit beta-2;S-laminin (Fragment)	V9HW56	0.0228188	8.81083
Septin;Septin 10, isoform CRA_c;cDNA FLJ59501, highly similar to Septin-10;Septin-10 (Fragment);Septin;Septin-10;Septin-10;Septin-10;Isoform 2 of Septin-10;Isoform 3 of Septin-10	P84243	0.0179985	8.90206
Elongation factor 1-alpha;Elongation factor 1-alpha;Elongation factor 1-alpha (Fragment);Tr-type G domain-containing protein;Elongation factor 1-alpha;Tr-type G domain-containing protein;Tr-type G domain-containing protein;Elongation factor 1-alpha;Elongation factor 1-alpha;Elongation factor 1-alpha;Elongation factor 1-alpha;Elongation factor 1-alpha;Elongation factor 1-alpha 1;Elongation factor …	P13797	0.000832982	9.19085
Protein S100-A6	P07996	0.0416285	10.2758
AT-rich interactive domain-containing protein 1B (Fragment);AT-rich interactive domain-containing protein 1B (Fragment);AT-rich interactive domain-containing protein 1B;AT-rich interactive domain-containing protein 1B;AT-rich interactive domain-containing protein 1B;AT-rich interactive domain-containing protein 1B;AT-rich interactive domain-containing protein 1B (Fragment);AT-rich interactive dom…	A0A1S5UZ39	0.0267855	12.0975
Cathepsin Z	A0N071	0.00600492	12.5166
Periostin, osteoblast specific factor, isoform CRA_c;Periostin;Periostin isoform thy6;Periostin;Isoform 3 of Periostin;Isoform 5 of Periostin	Q5W0X3	0.0011049	14.0671
G-gamma globin Paulinia variant;Globin B2;Hemoglobin subunit gamma-2;Hemoglobin gamma-G (Fragment)	P68871	0.0264583	17.9781
HCG40889, isoform CRA_b;Complement factor H	P60953	0.0101364	21.3245
Complement component C9	Q99536	0.0162396	23.2041
MORC family CW-type zinc finger protein 4;Isoform 2 of MORC family CW-type zinc finger protein 4;Isoform 3 of MORC family CW-type zinc finger protein 4	Q9UK54	0.0285924	31.0967
Selenoprotein P (Fragment);Selenoprotein P (Fragment);Selenoprotein P	Q9Y490	0.0320687	42.7349
VCAN protein	Q9GZL9	0.0081328	61.1533
EGF-like repeat and discoidin I-like domain-containing protein 3;Isoform 2 of EGF-like repeat and discoidin I-like domain-containing protein 3	P00488	0.0179029	83.1775
Collagen alpha-3(VI) chain (Fragment)	Q9UNL6	0.00251985	126.97
Immunoglobulin kappa light chain	P12429	0.0166818	149.28
Parkinson disease protein 7;Parkinson disease protein 7;Maillard deglycase	O43866	0.00214641	200
Apolipoprotein D (Fragment);Apolipoprotein D	Q9H299	0.00578293	200
Rho GDP dissociation inhibitor (GDI) beta, isoform CRA_a;cDNA, FLJ92068, highly similar to Homo sapiens Rho GDP dissociation inhibitor (GDI) beta (ARHGDIB),mRNA;Rho GDP-dissociation inhibitor 2 (Fragment);Rho GDP-dissociation inhibitor 2 (Fragment);Rho GDP-dissociation inhibitor 2	P18564	0.0468487	200
Protein FAM200A (Fragment);Protein FAM200A	O75563	0.0493283	200
Creatine kinase (Fragment);Creatine kinase;Creatine kinase (Fragment);Creatine kinase (Fragment);Creatine kinase B-type;Creatine kinase;Creatine kinase	Q6IB71	0.0260318	200
IG c855_light_IGKV3D-15_IGKJ5 (Fragment)	A0A7I8V7F0	0.0387182	200
Cytochrome b-245 beta polypeptide isoform 1 (Fragment);cDNA FLJ60919, highly similar to Cytochrome b-245 heavy chain;cDNA FLJ50260, highly similar to Cytochrome b-245 heavy chain;Cytochrome b-245 heavy chain	Q6IB58	0.0343106	200
Annexin;Annexin;Annexin A11;Isoform 2 of Annexin A11;Annexin	Q96AP7	0.0394159	200
Catalase	Q9UPN3	0.0519212	200
IgG H chain	P50552	0.0388482	200
Carcinoembryonic antigen-related cell adhesion molecule 5;Carcinoembryonic antigen-related cell adhesion molecule 5;Carcinoembryonic antigen-related cell adhesion molecule 5;Isoform 2 of Carcinoembryonic antigen-related cell adhesion molecule 5;Carcinoembryonic antigen-related cell adhesion molecule 1;Isoform 10 of Carcinoembryonic antigen-related cell adhesion molecule 1;Isoform 11 of Carcinoemb…	Q59G88	0.0361303	200
IGL c971_light_IGKV3-20_IGKJ4 (Fragment);IGL c310_light_IGKV3-20_IGKJ2 (Fragment);IG c990_light_IGKV3D-20_IGKJ4 (Fragment)	A0A5C2GIC6	0.0466761	200
IGL c731_light_IGKV3-20_IGKJ3 (Fragment);IGL c1082_light_IGKV3-20_IGKJ3 (Fragment);IGL c1110_light_IGKV3-20_IGKJ3 (Fragment);IGL c2202_light_IGKV3-15_IGKJ2 (Fragment);IGL c1570_light_IGKV3-15_IGKJ1 (Fragment);IGL c2878_light_IGKV3-15_IGKJ1 (Fragment);IGL c2749_light_IGKV3-15_IGKJ2 (Fragment);IGL c4138_light_IGKV3-15_IGKJ3 (Fragment);IGL c1799_light_IGKV3-15_IGKJ2 (Fragment);IGH + IGL c66_light_IG…	A0A5C2FYF4	0.0235929	200
Ras homolog gene family, member U, isoform CRA_a;Rho-related GTP-binding protein RhoU	Q6ZMU0	0.0359827	200
IGH c2912_heavy_IGHV1-24_IGHD3-9_IGHJ4 (Fragment)	P22894	0.0448349	200
Pancreas transcription factor 1 subunit alpha (Fragment)	A0A2U8J986	0.0497723	200
Stomatin, isoform CRA_a;cDNA FLJ61192, highly similar to Erythrocyte band 7 integral membrane protein;cDNA FLJ52062, highly similar to Erythrocyte band 7 integral membrane protein;Stomatin	P52566	0.0053878	200
Junctional adhesion molecule 1;Junctional adhesion molecule 1;Junctional adhesion molecule 1;Junctional adhesion molecule 1;Junctional adhesion molecule 1;Junctional adhesion molecule A	Q53Y51	0.0406435	200
Cleavage and polyadenylation specificity factor subunit 2	Q8TCE1	0.0257285	200
Truncated beta globin	B7Z5A7	0.0340392	200
Retinol-binding protein 4;Retinol-binding protein	P11215	0.00323683	200
MHC class I antigen;MHC class I antigen (Fragment);MHC class I antigen (Fragment);MHC class I antigen (Fragment);MHC class I antigen (Fragment);MHC class I antigen (Fragment);MHC class I antigen (Fragment);MHC class I antigen (Fragment);MHC class I antigen (Fragment);MHC class I antigen (Fragment);MHC class I antigen (Fragment);MHC Class I antigen (Fragment);MHC class I antigen;HLA class I antige…	Q8TAA3	0.0367705	200
Matrix metalloproteinase-9	V9HW35	0.0141031	200
Fructose-bisphosphate aldolase A;Fructose-bisphosphate aldolase	P06702	0.000272945	200
Splicing factor 4, isoform CRA_a;Splicing factor 4;cDNA FLJ75478, highly similar to Homo sapiens splicing factor 4 (SF4), transcript variant a, mRNA;SURP and G-patch domain-containing protein 1	P35754	0.0279799	200
Mutant hemoglobin subunit alpha 2	A0A5C2G2D7	0.0457165	200
Tropomyosin 3 isoform 1 (Fragment);cDNA, FLJ96568, highly similar to Homo sapiens tropomyosin 3 (TPM3), mRNA;Isoform 2 of Tropomyosin alpha-3 chain	P60900	0.00203198	200
A-gamma globin Osilo variant	V9HWH6	0.0371593	200
Antibacterial peptide FALL-39;Antibacterial peptide FALL-39;Cathelicidin antimicrobial peptide	P05107	0.0365219	200
WD repeat-containing protein 97;Isoform 2 of WD repeat-containing protein 97;WD repeat-containing protein 97	V9HW48	0.0139587	200
Testis secretory sperm-binding protein Li 236P;Dihydropteridine reductase;Dihydropteridine reductase;Dihydropteridine reductase;Dihydropteridine reductase;Isoform 2 of Dihydropteridine reductase	P59190	0.0377256	200
IG c924_heavy_IGHV3-30_IGHD6-19_IGHJ4 (Fragment)	V9HW80	0.0250953	200
Adenylate kinase 2, mitochondrial;Nucleoside-diphosphate kinase;Nucleoside-diphosphate kinase;Adenylate kinase 2, mitochondrial;Adenylate kinase 2, mitochondrial;Isoform 2 of Adenylate kinase 2, mitochondrial;Isoform 5 of Adenylate kinase 2, mitochondrial;Isoform 6 of Adenylate kinase 2, mitochondrial	V9HWI1	0.0105069	200
Proteasome subunit alpha type;Proteasome subunit alpha type (Fragment);Proteasome subunit alpha type (Fragment);Proteasome subunit alpha type-4	P52209	0.0339531	200
Microtubule-associated protein 1B, isoform CRA_b;Microtubule-associated protein 1B;Microtubule-associated protein 1B	P49721	0.0159753	200
Flavin reductase (NADPH);Flavin reductase (NADPH);Epididymis secretory protein Li 10	P16930	0.0194235	200
IG c177_heavy_IGHV4-4_IGHD6-6_IGHJ4 (Fragment)	P05106	0.0236417	200
Polyprotein	P62328	0.0114529	200
IGH c182_heavy__IGHV1-69_IGHD3-16_IGHJ4 (Fragment);IGH c262_heavy__IGHV1-2_IGHD6-19_IGHJ3 (Fragment);IGH c447_heavy__IGHV1-69_IGHD3-16_IGHJ4 (Fragment);IG c1148_heavy_IGHV1-2_IGHD2-15_IGHJ6 (Fragment);IG c34_heavy_IGHV1-18_IGHD4-17_IGHJ4 (Fragment);IG c1227_heavy_IGHV1-18_IGHD4-23_IGHJ4 (Fragment);IGH + IGL c637_heavy_IGHV1-69_IGHD3-22_IGHJ6 (Fragment);IGH + IGL c639_heavy_IGHV1-69_IGHD1-7_IGHJ3 …	A0A5C2GQB5	0.0313621	200
Myeloperoxidase;Isoform H14 of Myeloperoxidase;Isoform H7 of Myeloperoxidase	P20160	0.00163614	200
IGH c215_heavy__IGHV4-59B_IGHD4-11_IGHJ5 (Fragment);IG c198_heavy_IGHV4-61_IGHD2-2_IGHJ6 (Fragment);IG c1388_heavy_IGHV4-4_IGHD6-13_IGHJ4 (Fragment);IG c121_heavy_IGHV4-39_IGHD2-15_IGHJ4 (Fragment);IG c1161_heavy_IGHV4-34_IGHD5-18_IGHJ4 (Fragment);IGH c1363_heavy_IGHV4-39_IGHD3-10_IGHJ5 (Fragment);IGH c1406_heavy_IGHV4-39_IGHD3-9_IGHJ6 (Fragment);IGH c1179_heavy_IGHV4-34_IGHD1-26_IGHJ4 (Fragment)…	A0A5C2GV46	0.0309663	200
IGH + IGL c163_heavy_IGHV1-24_IGHD3-10_IGHJ3 (Fragment)	A0A5C2GTH5	0.0358587	200
DNA excision repair protein ERCC-6-like 2;DNA excision repair protein ERCC-6-like 2;DNA excision repair protein ERCC-6-like 2;DNA excision repair protein ERCC-6-like 2;DNA excision repair protein ERCC-6-like 2;DNA excision repair protein ERCC-6-like 2;DNA excision repair protein ERCC-6-like 2;Isoform 2 of DNA excision repair protein ERCC-6-like 2;Isoform 3 of DNA excision repair protein ERCC-6-li…	A0A5C2G6D7	0.00260329	200
Myotrophin	Q13404	0.000885469	200
L1 protein	A0A024R0K5	0.011681	200
Zinc finger, UBR1 type 1, isoform CRA_c;E3 ubiquitin-protein ligase UBR4;Isoform 2 of E3 ubiquitin-protein ligase UBR4;Isoform 3 of E3 ubiquitin-protein ligase UBR4;Isoform 4 of E3 ubiquitin-protein ligase UBR4;Isoform 6 of E3 ubiquitin-protein ligase UBR4	P16284	0.0198176	200
Arp2/3 complex 34 kDa subunit;Actin-related protein 2/3 complex subunit 2;Arp2/3 complex 34 kDa subunit;Arp2/3 complex 34 kDa subunit	P27105	0.00381569	200
ADP-ribosylation factor 3, isoform CRA_b;ADP-ribosylation factor 1, isoform CRA_a;cDNA FLJ57770, moderately similar to ADP-ribosylation factor 3;Uncharacterized protein;ADP-ribosylation factor 3;Isoform 2 of ADP-ribosylation factor 3;ADP-ribosylation factor 1	P07738	0.0401118	200
Actin, cytoplasmic 1 (Fragment)	P49913	0.020854	200
Integrin beta;Integrin beta;Integrin beta (Fragment);Integrin beta;Integrin beta-3;Isoform Beta-3B of Integrin beta-3;Isoform Beta-3C of Integrin beta-3	A0A7S5C6B0	0.0283912	200
Ig heavy chain variable region (Fragment)	A0A385HW21	0.0172483	200
Myristoylated alanine-rich C-kinase substrate	P80511	0.0111524	200
Glucose-6-phosphate isomerase (Fragment)	P02776	0.0111902	200
IGL c3464_light_IGKV3-15_IGKJ3 (Fragment)	A0A5C2GIQ7	0.0214928	200
IG c589_light_IGLV3-1_IGLJ2 (Fragment)	A0A7S5C248	0.000184383	200
Cystatin-B;CSTB protein	P16403	0.0128591	200
Histone H3.2	Q9BWU5	0.0179443	200
Peptidoglycan recognition protein 1	P08514	0.0392683	200
Platelet membrane glycoprotein Ib beta;Platelet membrane glycoprotein Ib beta;Platelet glycoprotein Ib beta chain;Isoform 2 of Platelet glycoprotein Ib beta chain	V9HWI4	0.014909	200
Alpha-2-HS-glycoprotein	P02775	0.0215812	200
Ras-related protein Rab-15;Ras-related protein Rab-15;Ras-related protein Rab-15 isoform AN2;Ras-related protein Rab-15 isoform AN3;RAB15, member RAS onocogene family, isoform CRA_c;Ras-related protein Rab-15;Isoform 2 of Ras-related protein Rab-15	P04040	0.00827814	200
Truncated glycoprotein IX (Platelet);Platelet glycoprotein IX	E9PP50	0.0171282	200
Mucin 5AC, oligomeric mucus/gel-forming;Mucin-5B	P08246	0.000501964	200
IG c1522_light_IGKV3-20_IGKJ1 (Fragment)	A0A7S5C300	0.00461128	200
Acyl-peptide hydrolase;Acylamino-acid-releasing enzyme (Fragment);Acylamino-acid-releasing enzyme	P02730	0.00327495	200
Phosphoglycerate mutase;cDNA FLJ40459 fis, clone TESTI2041800, highly similar to BISPHOSPHOGLYCERATE MUTASE;Bisphosphoglycerate mutase	Q5T4S7-6	0.00573983	200
Integrin beta;Integrin beta;Integrin beta;Integrin beta;Integrin beta-6;Isoform 2 of Integrin beta-6	P07359	0.0116826	200
6-phosphogluconolactonase;6-phosphogluconolactonase;6-phosphogluconolactonase (Fragment);6-phosphogluconolactonase	P13224	0.0152729	200
Src kinase-associated phosphoprotein 2	P05164	0.00193714	200
IGH + IGL c205_heavy_IGHV3-48_IGHD5-24_IGHJ1 (Fragment)	A0A5C2GXP5	0.0107743	200
Mutant hemoglobin subunit alpha 2	A0A5C2FTM7	0.00297418	200
Zinc finger protein 28 (Fragment);Zinc finger protein 28 (Fragment);Zinc finger protein 28;Isoform 2 of Zinc finger protein 28	E9LUX2	0.0190056	200
[Histone H3]-trimethyl-L-lysine(9) demethylase;[Histone H3]-trimethyl-L-lysine(9) demethylase;[Histone H3]-trimethyl-L-lysine(9) demethylase;Lysine-specific demethylase 4B (Fragment);Lysine-specific demethylase 4B;Isoform 2 of Lysine-specific demethylase 4B	P06753	0.017705	200
Ubiquitin-conjugating enzyme E2 variant 1;Isoform 6 of Ubiquitin-conjugating enzyme E2 variant 1	Q6ZNC2	0.00168558	200
Cofilin, non-muscle isoform (Fragment)	K4EN30	0.0174768	200
Flotillin (Fragment);Flotillin (Fragment);Flotillin (Fragment);Flotillin (Fragment);Flotillin (Fragment);Flotillin (Fragment);Flotillin-1;Isoform 2 of Flotillin-1;Flotillin (Fragment);Flotillin;Flotillin	A0A1W2PR29	0.000551009	200
IGL c232_light_IGKV2-30_IGKJ2 (Fragment);IGL c2606_light_IGKV2-30_IGKJ1 (Fragment)	A0A5C2GF00	0.00348703	200
Hemoglobin alpha 1 (Fragment)	Q86YQ4	0.027496	200
Kruppel-associated box protein	P05109	7.78647e-05	200
Lactotransferrin;cDNA, FLJ79229, highly similar to Lactotransferrin;Lactotransferrin (Fragment);Lactotransferrin;Lactotransferrin;Isoform DeltaLf of Lactotransferrin;Lactotransferrin	A0A2S1CVU8	0.00366223	200
