# Supplementary material for: Identification of Protein Networks and Biological Pathways Driving the Progression of Atherosclerosis in Human Carotid Arteries Through Mass Spectrometry-Based Proteomics
Source: Int J Mol Sci. 2024 Dec 20;25(24):13665. doi: 10.3390/ijms252413665 (PMC11728284; doi:10.3390/ijms252413665)
Supplement: Supplementary file 1 [file ijms-25-13665-s001.zip › ijms-3354340_Table S2.xlsx]

## Sheet: ANOVA
Table S2. ANOVA for significant differences in protein expression based on spectral counts (p < 0.05; fold change ≥ 2) from the DDA dataset among H, A and C groups
Identified Protein(s)	Uniprot Accession Number	p value
Cluster of Beta-globin OS=Homo sapiens OX=9606 GN=HBB PE=3 SV=1 (C8C504)	C8C504	0.0001
Beta-globin (Fragment) OS=Homo sapiens OX=9606 GN=HBB PE=3 SV=1	Q9GZL9	0.0001
Hemoglobin beta globin chain (Fragment) OS=Homo sapiens OX=9606 GN=HBB PE=3 SV=1	E9NGZ5	0.0001
Mutant hemoglobin beta chain (Fragment) OS=Homo sapiens OX=9606 GN=HBB PE=3 SV=1	Q6V0K9	0.0001
Beta globin chain (Fragment) OS=Homo sapiens OX=9606 GN=HBB PE=3 SV=1	B5ANL9	0.0001
Mutant hemoglobin beta chain (Fragment) OS=Homo sapiens OX=9606 GN=HBB PE=3 SV=1	Q9BWU5	0.0001
Hemoglobin beta chain variant Hb.Sinai-Bel Air (Fragment) OS=Homo sapiens OX=9606 GN=HBB PE=3 SV=1	Q8IUL9	0.0001
Hemoglobin beta chain variant Hb-I_Toulouse (Fragment) OS=Homo sapiens OX=9606 GN=HBB PE=3 SV=1	Q8IZI0	0.0001
Hemoglobin beta subunit variant (Fragment) OS=Homo sapiens OX=9606 GN=HBB PE=2 SV=1	Q9UK54	0.0001
Hemoglobin beta chain (Fragment) OS=Homo sapiens OX=9606 GN=HBB PE=3 SV=1	Q4TZM4	0.0001
Delta globin OS=Homo sapiens OX=9606 GN=HBD PE=3 SV=1	A0N071	0.0001
Beta-globin (Fragment) OS=Homo sapiens OX=9606 GN=HBB PE=3 SV=1	A0A2S1CVU8	0.0001
Hemoglobin beta (Fragment) OS=Homo sapiens OX=9606 GN=HBB PE=3 SV=1	J7LKS8	0.0001
Hemoglobin delta Etolia variant (Fragment) OS=Homo sapiens OX=9606 GN=HBD PE=3 SV=1	Q4F786	0.0001
Hemoglobin beta chain (Fragment) OS=Homo sapiens OX=9606 GN=HBB PE=3 SV=1	Q6VFQ6	0.0001
Beta-globin Showa Yakushiji variant (Fragment) OS=Homo sapiens OX=9606 GN=HBB PE=3 SV=1	B2M1S7	0.0001
Hemoglobin subunit delta	CON__Q3SX09	0.0001
Hemoglobin subunit gamma-1 OS=Homo sapiens OX=9606 GN=HBG1 PE=1 SV=2	P69891	0.0001
Hbbm fused globin protein (Fragment) OS=Homo sapiens OX=9606 GN=HBB PE=3 SV=1	Q14477	0.0001
Mutant beta-globin (Fragment) OS=Homo sapiens OX=9606 GN=HBB PE=3 SV=1	Q9HAR8	0.0001
Cluster of Globin C1 OS=Homo sapiens OX=9606 GN=GLNC1 PE=3 SV=1 (A0A1K0GXZ1)	A0A1K0GXZ1	0.0001
Hemoglobin subunit alpha OS=Homo sapiens OX=9606 GN=HBA2 PE=2 SV=1	A0A1S5UZ39	0.0001
Mutant hemoglobin subunit alpha 2 OS=Homo sapiens OX=9606 GN=HBA2 PE=3 SV=1	A0A385HW21	0.0001
Hemoglobin alpha 1 globin chain (Fragment) OS=Homo sapiens OX=9606 GN=HBA1 PE=3 SV=1	Q9BX83	0.0001
Alpha globin OS=Homo sapiens OX=9606 PE=3 SV=1	V9H1D9	0.0001
Hemoglobin subunit alpha OS=Homo sapiens OX=9606 GN=HBA2 PE=2 SV=1	CON__P01966	0.0001
Alpha globin chain (Fragment) OS=Homo sapiens OX=9606 GN=HBA2 PE=3 SV=1	U3PXP0	0.0001
Cluster of Chondroitin sulfate proteoglycan 2 (Versican) variant (Fragment) OS=Homo sapiens OX=9606 PE=2 SV=1 (Q59FG9)	Q59FG9	0.0001
Isoform V1 of Versican core protein OS=Homo sapiens OX=9606 GN=VCAN	P13611-2	0.0001
Cluster of Annexin OS=Homo sapiens OX=9606 GN=ANXA2 PE=2 SV=1 (A0A024R5Z7)	A0A024R5Z7	0.0001
Cluster of Basement membrane-specific heparan sulfate proteoglycan core protein OS=Homo sapiens OX=9606 GN=HSPG2 PE=1 SV=4 (P98160)	P98160	0.0001
Cluster of Carbonic anhydrase 1 OS=Homo sapiens OX=9606 GN=CA1 PE=1 SV=2 (P00915)	P00915	0.0001
Cluster of Superoxide dismutase [Cu-Zn] OS=Homo sapiens OX=9606 PE=2 SV=1 (A0A140VJU8)	A0A140VJU8	0.0001
Cluster of Catalase OS=Homo sapiens OX=9606 PE=2 SV=1 (A0A384P5Q0)	A0A384P5Q0	0.0001
Cluster of Cadherin-13 OS=Homo sapiens OX=9606 PE=2 SV=1 (B7Z9B1)	B7Z9B1	0.0001
Cluster of Isoform 3 of Integrin beta-1 OS=Homo sapiens OX=9606 GN=ITGB1 (P05556-3)	P05556-3	0.00012
Isoform 3 of Integrin beta-1 OS=Homo sapiens OX=9606 GN=ITGB1	P05556-3	0.00012
Delta-hemoglobin (Fragment) OS=Homo sapiens OX=9606 PE=3 SV=1	Q14485	0.00013
Mutant hemoglobin subunit alpha 2 OS=Homo sapiens OX=9606 GN=HBA2 PE=3 SV=1	A0A385HVY8	0.00015
Protein S100-A9 OS=Homo sapiens OX=9606 GN=S100A9 PE=1 SV=1	P06702	0.00015
EGF-containing fibulin-like extracellular matrix protein 1 isoform b variant (Fragment) OS=Homo sapiens OX=9606 PE=4 SV=1	Q59G97	0.00017
cDNA FLJ60461, highly similar to Peroxiredoxin-2 OS=Homo sapiens OX=9606 PE=2 SV=1	B4DF70	0.00017
Cluster of Glutathione S-transferase P OS=Homo sapiens OX=9606 GN=GSTP1 PE=1 SV=2 (P09211)	P09211	0.00017
cDNA FLJ35535 fis, clone SPLEN2002419, highly similar to EGF-containing fibulin-like extracellular matrix protein 1 OS=Homo sapiens OX=9606 PE=2 SV=1	B3KS53	0.00019
Isoform 2 of EGF-containing fibulin-like extracellular matrix protein 1 OS=Homo sapiens OX=9606 GN=EFEMP1	Q12805-2	0.0002
Integrin beta OS=Homo sapiens OX=9606 GN=ITGB1 PE=1 SV=1	A0A7I2V2F9	0.0002
Cluster of Isoform 2 of EGF-containing fibulin-like extracellular matrix protein 1 OS=Homo sapiens OX=9606 GN=EFEMP1 (Q12805-2)	Q12805-2	0.00021
Apolipoprotein E isoform 1 (Fragment) OS=Homo sapiens OX=9606 GN=APOE PE=2 SV=1	A0A0S2Z3D5	0.00031
Basement membrane-specific heparan sulfate proteoglycan core protein variant (Fragment) OS=Homo sapiens OX=9606 PE=2 SV=1	Q59EG0	0.00034
Thymosin beta OS=Homo sapiens OX=9606 GN=TMSB4X PE=2 SV=1	A2VCK8	0.00047
Hemoglobin alpha-2 chain variant (Fragment) OS=Homo sapiens OX=9606 GN=HBA2 PE=3 SV=1	E9LUX2	0.00049
Cluster of C3/C5 convertase (Fragment) OS=Homo sapiens OX=9606 GN=Bf PE=4 SV=1 (A0A7I6GV05)	A0A7I6GV05	0.00052
Beta globin (Fragment) OS=Homo sapiens OX=9606 PE=4 SV=1	K4EN30	0.00053
C3/C5 convertase (Fragment) OS=Homo sapiens OX=9606 GN=Bf PE=4 SV=1	A0A7I6GV05	0.00054
Cluster of Apolipoprotein E isoform 1 (Fragment) OS=Homo sapiens OX=9606 GN=APOE PE=2 SV=1 (A0A0S2Z3D5)	A0A0S2Z3D5	0.00058
Aggrecan core protein OS=Homo sapiens OX=9606 GN=ACAN PE=1 SV=2	A0A5K1VW97	0.00065
Lactotransferrin OS=Homo sapiens OX=9606 PE=2 SV=1	B3VMW0	0.00067
C3/C5 convertase OS=Homo sapiens OX=9606 PE=1 SV=1	E7ETN3	0.00075
Cluster of Isoform 4 of Tenascin OS=Homo sapiens OX=9606 GN=TNC (P24821-4)	P24821-4	0.00075
TNC variant protein (Fragment) OS=Homo sapiens OX=9606 GN=TNC variant protein PE=2 SV=1	Q4LE33	0.00076
Phosphatidylethanolamine-binding protein 1 OS=Homo sapiens OX=9606 GN=PEBP1 PE=1 SV=3	P30086	0.00077
CON__Q05443	CON__Q05443	0.0008
Cluster of Isoform H7 of Myeloperoxidase OS=Homo sapiens OX=9606 GN=MPO (P05164-3)	P05164-3	0.00099
Isoform H7 of Myeloperoxidase OS=Homo sapiens OX=9606 GN=MPO	P05164-3	0.00099
cDNA FLJ25298 fis, clone STM07683, highly similar to Protein Tro alpha1 H,myeloma OS=Homo sapiens OX=9606 PE=2 SV=1	Q96DK0	0.0011
Uncharacterized protein DKFZp686G21220 (Fragment) OS=Homo sapiens OX=9606 GN=DKFZp686G21220 PE=2 SV=1	Q6N090	0.0011
Cluster of Alpha-2-macroglobulin OS=Homo sapiens OX=9606 GN=A2M PE=1 SV=3 (P01023)	P01023	0.0011
Isoform 2 of Plastin-3 OS=Homo sapiens OX=9606 GN=PLS3	P13797-2	0.0011
Isoform 2 of Band 3 anion transport protein OS=Homo sapiens OX=9606 GN=SLC4A1	P02730-2	0.0011
Neutrophil gelatinase-associated lipocalin OS=Homo sapiens OX=9606 GN=LCN2 PE=1 SV=2	P80188	0.0011
Alpha-2-macroglobulin OS=Homo sapiens OX=9606 GN=A2M PE=1 SV=3	P01023	0.0012
Cluster of Lactotransferrin OS=Homo sapiens OX=9606 PE=2 SV=1 (Q2TUW9)	Q2TUW9	0.0013
Isoform 2 of Tenascin OS=Homo sapiens OX=9606 GN=TNC	P24821-2	0.0013
Cathelicidin antimicrobial peptide OS=Homo sapiens OX=9606 GN=CAMP PE=1 SV=1	P49913	0.0013
Uncharacterized protein DKFZp686J11235 (Fragment) OS=Homo sapiens OX=9606 GN=DKFZp686J11235 PE=1 SV=1	Q6MZW0	0.0014
SNC66 protein OS=Homo sapiens OX=9606 PE=2 SV=1	Q8WY24	0.0014
Heat shock cognate 71 kDa protein (Fragment) OS=Homo sapiens OX=9606 GN=HSPA8 PE=1 SV=8	E9PK54	0.0015
cDNA, FLJ79229, highly similar to Lactotransferrin OS=Homo sapiens OX=9606 PE=2 SV=1	B7ZAL5	0.0015
Isoform 4 of Clusterin OS=Homo sapiens OX=9606 GN=CLU	P10909-4	0.0016
Plastin 3 variant (Fragment) OS=Homo sapiens OX=9606 PE=2 SV=1	Q53GY0	0.0016
HCG1745306, isoform CRA_a OS=Homo sapiens OX=9606 GN=HBA2 PE=1 SV=1	G3V1N2	0.0017
Transgelin OS=Homo sapiens OX=9606 GN=TAGLN PE=2 SV=1	Q6FI52	0.0017
Clusterin OS=Homo sapiens OX=9606 GN=CLU PE=1 SV=1	P10909	0.0017
cDNA FLJ54407, highly similar to Heat shock 70 kDa protein 1 OS=Homo sapiens OX=9606 PE=2 SV=1	B4E388	0.0018
Neutrophil elastase OS=Homo sapiens OX=9606 GN=ELANE PE=1 SV=1	P08246	0.0018
Immunoglobulin heavy chain variant (Fragment) OS=Homo sapiens OX=9606 PE=2 SV=1	Q9NPP6	0.0019
IGH@ protein OS=Homo sapiens OX=9606 GN=IGH@ PE=2 SV=1	Q6P089	0.0019
Clusterin (Fragment) OS=Homo sapiens OX=9606 GN=CLU PE=1 SV=1	H0YAS8	0.0019
Cluster of Prolargin OS=Homo sapiens OX=9606 GN=PRELP PE=1 SV=1 (P51888)	P51888	0.0019
Prolargin OS=Homo sapiens OX=9606 GN=PRELP PE=1 SV=1	P51888	0.0019
Isoform LCRMP-4 of Dihydropyrimidinase-related protein 3 OS=Homo sapiens OX=9606 GN=DPYSL3	Q14195-2	0.0021
Cluster of Caldesmon OS=Homo sapiens OX=9606 GN=CALD1 PE=1 SV=1 (E7EX44)	E7EX44	0.0022
Caldesmon OS=Homo sapiens OX=9606 GN=CALD1 PE=1 SV=1	E7EX44	0.0022
cDNA FLJ59374, highly similar to Homo sapiens caldesmon 1 (CALD1), transcript variant 2, mRNA OS=Homo sapiens OX=9606 PE=2 SV=1	B4DPW5	0.0022
Cluster of Heat shock 70kDa protein 1A variant (Fragment) OS=Homo sapiens OX=9606 PE=1 SV=1 (Q59EJ3)	Q59EJ3	0.0023
Isoform 6 of Clusterin OS=Homo sapiens OX=9606 GN=CLU	P10909-6	0.0024
IGH c1750_heavy_IGHV3-49_IGHD3-9_IGHJ6 (Fragment) OS=Homo sapiens OX=9606 PE=2 SV=1	A0A7S5C4H2	0.0025
Latent transforming growth factor-beta binding protein 4 (Fragment) OS=Homo sapiens OX=9606 PE=2 SV=1	O75441	0.0025
Isoform 4 of Latent-transforming growth factor beta-binding protein 4 OS=Homo sapiens OX=9606 GN=LTBP4	Q8N2S1-4	0.0025
cDNA FLJ41981 fis, clone SMINT2011888, highly similar to Protein Tro alpha1 H,myeloma OS=Homo sapiens OX=9606 PE=2 SV=1	Q6ZVX0	0.0028
Brain acid soluble protein 1 OS=Homo sapiens OX=9606 GN=BASP1 PE=1 SV=2	P80723	0.0028
cDNA FLJ54392, highly similar to Heat shock 70 kDa protein 1 OS=Homo sapiens OX=9606 PE=2 SV=1	B4DWK5	0.0029
cDNA FLJ38589 fis, clone HCHON2010074, highly similar to LACTADHERIN OS=Homo sapiens OX=9606 PE=2 SV=1	B3KTQ2	0.0031
Cluster of Annexin A5 OS=Homo sapiens OX=9606 GN=ANXA5 PE=1 SV=2 (P08758)	P08758	0.0032
Cluster of Clusterin OS=Homo sapiens OX=9606 GN=CLU PE=1 SV=1 (P10909)	P10909	0.0032
Cluster of Microfibril-associated glycoprotein 4 OS=Homo sapiens OX=9606 GN=MFAP4 PE=1 SV=1 (K7ES70)	K7ES70	0.0032
Alpha-1-antitrypsin (Fragment) OS=Homo sapiens OX=9606 PE=4 SV=1	A7L8C6	0.0033
Cluster of Transgelin OS=Homo sapiens OX=9606 GN=TAGLN PE=1 SV=4 (Q01995)	Q01995	0.0034
Hemoglobin alpha-1 chain (Fragment) OS=Homo sapiens OX=9606 GN=HBA1 PE=3 SV=1	Q86YL2	0.0035
Tenascin-C isoform 14/AD1/16 OS=Homo sapiens OX=9606 PE=2 SV=1	D3YHM4	0.0035
Cluster of Prothrombin OS=Homo sapiens OX=9606 GN=F2 PE=1 SV=2 (P00734)	P00734	0.0035
cDNA FLJ54328, highly similar to Heat shock 70 kDa protein 1 OS=Homo sapiens OX=9606 PE=2 SV=1	B4DI39	0.0036
Cluster of Immunoglobulin J chain OS=Homo sapiens OX=9606 GN=JCHAIN PE=1 SV=4 (P01591)	P01591	0.0037
Apolipoprotein H OS=Homo sapiens OX=9606 PE=2 SV=1	B4DPN0	0.0038
Fatty acid-binding protein, adipocyte OS=Homo sapiens OX=9606 GN=FABP4 PE=1 SV=3	P15090	0.0039
cDNA FLJ53752, highly similar to Heat shock 70 kDa protein 1 OS=Homo sapiens OX=9606 PE=2 SV=1	B4DNX1	0.0041
Isoform 2 of Membrane primary amine oxidase OS=Homo sapiens OX=9606 GN=AOC3	Q16853-2	0.0041
Cluster of Malate dehydrogenase, cytoplasmic OS=Homo sapiens OX=9606 GN=MDH1 PE=1 SV=4 (P40925)	P40925	0.0041
Malate dehydrogenase, cytoplasmic OS=Homo sapiens OX=9606 GN=MDH1 PE=1 SV=4	P40925	0.0041
Immunoglobulin alpha-2 heavy chain OS=Homo sapiens OX=9606 PE=1 SV=2	P0DOX2	0.0042
Isoform 2 of Tropomyosin beta chain OS=Homo sapiens OX=9606 GN=TPM2	P07951-2	0.0042
cDNA FLJ57036, highly similar to Homo sapiens tropomyosin 2 (beta) (TPM2), transcript variant 2, mRNA OS=Homo sapiens OX=9606 PE=2 SV=1	B4E3P1	0.0043
Alpha one globin (Fragment) OS=Homo sapiens OX=9606 GN=HBA1 PE=2 SV=1	Q9NQT3	0.0045
Tropomyosin 1 (Alpha), isoform CRA_o (Fragment) OS=Homo sapiens OX=9606 GN=TPM1 PE=1 SV=1	A0A0S2Z4G6	0.0046
Epididymis secretory sperm binding protein OS=Homo sapiens OX=9606 PE=2 SV=1	A0A384MDQ7	0.0046
Membrane primary amine oxidase OS=Homo sapiens OX=9606 GN=AOC3 PE=1 SV=3	Q16853	0.0047
Cluster of Filamin A OS=Homo sapiens OX=9606 GN=FLNA PE=2 SV=1 (Q60FE6)	Q60FE6	0.0051
cDNA FLJ54283, highly similar to Heat shock 70 kDa protein 1 OS=Homo sapiens OX=9606 PE=2 SV=1	B4E1S9	0.0052
Isoform 2 of Integrin alpha-IIb OS=Homo sapiens OX=9606 GN=ITGA2B	P08514-2	0.0052
Cluster of Beta-2-glycoprotein 1 (Fragment) OS=Homo sapiens OX=9606 GN=APOH PE=1 SV=1 (J3QLI0)	J3QLI0	0.0053
Beta-2-glycoprotein 1 (Fragment) OS=Homo sapiens OX=9606 GN=APOH PE=1 SV=1	J3QLI0	0.0053
Biglycan OS=Homo sapiens OX=9606 PE=2 SV=1	B4DNL4	0.0054
Complement C9 OS=Homo sapiens OX=9606 GN=C9 PE=1 SV=1	A0A8Q3SI95	0.0055
Apolipoprotein C-III OS=Homo sapiens OX=9606 GN=APOC3 PE=1 SV=1	P02656	0.0055
Beta-globin (Fragment) OS=Homo sapiens OX=9606 GN=HBB PE=3 SV=1	Q7Z2K5	0.0056
Immunoglobulin J chain OS=Homo sapiens OX=9606 GN=JCHAIN PE=1 SV=4	P01591	0.0056
Cluster of Membrane primary amine oxidase OS=Homo sapiens OX=9606 GN=AOC3 PE=1 SV=3 (Q16853)	Q16853	0.0059
Cluster of Retinal dehydrogenase 1 (Fragment) OS=Homo sapiens OX=9606 GN=ALDH1A1 PE=1 SV=1 (Q5SYQ8)	Q5SYQ8	0.0059
Cluster of F-actin-capping protein subunit alpha (Fragment) OS=Homo sapiens OX=9606 PE=2 SV=1 (Q53GC7)	Q53GC7	0.0062
Cluster of Biglycan OS=Homo sapiens OX=9606 GN=BGN PE=1 SV=2 (P21810)	P21810	0.0064
Filamin A OS=Homo sapiens OX=9606 GN=FLNA PE=2 SV=1	Q60FE6	0.0066
Collagen alpha-1(XVIII) chain OS=Homo sapiens OX=9606 GN=COL18A1 PE=1 SV=5	P39060	0.0066
Tetraspanin (Fragment) OS=Homo sapiens OX=9606 GN=CD81 PE=1 SV=1	H0YDL9	0.0066
C3/C5 convertase OS=Homo sapiens OX=9606 PE=2 SV=1	B4E1Z1	0.0068
Multi-functional protein MFP OS=Homo sapiens OX=9606 PE=2 SV=1	Q8NG19	0.0068
Cluster of Isoform 2 of NADH-cytochrome b5 reductase 3 OS=Homo sapiens OX=9606 GN=CYB5R3 (P00387-2)	P00387-2	0.0069
Pyruvate kinase OS=Homo sapiens OX=9606 GN=PKM PE=1 SV=1	A0A804F6T5	0.007
cDNA FLJ39956 fis, clone SPLEN2024990, highly similar to Plastin-2 OS=Homo sapiens OX=9606 PE=2 SV=1	B3KUI1	0.007
Cluster of Isoform 2 of Tropomyosin beta chain OS=Homo sapiens OX=9606 GN=TPM2 (P07951-2)	P07951-2	0.0071
Cluster of Isoform 2 of Collagen alpha-3(VI) chain OS=Homo sapiens OX=9606 GN=COL6A3 (P12111-2)	P12111-2	0.0071
Isoform 2 of Collagen alpha-3(VI) chain OS=Homo sapiens OX=9606 GN=COL6A3	P12111-2	0.0071
Uncharacterized protein DKFZp686K06110 OS=Homo sapiens OX=9606 GN=DKFZp686K06110 PE=2 SV=1	Q6MZK8	0.0077
Cluster of Complement C9 OS=Homo sapiens OX=9606 GN=C9 PE=1 SV=1 (A0A8Q3SI95)	A0A8Q3SI95	0.0078
Galectin OS=Homo sapiens OX=9606 PE=2 SV=1	A0A384MR27	0.0079
Epididymis secretory protein Li 37 OS=Homo sapiens OX=9606 GN=HEL-S-37 PE=1 SV=1	V9HWJ7	0.008
Hemoglobin alpha 1 (Fragment) OS=Homo sapiens OX=9606 GN=HBA1 PE=3 SV=1	Q6J1Z9	0.0081
Milk fat globule EGF and factor V/VIII domain containing OS=Homo sapiens OX=9606 GN=MFGE8 PE=1 SV=1	A0A8Q3SIZ9	0.0081
Cluster of cDNA FLJ56954, highly similar to Inter-alpha-trypsin inhibitor heavy chain H1 OS=Homo sapiens OX=9606 PE=2 SV=1 (B7Z539)	B7Z539	0.0081
cDNA FLJ56954, highly similar to Inter-alpha-trypsin inhibitor heavy chain H1 OS=Homo sapiens OX=9606 PE=2 SV=1	B7Z539	0.0081
Plastin-2 OS=Homo sapiens OX=9606 GN=LCP1 PE=1 SV=6	P13796	0.0084
Beta tropomyosin isoform OS=Homo sapiens OX=9606 GN=TPM2 PE=1 SV=1	A7XZE4	0.0085
cDNA FLJ50527, highly similar to Plastin-3 OS=Homo sapiens OX=9606 PE=2 SV=1	B4DI60	0.0089
cDNA FLJ59612, highly similar to Lactadherin OS=Homo sapiens OX=9606 PE=2 SV=1	B4E396	0.0091
Microfibrillar-associated protein 4, isoform CRA_a OS=Homo sapiens OX=9606 GN=MFAP4 PE=4 SV=1	A0A024QZ34	0.0091
Cluster of Apolipoprotein D OS=Homo sapiens OX=9606 GN=APOD PE=1 SV=1 (P05090)	P05090	0.0092
Cluster of Transgelin-2 (Fragment) OS=Homo sapiens OX=9606 GN=TAGLN2 PE=1 SV=1 (X6RJP6)	X6RJP6	0.0093
Transgelin-2 (Fragment) OS=Homo sapiens OX=9606 GN=TAGLN2 PE=1 SV=1	X6RJP6	0.0093
Clusterin (Fragment) OS=Homo sapiens OX=9606 GN=CLU PE=1 SV=1	E7ERK6	0.0097
Cluster of Apolipoprotein A-IV OS=Homo sapiens OX=9606 GN=APOA4 PE=1 SV=4 (P06727)	P06727	0.0098
Cluster of Lactadherin OS=Homo sapiens OX=9606 GN=MFGE8 PE=4 SV=1 (H0YKB5)	H0YKB5	0.01
Myoglobin OS=Homo sapiens OX=9606 PE=2 SV=1	B2RA67	0.01
Apolipoprotein A-IV OS=Homo sapiens OX=9606 GN=APOA4 PE=1 SV=4	P06727	0.01
Isoform 2 of NADH-cytochrome b5 reductase 3 OS=Homo sapiens OX=9606 GN=CYB5R3	P00387-2	0.01
IGH c4014_heavy_IGHV3-15_IGHD2-15_IGHJ3 (Fragment) OS=Homo sapiens OX=9606 PE=2 SV=1	A0A7S5C5X9	0.011
Fibronectin OS=Homo sapiens OX=9606 GN=FN1 PE=1 SV=5	P02751	0.011
Alpha-1 globin (Fragment) OS=Homo sapiens OX=9606 GN=HBA1 PE=3 SV=1	Q86YQ4	0.012
Mutant hemoglobin alpha 2 globin chain (Fragment) OS=Homo sapiens OX=9606 GN=HBA2 PE=3 SV=1	U6A3P2	0.012
Lactadherin OS=Homo sapiens OX=9606 GN=MFGE8 PE=4 SV=1	H0YKB5	0.012
Adenylyl cyclase-associated protein 1 OS=Homo sapiens OX=9606 PE=2 SV=1	B4DI38	0.012
Cluster of Epididymis secretory sperm binding protein OS=Homo sapiens OX=9606 PE=2 SV=1 (A0A384MDM4)	A0A384MDM4	0.012
Epididymis secretory sperm binding protein OS=Homo sapiens OX=9606 PE=2 SV=1	A0A384MDM4	0.012
Lipopolysaccharide-binding protein OS=Homo sapiens OX=9606 GN=LBP PE=1 SV=3	P18428	0.012
Cluster of Ferritin OS=Homo sapiens OX=9606 GN=FTL PE=2 SV=1 (A0A384MDR3)	A0A384MDR3	0.012
Ferritin OS=Homo sapiens OX=9606 GN=FTL PE=2 SV=1	A0A384MDR3	0.012
Cluster of Collagen alpha-1(XVIII) chain OS=Homo sapiens OX=9606 GN=COL18A1 PE=1 SV=5 (P39060)	P39060	0.012
Cluster of C-X-C motif chemokine OS=Homo sapiens OX=9606 PE=3 SV=1 (A0A8I5KW61)	A0A8I5KW61	0.012
Cluster of Integrin beta OS=Homo sapiens OX=9606 GN=ITGB3 PE=3 SV=1 (A0A5E4DMZ9)	A0A5E4DMZ9	0.012
Integrin beta OS=Homo sapiens OX=9606 GN=ITGB3 PE=3 SV=1	A0A5E4DMZ9	0.012
Isoform 8 of Tropomyosin alpha-1 chain OS=Homo sapiens OX=9606 GN=TPM1	P09493-8	0.013
Pyruvate kinase OS=Homo sapiens OX=9606 PE=2 SV=1	B4DRT3	0.013
Cluster of Periostin isoform thy6 OS=Homo sapiens OX=9606 PE=2 SV=1 (C0IMJ3)	C0IMJ3	0.013
Cluster of Collagen alpha-1(VI) chain OS=Homo sapiens OX=9606 GN=COL6A1 PE=1 SV=3 (P12109)	P12109	0.013
Collagen alpha-1(VI) chain OS=Homo sapiens OX=9606 GN=COL6A1 PE=1 SV=3	P12109	0.013
Apolipoprotein A-II OS=Homo sapiens OX=9606 GN=APOA2 PE=1 SV=1	V9GYS1	0.013
Uncharacterized protein DKFZp686C02218 (Fragment) OS=Homo sapiens OX=9606 GN=DKFZp686C02218 PE=2 SV=1	Q7Z374	0.014
Isoform 2 of Transgelin-2 OS=Homo sapiens OX=9606 GN=TAGLN2	P37802-2	0.014
Epididymis secretory sperm binding protein OS=Homo sapiens OX=9606 PE=2 SV=1	A0A384MDP3	0.014
Retinal dehydrogenase 1 (Fragment) OS=Homo sapiens OX=9606 GN=ALDH1A1 PE=1 SV=1	Q5SYQ8	0.014
Isoform 2 of Tropomyosin alpha-4 chain OS=Homo sapiens OX=9606 GN=TPM4	P67936-2	0.015
Cluster of Vitronectin OS=Homo sapiens OX=9606 GN=VTN PE=4 SV=1 (D9ZGG2)	D9ZGG2	0.015
Serum paraoxonase/arylesterase 1 OS=Homo sapiens OX=9606 GN=PON1 PE=1 SV=3	P27169	0.015
IG c1583_light_IGKV2D-28_IGKJ2 (Fragment) OS=Homo sapiens OX=9606 PE=2 SV=1	A0A5C2GXA1	0.016
Tropomyosin alpha-4 chain OS=Homo sapiens OX=9606 GN=TPM4 PE=1 SV=1	A0A2R8YE05	0.016
cDNA FLJ57891, highly similar to Tropomyosin beta chain OS=Homo sapiens OX=9606 PE=2 SV=1	B4DTK3	0.016
Cluster of Myoglobin OS=Homo sapiens OX=9606 PE=2 SV=1 (B2RA67)	B2RA67	0.016
Cluster of Pigment epithelium-derived factor OS=Homo sapiens OX=9606 GN=SERPINF1 PE=1 SV=4 (P36955)	P36955	0.016
Pigment epithelium-derived factor OS=Homo sapiens OX=9606 GN=SERPINF1 PE=1 SV=4	P36955	0.016
Carbonic anhydrase OS=Homo sapiens OX=9606 GN=HEL-76 PE=2 SV=1	V9HW21	0.016
Bone-derived growth factor (Fragment) OS=Homo sapiens OX=9606 GN=BPGF-1 PE=2 SV=1	Q13876	0.016
Proteinase 3 (Serine proteinase, neutrophil, Wegener granulomatosis autoantigen), isoform CRA_a OS=Homo sapiens OX=9606 GN=PRTN3 PE=2 SV=1	D6CHE9	0.016
cDNA FLJ51896, highly similar to Glia-derived nexin OS=Homo sapiens OX=9606 PE=2 SV=1	B4DMR3	0.016
cDNA FLJ58087, highly similar to Alpha-actinin-4 OS=Homo sapiens OX=9606 PE=2 SV=1	B4E337	0.017
Angiotensinogen OS=Homo sapiens OX=9606 GN=AGT PE=4 SV=1	A0A7P0TBH1	0.017
Cluster of Serum paraoxonase/arylesterase 1 OS=Homo sapiens OX=9606 GN=PON1 PE=1 SV=3 (P27169)	P27169	0.017
Dihydropyrimidinase-like 3 OS=Homo sapiens OX=9606 GN=DPYSL3 PE=1 SV=1	Q8IXW6	0.017
Cluster of Collagen alpha-1(XIV) chain OS=Homo sapiens OX=9606 GN=COL14A1 PE=1 SV=3 (Q05707)	Q05707	0.018
Cluster of Carbonic anhydrase OS=Homo sapiens OX=9606 GN=HEL-S-167mP PE=2 SV=1 (V9HWA3)	V9HWA3	0.018
Cluster of Protein AMBP OS=Homo sapiens OX=9606 GN=AMBP PE=1 SV=1 (P02760)	P02760	0.018
Protein AMBP OS=Homo sapiens OX=9606 GN=AMBP PE=1 SV=1	P02760	0.018
RSU1 protein (Fragment) OS=Homo sapiens OX=9606 GN=RSU1 PE=2 SV=1	Q32Q10	0.018
Truncated alpha 1 globin variant (Fragment) OS=Homo sapiens OX=9606 PE=3 SV=1	Q7Z7B4	0.019
Isoform 17 of Fibronectin OS=Homo sapiens OX=9606 GN=FN1	P02751-17	0.019
Fibronectin OS=Homo sapiens OX=9606 GN=FN1 PE=2 SV=1	B7ZLE5	0.019
Mimecan OS=Homo sapiens OX=9606 PE=2 SV=1	B4DI63	0.019
Cluster of Peroxiredoxin-1 OS=Homo sapiens OX=9606 GN=PRDX1 PE=1 SV=1 (Q06830)	Q06830	0.019
Peroxiredoxin-1 OS=Homo sapiens OX=9606 GN=PRDX1 PE=1 SV=1	Q06830	0.019
Protein CutA OS=Homo sapiens OX=9606 GN=CUTA PE=1 SV=2	O60888	0.019
Cluster of Transmembrane glycoprotein NMB OS=Homo sapiens OX=9606 GN=GPNMB PE=1 SV=2 (Q14956)	Q14956	0.019
Cluster of cDNA FLJ51896, highly similar to Glia-derived nexin OS=Homo sapiens OX=9606 PE=2 SV=1 (B4DMR3)	B4DMR3	0.019
Tyrosine-protein kinase receptor OS=Homo sapiens OX=9606 GN=TPM3-ROS1 PE=2 SV=1	M1VPF4	0.02
Cluster of Adenylyl cyclase-associated protein 1 OS=Homo sapiens OX=9606 GN=CAP1 PE=1 SV=5 (Q01518)	Q01518	0.02
Lumican (Fragment) OS=Homo sapiens OX=9606 PE=2 SV=1	Q53FV4	0.02
Cluster of Adiponectin B OS=Homo sapiens OX=9606 GN=ADIB PE=4 SV=1 (A0A024RAA7)	A0A024RAA7	0.02
Adiponectin B OS=Homo sapiens OX=9606 GN=ADIB PE=4 SV=1	A0A024RAA7	0.02
Cluster of Heat shock protein beta-1 OS=Homo sapiens OX=9606 GN=HSPB1 PE=1 SV=2 (P04792)	P04792	0.021
Heat shock protein beta-1 OS=Homo sapiens OX=9606 GN=HSPB1 PE=1 SV=2	P04792	0.021
cDNA FLJ58413, highly similar to Complement component C7 OS=Homo sapiens OX=9606 PE=2 SV=1	B4E3S6	0.021
Cluster of Integrin alpha-M OS=Homo sapiens OX=9606 GN=ITGAM PE=1 SV=2 (P11215)	P11215	0.021
Integrin alpha-M OS=Homo sapiens OX=9606 GN=ITGAM PE=1 SV=2	P11215	0.021
Isoform 2 of Integrin alpha-M OS=Homo sapiens OX=9606 GN=ITGAM	P11215-2	0.021
Adenylyl cyclase-associated protein 1 OS=Homo sapiens OX=9606 GN=CAP1 PE=1 SV=5	Q01518	0.022
cDNA FLJ57038, highly similar to Filamin-A OS=Homo sapiens OX=9606 PE=2 SV=1	B4E2F9	0.023
Heat shock 70kDa protein 1A variant (Fragment) OS=Homo sapiens OX=9606 PE=1 SV=1	Q59EJ3	0.023
Isoform 2 of Phosphoglucomutase-like protein 5 OS=Homo sapiens OX=9606 GN=PGM5	Q15124-2	0.023
Cluster of Apolipoprotein A-I OS=Homo sapiens OX=9606 GN=APOA1 PE=1 SV=1 (P02647)	P02647	0.024
Fibrinopeptide A OS=Homo sapiens OX=9606 GN=FGA PE=2 SV=1	A0A0S2Z3P3	0.024
Phospholipid transfer protein OS=Homo sapiens OX=9606 GN=PLTP PE=1 SV=1	P55058	0.024
Cluster of Mimecan OS=Homo sapiens OX=9606 GN=OGN PE=2 SV=1 (A8K0R3)	A8K0R3	0.024
Complement component C7 OS=Homo sapiens OX=9606 GN=C7 PE=1 SV=2	P10643	0.024
Inter-alpha-trypsin inhibitor heavy chain H2 (Fragment) OS=Homo sapiens OX=9606 GN=ITIH2 PE=1 SV=1	Q5T987	0.024
cDNA FLJ14473 fis, clone MAMMA1001080, highly similar to Homo sapiens SNC73 protein (SNC73) mRNA OS=Homo sapiens OX=9606 PE=2 SV=1	Q96K68	0.025
Epididymis secretory sperm binding protein (Fragment) OS=Homo sapiens OX=9606 GN=FLJ00119 PE=2 SV=1	Q8TES4	0.025
Cluster of Pyruvate kinase OS=Homo sapiens OX=9606 GN=PKM PE=1 SV=1 (A0A8V8TNX9)	A0A8V8TNX9	0.025
CON__ENSEMBL:ENSBTAP00000018229	CON__ENSEMBL:ENSBTAP00000018229	0.025
Cluster of Annexin A3 OS=Homo sapiens OX=9606 GN=ANXA3 PE=1 SV=3 (P12429)	P12429	0.025
IGH c972_heavy_IGHV3-7_IGHD6-13_IGHJ4 (Fragment) OS=Homo sapiens OX=9606 PE=2 SV=1	A0A7S5BZ59	0.026
Fructose-bisphosphate aldolase (Fragment) OS=Homo sapiens OX=9606 PE=2 SV=1	A4UCS9	0.026
Cluster of Tetraspanin OS=Homo sapiens OX=9606 GN=CD9 PE=1 SV=1 (A0A2R8Y478)	A0A2R8Y478	0.026
cDNA FLJ51786, highly similar to Retinal dehydrogenase 1 OS=Homo sapiens OX=9606 PE=2 SV=1	B4DDF8	0.026
CALD1 protein (Fragment) OS=Homo sapiens OX=9606 GN=CALD1 PE=2 SV=1	Q05DR4	0.026
Cluster of Integrin beta-2 OS=Homo sapiens OX=9606 GN=ITGB2 PE=1 SV=2 (P05107)	P05107	0.026
Cluster of Coronin-1A OS=Homo sapiens OX=9606 GN=CORO1A PE=1 SV=4 (P31146)	P31146	0.026
Cluster of cDNA FLJ53443, highly similar to Leiomodin-1 OS=Homo sapiens OX=9606 PE=2 SV=1 (B4E3S9)	B4E3S9	0.026
cDNA FLJ53443, highly similar to Leiomodin-1 OS=Homo sapiens OX=9606 PE=2 SV=1	B4E3S9	0.026
Cluster of Phosphoglucomutase-like protein 5 OS=Homo sapiens OX=9606 GN=PGM5 PE=1 SV=2 (Q15124)	Q15124	0.027
Phosphoglucomutase-like protein 5 OS=Homo sapiens OX=9606 GN=PGM5 PE=1 SV=2	Q15124	0.027
Cluster of Isoform 2 of Delta-aminolevulinic acid dehydratase OS=Homo sapiens OX=9606 GN=ALAD (P13716-2)	P13716-2	0.027
TPM1 protein variant (Fragment) OS=Homo sapiens OX=9606 PE=2 SV=1	Q59GR8	0.028
Alpha-1-antitrypsin OS=Homo sapiens OX=9606 GN=SERPINA1 PE=1 SV=1	A0A024R6N5	0.028
Cluster of Isoform 17 of Fibronectin OS=Homo sapiens OX=9606 GN=FN1 (P02751-17)	P02751-17	0.028
Phosphoglycerate kinase 2 OS=Homo sapiens OX=9606 GN=PGK2 PE=1 SV=3	P07205	0.028
Cluster of Complement component C7 OS=Homo sapiens OX=9606 GN=C7 PE=1 SV=2 (P10643)	P10643	0.028
Cluster of All-trans-retinol dehydrogenase [NAD(+)] ADH1B OS=Homo sapiens OX=9606 GN=ADH1B PE=1 SV=2 (P00325)	P00325	0.029
Cluster of Epididymis secretory sperm binding protein OS=Homo sapiens OX=9606 PE=2 SV=1 (A0A384MDP3)	A0A384MDP3	0.029
Cluster of Annexin OS=Homo sapiens OX=9606 PE=2 SV=1 (B4DE02)	B4DE02	0.029
cDNA, FLJ92775, highly similar to Homo sapiens melanoma cell adhesion molecule (MCAM), mRNA OS=Homo sapiens OX=9606 PE=2 SV=1	B2R642	0.029
cDNA, FLJ92374, highly similar to Homo sapiens C-type lectin domain family 3, member B (CLEC3B), mRNA OS=Homo sapiens OX=9606 PE=2 SV=1	B2R582	0.03
Cluster of Metalloproteinase inhibitor 1 OS=Homo sapiens OX=9606 PE=2 SV=1 (B3KQF4)	B3KQF4	0.03
Cluster of CALM3 protein OS=Homo sapiens OX=9606 PE=1 SV=1 (Q9BRL5)	Q9BRL5	0.031
cDNA FLJ52054, highly similar to Alcohol dehydrogenase 1B OS=Homo sapiens OX=9606 PE=2 SV=1	B4E2R9	0.032
NADH-cytochrome b5 reductase OS=Homo sapiens OX=9606 GN=CYB5R3 PE=1 SV=1	A0A8J8Z3C6	0.032
cytochrome-b5 reductase OS=Homo sapiens OX=9606 GN=CYB5R3 PE=1 SV=1	A0A8I5KW26	0.032
IGH c572_heavy__IGHV3-21_IGHD5-18_IGHJ5 (Fragment) OS=Homo sapiens OX=9606 PE=2 SV=1	A0A5C2G7I4	0.033
Biglycan (Fragment) OS=Homo sapiens OX=9606 GN=BGN PE=1 SV=1	C9JKG1	0.033
Prosaposin (Variant Gaucher disease and variant metachromatic leukodystrophy) variant (Fragment) OS=Homo sapiens OX=9606 PE=2 SV=1	Q53FJ5	0.033
Cluster of Apolipoprotein A-II OS=Homo sapiens OX=9606 GN=APOA2 PE=1 SV=1 (P02652)	P02652	0.033
Apolipoprotein A-II OS=Homo sapiens OX=9606 GN=APOA2 PE=1 SV=1	P02652	0.033
Cathepsin D OS=Homo sapiens OX=9606 GN=CTSD PE=1 SV=2	F8W787	0.033
C8A protein (Fragment) OS=Homo sapiens OX=9606 GN=C8A PE=2 SV=1	Q05CV2	0.033
cDNA FLJ46846 fis, clone UTERU3004635, moderately similar to Neuroblast differentiation associated protein AHNAK (Fragment) OS=Homo sapiens OX=9606 PE=2 SV=1	Q6ZQN2	0.033
Glycerol-3-phosphate dehydrogenase [NAD(+)], cytoplasmic OS=Homo sapiens OX=9606 GN=GPD1 PE=1 SV=4	P21695	0.033
Peptidoglycan recognition protein 1 OS=Homo sapiens OX=9606 GN=PGLYRP1 PE=1 SV=1	O75594	0.033
IGH c1663_heavy_IGHV3-49_IGHD2-21_IGHJ4 (Fragment) OS=Homo sapiens OX=9606 PE=2 SV=1	A0A7S5C010	0.034
Neuroblast differentiation-associated protein AHNAK OS=Homo sapiens OX=9606 GN=AHNAK PE=1 SV=2	Q09666	0.034
Cluster of Latent-transforming growth factor beta-binding protein 4 OS=Homo sapiens OX=9606 GN=LTBP4 PE=1 SV=2 (Q8N2S1)	Q8N2S1	0.034
Beta-globin (Fragment) OS=Homo sapiens OX=9606 GN=HBB PE=4 SV=1	Q86VF0	0.035
IG c1909_light_IGKV2D-28_IGKJ3 (Fragment) OS=Homo sapiens OX=9606 PE=2 SV=1	A0A5C2GZT5	0.036
2-phospho-D-glycerate hydro-lyase OS=Homo sapiens OX=9606 PE=2 SV=1	B4DUJ6	0.036
Cluster of Alpha-1-antitrypsin OS=Homo sapiens OX=9606 GN=SERPINA1 PE=1 SV=1 (A0A024R6N5)	A0A024R6N5	0.037
Cluster of Complement component C6 OS=Homo sapiens OX=9606 PE=2 SV=1 (A8K8Z4)	A8K8Z4	0.037
Haptoglobin-related protein OS=Homo sapiens OX=9606 GN=HPR PE=2 SV=2	P00739	0.038
Isoform 5 of Filamin-B OS=Homo sapiens OX=9606 GN=FLNB	O75369-5	0.039
Cluster of Prosaposin (Variant Gaucher disease and variant metachromatic leukodystrophy) variant (Fragment) OS=Homo sapiens OX=9606 PE=2 SV=1 (Q53FJ5)	Q53FJ5	0.04
All-trans-retinol dehydrogenase [NAD(+)] ADH1B OS=Homo sapiens OX=9606 GN=ADH1B PE=1 SV=2	P00325	0.04
Cluster of MHC class I antigen (Fragment) OS=Homo sapiens OX=9606 GN=HLA-A PE=3 SV=1 (A7MAK2)	A7MAK2	0.04
Complement component C8 gamma chain OS=Homo sapiens OX=9606 GN=C8G PE=1 SV=3	P07360	0.04
Cluster of Sulfhydryl oxidase OS=Homo sapiens OX=9606 GN=QSCN6 PE=2 SV=1 (A0A140VKE5)	A0A140VKE5	0.041
Albumin OS=Homo sapiens OX=9606 GN=ALB PE=1 SV=1	D6RHD5	0.042
IGL c1166_light_IGKV3-20_IGKJ2 (Fragment) OS=Homo sapiens OX=9606 PE=2 SV=1	A0A5C2FYC1	0.042
cDNA FLJ32030 fis, clone NTONG2000040, highly similar to Actin, alpha cardiac OS=Homo sapiens OX=9606 PE=2 SV=1	B3KPP5	0.042
ACTN4 protein (Fragment) OS=Homo sapiens OX=9606 GN=ACTN4 PE=2 SV=2	Q96BG6	0.042
Cathepsin D OS=Homo sapiens OX=9606 GN=HEL-S-130P PE=2 SV=1	V9HWI3	0.042
Cluster of Fibromodulin OS=Homo sapiens OX=9606 GN=FMOD PE=1 SV=1 (A0A3B3IRN5)	A0A3B3IRN5	0.042
Alcohol dehydrogenase 1A OS=Homo sapiens OX=9606 GN=ADH1A PE=1 SV=2	P07327	0.043
Cluster of Annexin A6 OS=Homo sapiens OX=9606 GN=ANXA6 PE=1 SV=3 (P08133)	P08133	0.043
Annexin A6 OS=Homo sapiens OX=9606 GN=ANXA6 PE=1 SV=3	P08133	0.043
Complement factor B (Fragment) OS=Homo sapiens OX=9606 GN=Bf PE=2 SV=1	A0A7R5SDM2	0.044
Epididymis secretory sperm binding protein OS=Homo sapiens OX=9606 PE=2 SV=1	A0A384MDY5	0.044
cDNA, FLJ93914, highly similar to Homo sapiens histidine-rich glycoprotein (HRG), mRNA OS=Homo sapiens OX=9606 PE=2 SV=1	B2R8I2	0.045
Cluster of Calponin OS=Homo sapiens OX=9606 GN=HEL-S-14 PE=2 SV=1 (V9HWA5)	V9HWA5	0.046
Calponin OS=Homo sapiens OX=9606 GN=HEL-S-14 PE=2 SV=1	V9HWA5	0.046
COL6A2 protein OS=Homo sapiens OX=9606 PE=2 SV=1	Q9BUM6	0.046
Cluster of Complement component C8 alpha chain OS=Homo sapiens OX=9606 GN=C8A PE=1 SV=2 (P07357)	P07357	0.046
Fibronectin (Fragment) OS=Homo sapiens OX=9606 PE=2 SV=1	Q9UQS6	0.047
Haptoglobin (Fragment) OS=Homo sapiens OX=9606 GN=HP PE=4 SV=1	A0A0U4ERW6	0.047
Latent transforming growth factor beta binding protein 2 OS=Homo sapiens OX=9606 GN=LTBP2 PE=2 SV=1	Q6AZ94	0.047
Annexin OS=Homo sapiens OX=9606 PE=2 SV=1	B4DE02	0.048
ACTA2 protein (Fragment) OS=Homo sapiens OX=9606 GN=ACTA2 PE=3 SV=1	Q13707	0.05
Protein S100-A8 OS=Homo sapiens OX=9606 GN=S100A8 PE=1 SV=1	P05109	0.05
Heat shock cognate 71 kDa protein OS=Homo sapiens OX=9606 GN=HSPA8 PE=1 SV=1	P11142	0.05

## Sheet: (a) Atheroma vs Healthy
Table S2. Differentially expressed proteins (unpaired t-tests based on spectral counts, p < 0.05; fold change ≥ 2) between (a) A versus H group.
Total differentially expressed proteins	118
Downregulated	61
Upregulated	57
Identified Protein	Accession Number	t-test p value	Fold Change by Category Atheroma vs Healthy
Cluster of Annexin A3 OS=Homo sapiens OX=9606 GN=ANXA3 PE=1 SV=3 (P12429)	P12429	0.00093	-30
Isoform 4 of Latent-transforming growth factor beta-binding protein 4 OS=Homo sapiens OX=9606 GN=LTBP4	Q8N2S1-4	0.012	-30
Latent transforming growth factor-beta binding protein 4 (Fragment) OS=Homo sapiens OX=9606 PE=2 SV=1	O75441	0.012	-30
cDNA FLJ54328, highly similar to Heat shock 70 kDa protein 1 OS=Homo sapiens OX=9606 PE=2 SV=1	B4DI39	0.016	-30
F-actin-capping protein subunit alpha (Fragment) OS=Homo sapiens OX=9606 PE=2 SV=1	Q53GC7	0.022	-30
Cluster of F-actin-capping protein subunit alpha (Fragment) OS=Homo sapiens OX=9606 PE=2 SV=1 (Q53GC7)	Q53GC7	0.022	-30
Tetraspanin (Fragment) OS=Homo sapiens OX=9606 GN=CD81 PE=1 SV=1	H0YDL9	0.023	-30
Dihydropyrimidinase-like 3 OS=Homo sapiens OX=9606 GN=DPYSL3 PE=1 SV=1	Q8IXW6	0.042	-30
Isoform 2 of Fructose-bisphosphate aldolase A OS=Homo sapiens OX=9606 GN=ALDOA	P04075-2	0.044	-30
Aggrecan core protein OS=Homo sapiens OX=9606 GN=ACAN PE=1 SV=2	A0A5K1VW97	0.006	-23
Fatty acid-binding protein, adipocyte OS=Homo sapiens OX=9606 GN=FABP4 PE=1 SV=3	P15090	0.0037	-7.7
Fructose-bisphosphate aldolase (Fragment) OS=Homo sapiens OX=9606 PE=2 SV=1	A4UCS9	0.035	-7
Uncharacterized protein DKFZp686K06110 OS=Homo sapiens OX=9606 GN=DKFZp686K06110 PE=2 SV=1	Q6MZK8	0.037	-6.7
Cluster of Retinal dehydrogenase 1 (Fragment) OS=Homo sapiens OX=9606 GN=ALDH1A1 PE=1 SV=1 (Q5SYQ8)	Q5SYQ8	0.035	-5.7
Isoform LCRMP-4 of Dihydropyrimidinase-related protein 3 OS=Homo sapiens OX=9606 GN=DPYSL3	Q14195-2	0.014	-5.3
Cluster of Superoxide dismutase [Cu-Zn] OS=Homo sapiens OX=9606 PE=2 SV=1 (A0A140VJU8)	A0A140VJU8	0.00035	-4.6
Caldesmon OS=Homo sapiens OX=9606 GN=CALD1 PE=1 SV=1	E7EX44	0.024	-4.3
cDNA FLJ59374, highly similar to Homo sapiens caldesmon 1 (CALD1), transcript variant 2, mRNA OS=Homo sapiens OX=9606 PE=2 SV=1	B4DPW5	0.024	-4.3
Cluster of Isoform LCRMP-4 of Dihydropyrimidinase-related protein 3 OS=Homo sapiens OX=9606 GN=DPYSL3 (Q14195-2)	Q14195-2	0.04	-4.3
Chondroitin sulfate proteoglycan 2 (Versican) variant (Fragment) OS=Homo sapiens OX=9606 PE=2 SV=1	Q59FG9	0.0036	-4.2
Cluster of Chondroitin sulfate proteoglycan 2 (Versican) variant (Fragment) OS=Homo sapiens OX=9606 PE=2 SV=1 (Q59FG9)	Q59FG9	0.0036	-4.2
Protein CutA OS=Homo sapiens OX=9606 GN=CUTA PE=1 SV=2	O60888	0.02	-4.2
Isoform V1 of Versican core protein OS=Homo sapiens OX=9606 GN=VCAN	P13611-2	0.004	-4
Basement membrane-specific heparan sulfate proteoglycan core protein variant (Fragment) OS=Homo sapiens OX=9606 PE=2 SV=1	Q59EG0	0.01	-3.8
Cluster of Basement membrane-specific heparan sulfate proteoglycan core protein OS=Homo sapiens OX=9606 GN=HSPG2 PE=1 SV=4 (P98160)	P98160	0.0039	-3.4
Heat shock cognate 71 kDa protein (Fragment) OS=Homo sapiens OX=9606 GN=HSPA8 PE=1 SV=8	E9PK54	0.014	-3.2
Cluster of Caldesmon OS=Homo sapiens OX=9606 GN=CALD1 PE=1 SV=1 (E7EX44)	E7EX44	0.034	-3.2
C3/C5 convertase (Fragment) OS=Homo sapiens OX=9606 GN=Bf PE=4 SV=1	A0A7I6GV05	0.016	-2.9
cDNA FLJ54392, highly similar to Heat shock 70 kDa protein 1 OS=Homo sapiens OX=9606 PE=2 SV=1	B4DWK5	0.047	-2.9
Cluster of Glutathione S-transferase P OS=Homo sapiens OX=9606 GN=GSTP1 PE=1 SV=2 (P09211)	P09211	0.0053	-2.8
Cluster of C3/C5 convertase (Fragment) OS=Homo sapiens OX=9606 GN=Bf PE=4 SV=1 (A0A7I6GV05)	A0A7I6GV05	0.017	-2.8
EGF-containing fibulin-like extracellular matrix protein 1 isoform b variant (Fragment) OS=Homo sapiens OX=9606 PE=4 SV=1	Q59G97	0.013	-2.5
Isoform 2 of EGF-containing fibulin-like extracellular matrix protein 1 OS=Homo sapiens OX=9606 GN=EFEMP1	Q12805-2	0.014	-2.5
Triosephosphate isomerase (Fragment) OS=Homo sapiens OX=9606 GN=TPI1 PE=1 SV=1	U3KQF3	0.044	-2.5
Adenylyl cyclase-associated protein 1 OS=Homo sapiens OX=9606 GN=CAP1 PE=1 SV=5	Q01518	0.0033	-2.4
Cluster of Cadherin-13 OS=Homo sapiens OX=9606 PE=2 SV=1 (B7Z9B1)	B7Z9B1	0.0039	-2.4
Cluster of Adenylyl cyclase-associated protein 1 OS=Homo sapiens OX=9606 GN=CAP1 PE=1 SV=5 (Q01518)	Q01518	0.0045	-2.4
cDNA FLJ35535 fis, clone SPLEN2002419, highly similar to EGF-containing fibulin-like extracellular matrix protein 1 OS=Homo sapiens OX=9606 PE=2 SV=1	B3KS53	0.014	-2.4
Cluster of Isoform 2 of EGF-containing fibulin-like extracellular matrix protein 1 OS=Homo sapiens OX=9606 GN=EFEMP1 (Q12805-2)	Q12805-2	0.015	-2.4
Isoform 3 of Integrin beta-1 OS=Homo sapiens OX=9606 GN=ITGB1	P05556-3	0.0062	-2.3
Cluster of Isoform 3 of Integrin beta-1 OS=Homo sapiens OX=9606 GN=ITGB1 (P05556-3)	P05556-3	0.0062	-2.3
cDNA FLJ54283, highly similar to Heat shock 70 kDa protein 1 OS=Homo sapiens OX=9606 PE=2 SV=1	B4E1S9	0.044	-2.3
Integrin beta OS=Homo sapiens OX=9606 GN=ITGB1 PE=1 SV=2	C9JPK5	0.01	-2.2
cDNA FLJ54407, highly similar to Heat shock 70 kDa protein 1 OS=Homo sapiens OX=9606 PE=2 SV=1	B4E388	0.029	-2.2
Malate dehydrogenase, cytoplasmic OS=Homo sapiens OX=9606 GN=MDH1 PE=1 SV=4	P40925	0.012	-2.1
Cluster of Malate dehydrogenase, cytoplasmic OS=Homo sapiens OX=9606 GN=MDH1 PE=1 SV=4 (P40925)	P40925	0.012	-2.1
Calmodulin-2 (Fragment) OS=Homo sapiens OX=9606 GN=CALM2 PE=1 SV=1	A0A590UJI2	0.024	-2.1
Tetraspanin OS=Homo sapiens OX=9606 GN=CD9 PE=1 SV=1	A0A7I2V3T7	0.04	-2
Cluster of Tetraspanin OS=Homo sapiens OX=9606 GN=CD9 PE=1 SV=1 (A0A2R8Y478)	A0A2R8Y478	0.04	-2
Isoform 2 of Tropomyosin alpha-4 chain OS=Homo sapiens OX=9606 GN=TPM4	P67936-2	0.05	-2
Cluster of Annexin OS=Homo sapiens OX=9606 GN=ANXA2 PE=2 SV=1 (A0A024R5Z7)	A0A024R5Z7	0.0028	-2
Alpha-1 globin (Fragment) OS=Homo sapiens OX=9606 GN=HBA1 PE=3 SV=1	Q86YQ4	0.016	-2
Calmodulin-2 OS=Homo sapiens OX=9606 GN=CALM2 PE=1 SV=1	F8WBR5	0.025	-2
Alpha globin OS=Homo sapiens OX=9606 PE=3 SV=1	V9H1D9	0.049	-2
Cluster of CALM3 protein OS=Homo sapiens OX=9606 PE=1 SV=1 (Q9BRL5)	Q9BRL5	0.0033	-2
HCG1745306, isoform CRA_a OS=Homo sapiens OX=9606 GN=HBA2 PE=1 SV=1	G3V1N2	0.02	-2
Mutant hemoglobin subunit alpha 2 OS=Homo sapiens OX=9606 GN=HBA2 PE=3 SV=1	A0A385HVY8	0.022	-2
Cluster of Globin C1 OS=Homo sapiens OX=9606 GN=GLNC1 PE=3 SV=1 (A0A1K0GXZ1)	A0A1K0GXZ1	0.027	-2
Hemoglobin beta chain (Fragment) OS=Homo sapiens OX=9606 GN=HBB PE=3 SV=1	Q6VFQ6	0.011	-2
Fructose-bisphosphate aldolase A OS=Homo sapiens OX=9606 GN=ALDOA PE=1 SV=2	P04075	0.019	-2
Hemoglobin subunit alpha OS=Homo sapiens OX=9606 GN=HBA2 PE=2 SV=1	A0A1S5UZ39	0.02	-2
Cluster of Albumin (Fragment) OS=Homo sapiens OX=9606 PE=2 SV=1 (F6KPG5)	F6KPG5	0.0057	2
cDNA FLJ78413, highly similar to Homo sapiens albumin, mRNA OS=Homo sapiens OX=9606 PE=2 SV=1	A8K9P0	0.006	2
cDNA FLJ54371, highly similar to Serum albumin OS=Homo sapiens OX=9606 PE=2 SV=1	B4DPP6	0.0075	2
Serum albumin OS=Homo sapiens OX=9606 PE=2 SV=1	Q56G89	0.0085	2
Immunoblobulin light chain (Fragment) OS=Homo sapiens OX=9606 PE=1 SV=1	Q0KKI6	0.0087	2
Albumin (Fragment) OS=Homo sapiens OX=9606 PE=2 SV=1	F6KPG5	0.0091	2
Epididymis luminal protein 213 OS=Homo sapiens OX=9606 GN=HEL-213 PE=2 SV=1	V9HW34	0.0092	2
Haptoglobin OS=Homo sapiens OX=9606 GN=HP PE=1 SV=4	H0Y300	0.014	2
Uncharacterized protein OS=Homo sapiens OX=9606 GN=DKFZp686I15212 PE=1 SV=1	Q6N030	0.015	2
Cluster of Uncharacterized protein OS=Homo sapiens OX=9606 PE=1 SV=1 (Q6PJG0)	Q6PJG0	0.034	2
Uncharacterized protein OS=Homo sapiens OX=9606 PE=2 SV=1	Q6DHW4	0.04	2
Cluster of Immunoblobulin light chain (Fragment) OS=Homo sapiens OX=9606 PE=1 SV=1 (Q0KKI6)	Q0KKI6	0.0013	2
Immunoglobulin kappa light chain OS=Homo sapiens OX=9606 PE=1 SV=1	P0DOX7	0.0059	2
Isoform Gamma-A of Fibrinogen gamma chain OS=Homo sapiens OX=9606 GN=FGG	P02679-2	0.0082	2
Cluster of Isoform Gamma-A of Fibrinogen gamma chain OS=Homo sapiens OX=9606 GN=FGG (P02679-2)	P02679-2	0.0094	2
Fibrinogen gamma chain OS=Homo sapiens OX=9606 GN=FGG PE=1 SV=1	C9JC84	0.018	2
IGL@ protein OS=Homo sapiens OX=9606 GN=IGL@ PE=2 SV=1	Q6GMW4	0.031	2
Cluster of Haptoglobin OS=Homo sapiens OX=9606 GN=HP PE=1 SV=4 (H0Y300)	H0Y300	0.045	2
Complement C4-B OS=Homo sapiens OX=9606 GN=C4B PE=1 SV=2	P0C0L5	0.045	2
Cluster of Apolipoprotein E isoform 1 (Fragment) OS=Homo sapiens OX=9606 GN=APOE PE=2 SV=1 (A0A0S2Z3D5)	A0A0S2Z3D5	0.0055	2.5
IGH c4014_heavy_IGHV3-15_IGHD2-15_IGHJ3 (Fragment) OS=Homo sapiens OX=9606 PE=2 SV=1	A0A7S5C5X9	0.011	2.5
Cluster of Apolipoprotein A-I OS=Homo sapiens OX=9606 GN=APOA1 PE=1 SV=1 (P02647)	P02647	0.016	2.5
Apolipoprotein A-II OS=Homo sapiens OX=9606 GN=APOA2 PE=1 SV=1	V9GYS1	0.025	2.5
IGL c405_light_IGKV3-11_IGKJ4 (Fragment) OS=Homo sapiens OX=9606 PE=2 SV=1	A0A5C2FXQ6	0.029	2.5
Complement C4-A OS=Homo sapiens OX=9606 GN=C4A PE=1 SV=2	P0C0L4	0.036	2.5
Uncharacterized protein DKFZp686J11235 (Fragment) OS=Homo sapiens OX=9606 GN=DKFZp686J11235 PE=1 SV=1	Q6MZW0	0.00035	3.33333
cDNA FLJ25298 fis, clone STM07683, highly similar to Protein Tro alpha1 H,myeloma OS=Homo sapiens OX=9606 PE=2 SV=1	Q96DK0	0.00036	3.33333
Uncharacterized protein DKFZp686G21220 (Fragment) OS=Homo sapiens OX=9606 GN=DKFZp686G21220 PE=2 SV=1	Q6N090	0.0007	3.33333
Uncharacterized protein DKFZp686C02218 (Fragment) OS=Homo sapiens OX=9606 GN=DKFZp686C02218 PE=2 SV=1	Q7Z374	0.0056	3.33333
Histone H2A type 2-C OS=Homo sapiens OX=9606 GN=H2AC20 PE=1 SV=4	Q16777	0.049	3.33333
Cluster of Alpha-2-macroglobulin OS=Homo sapiens OX=9606 GN=A2M PE=1 SV=3 (P01023)	P01023	0.00016	5
Immunoglobulin alpha-2 heavy chain OS=Homo sapiens OX=9606 PE=1 SV=2	P0DOX2	0.00017	5
SNC66 protein OS=Homo sapiens OX=9606 PE=2 SV=1	Q8WY24	0.0002	5
cDNA FLJ41981 fis, clone SMINT2011888, highly similar to Protein Tro alpha1 H,myeloma OS=Homo sapiens OX=9606 PE=2 SV=1	Q6ZVX0	0.00045	5
IGH@ protein OS=Homo sapiens OX=9606 GN=IGH@ PE=2 SV=1	Q6P089	0.00045	5
Immunoglobulin heavy chain variant (Fragment) OS=Homo sapiens OX=9606 PE=2 SV=1	Q9NPP6	0.00045	5
Anti-TeTox scFv (Fragment) OS=Homo sapiens OX=9606 PE=2 SV=1	A2KBC8	0.0032	10
Cluster of Apolipoprotein D OS=Homo sapiens OX=9606 GN=APOD PE=1 SV=1 (P05090)	P05090	0.0062	10
IG c1583_light_IGKV2D-28_IGKJ2 (Fragment) OS=Homo sapiens OX=9606 PE=2 SV=1	A0A5C2GXA1	0.028	10
Cluster of Prothrombin OS=Homo sapiens OX=9606 GN=F2 PE=1 SV=2 (P00734)	P00734	0.0054	11.1111
Peptidase A1 domain-containing protein OS=Homo sapiens OX=9606 PE=1 SV=1	A0A1B0GU03	0.03	11.1111
Cluster of Cathepsin D OS=Homo sapiens OX=9606 GN=HEL-S-130P PE=2 SV=1 (V9HWI3)	V9HWI3	0.018	16.6667
Cluster of Isoform 4 of Tenascin OS=Homo sapiens OX=9606 GN=TNC (P24821-4)	P24821-4	0.0051	20
Isoform 4 of Tenascin OS=Homo sapiens OX=9606 GN=TNC	P24821-4	0.0058	20
TNC variant protein (Fragment) OS=Homo sapiens OX=9606 GN=TNC variant protein PE=2 SV=1	Q4LE33	0.0058	20
Isoform 2 of Tenascin OS=Homo sapiens OX=9606 GN=TNC	P24821-2	0.0071	20
IGH + IGL c21_light_IGKV3-20_IGKJ3 (Fragment) OS=Homo sapiens OX=9606 PE=2 SV=1	A0A5C2GGW3	0.012	20
Tenascin-C isoform 14/AD1/16 OS=Homo sapiens OX=9606 PE=2 SV=1	D3YHM4	0.015	20
Cathepsin D OS=Homo sapiens OX=9606 GN=HEL-S-130P PE=2 SV=1	V9HWI3	0.025	20
Cluster of Histone H2B type 1-D OS=Homo sapiens OX=9606 GN=H2BC5 PE=1 SV=2 (P58876)	P58876	0.025	20
Cluster of Serum paraoxonase/arylesterase 1 OS=Homo sapiens OX=9606 GN=PON1 PE=1 SV=3 (P27169)	P27169	0.038	20
Bone-derived growth factor (Fragment) OS=Homo sapiens OX=9606 GN=BPGF-1 PE=2 SV=1	Q13876	0.04	20
cDNA FLJ51896, highly similar to Glia-derived nexin OS=Homo sapiens OX=9606 PE=2 SV=1	B4DMR3	0.04	20
Histone H2B type 1-A OS=Homo sapiens OX=9606 GN=H2BC1 PE=1 SV=3	Q96A08	0.04	20
IG c1909_light_IGKV2D-28_IGKJ3 (Fragment) OS=Homo sapiens OX=9606 PE=2 SV=1	A0A5C2GZT5	0.04	20
Cluster of cDNA FLJ51896, highly similar to Glia-derived nexin OS=Homo sapiens OX=9606 PE=2 SV=1 (B4DMR3)	B4DMR3	0.046	20
Cluster of Transmembrane glycoprotein NMB OS=Homo sapiens OX=9606 GN=GPNMB PE=1 SV=2 (Q14956)	Q14956	0.046	20

## Sheet: (b) Complicated vs Healthy
Table S2. Differentially expressed proteins (unpaired t-tests based on spectral counts, p < 0.05; fold change ≥ 2) between (b) C versus H group.
Total differentially expressed proteins	317
Downregulated	222
Upregulated	95
Identified Protein	Accession Number	t-test p value	Fold Change by Category Complicated vs Healthy
Cluster of Superoxide dismutase [Cu-Zn] OS=Homo sapiens OX=9606 PE=2 SV=1 (A0A140VJU8)	A0A140VJU8	0.0001	-100
Cluster of Prolargin OS=Homo sapiens OX=9606 GN=PRELP PE=1 SV=1 (P51888)	P51888	0.0001	-100
Cluster of Cadherin-13 OS=Homo sapiens OX=9606 PE=2 SV=1 (B7Z9B1)	B7Z9B1	0.0001	-100
Basement membrane-specific heparan sulfate proteoglycan core protein variant (Fragment) OS=Homo sapiens OX=9606 PE=2 SV=1	Q59EG0	0.00012	-100
Multi-functional protein MFP OS=Homo sapiens OX=9606 PE=2 SV=1	Q8NG19	0.00016	-100
Cluster of Caldesmon OS=Homo sapiens OX=9606 GN=CALD1 PE=1 SV=1 (E7EX44)	E7EX44	0.00019	-100
cDNA FLJ59374, highly similar to Homo sapiens caldesmon 1 (CALD1), transcript variant 2, mRNA OS=Homo sapiens OX=9606 PE=2 SV=1	B4DPW5	0.00019	-100
Superoxide dismutase [Cu-Zn] OS=Homo sapiens OX=9606 PE=2 SV=1	B2R9V7	0.00024	-100
Cluster of Collagen alpha-1(XII) chain OS=Homo sapiens OX=9606 GN=COL12A1 PE=1 SV=2 (Q99715)	Q99715	0.00037	-100
Cluster of Pigment epithelium-derived factor OS=Homo sapiens OX=9606 GN=SERPINF1 PE=1 SV=4 (P36955)	P36955	0.00058	-100
Isoform 2 of Plastin-3 OS=Homo sapiens OX=9606 GN=PLS3	P13797-2	0.00069	-100
cDNA FLJ50527, highly similar to Plastin-3 OS=Homo sapiens OX=9606 PE=2 SV=1	B4DI60	0.00072	-100
Cluster of Epididymis secretory sperm binding protein OS=Homo sapiens OX=9606 PE=2 SV=1 (A0A384MDM4)	A0A384MDM4	0.0011	-100
cDNA FLJ53752, highly similar to Heat shock 70 kDa protein 1 OS=Homo sapiens OX=9606 PE=2 SV=1	B4DNX1	0.0019	-100
Biglycan OS=Homo sapiens OX=9606 PE=2 SV=1	B4DNL4	0.0019	-100
COL6A2 protein OS=Homo sapiens OX=9606 PE=2 SV=1	Q9BUM6	0.002	-100
Collagen alpha-1(XVIII) chain OS=Homo sapiens OX=9606 GN=COL18A1 PE=1 SV=5	P39060	0.002	-100
cDNA FLJ54392, highly similar to Heat shock 70 kDa protein 1 OS=Homo sapiens OX=9606 PE=2 SV=1	B4DWK5	0.0024	-100
Isoform 2 of Membrane primary amine oxidase OS=Homo sapiens OX=9606 GN=AOC3	Q16853-2	0.0024	-100
Cluster of Isoform 2 of Collagen alpha-3(VI) chain OS=Homo sapiens OX=9606 GN=COL6A3 (P12111-2)	P12111-2	0.0027	-100
Cluster of Membrane primary amine oxidase OS=Homo sapiens OX=9606 GN=AOC3 PE=1 SV=3 (Q16853)	Q16853	0.0032	-100
Cluster of Collagen alpha-1(XVIII) chain OS=Homo sapiens OX=9606 GN=COL18A1 PE=1 SV=5 (P39060)	P39060	0.0042	-100
Cluster of cDNA FLJ56954, highly similar to Inter-alpha-trypsin inhibitor heavy chain H1 OS=Homo sapiens OX=9606 PE=2 SV=1 (B7Z539)	B7Z539	0.0043	-100
Aggrecan core protein OS=Homo sapiens OX=9606 GN=ACAN PE=1 SV=2	A0A5K1VW97	0.0047	-100
Cluster of Biglycan OS=Homo sapiens OX=9606 GN=BGN PE=1 SV=2 (P21810)	P21810	0.0051	-100
Milk fat globule EGF and factor V/VIII domain containing OS=Homo sapiens OX=9606 GN=MFGE8 PE=1 SV=1	A0A8Q3SIZ9	0.0054	-100
Cluster of Isoform 2 of NADH-cytochrome b5 reductase 3 OS=Homo sapiens OX=9606 GN=CYB5R3 (P00387-2)	P00387-2	0.0054	-100
Cluster of Collagen alpha-1(VI) chain OS=Homo sapiens OX=9606 GN=COL6A1 PE=1 SV=3 (P12109)	P12109	0.0069	-100
Mimecan OS=Homo sapiens OX=9606 PE=2 SV=1	B4DI63	0.0092	-100
Cluster of Collagen alpha-1(XIV) chain OS=Homo sapiens OX=9606 GN=COL14A1 PE=1 SV=3 (Q05707)	Q05707	0.0094	-100
Cluster of Periostin isoform thy6 OS=Homo sapiens OX=9606 PE=2 SV=1 (C0IMJ3)	C0IMJ3	0.011	-100
Cluster of Mimecan OS=Homo sapiens OX=9606 GN=OGN PE=2 SV=1 (A8K0R3)	A8K0R3	0.011	-100
Cluster of Heat shock protein beta-1 OS=Homo sapiens OX=9606 GN=HSPB1 PE=1 SV=2 (P04792)	P04792	0.011	-100
Heat shock protein beta-1 OS=Homo sapiens OX=9606 GN=HSPB1 PE=1 SV=2	P04792	0.011	-100
Cluster of Fibromodulin OS=Homo sapiens OX=9606 GN=FMOD PE=1 SV=1 (A0A3B3IRN5)	A0A3B3IRN5	0.011	-100
Cluster of Retinal dehydrogenase 1 (Fragment) OS=Homo sapiens OX=9606 GN=ALDH1A1 PE=1 SV=1 (Q5SYQ8)	Q5SYQ8	0.011	-100
Isoform 2 of Phosphoglucomutase-like protein 5 OS=Homo sapiens OX=9606 GN=PGM5	Q15124-2	0.012	-100
Latent transforming growth factor beta binding protein 2 OS=Homo sapiens OX=9606 GN=LTBP2 PE=2 SV=1	Q6AZ94	0.012	-100
Cluster of Collagen alpha-1(IV) chain OS=Homo sapiens OX=9606 GN=COL4A1 PE=1 SV=4 (P02462)	P02462	0.012	-100
Latent transforming growth factor-beta binding protein 4 (Fragment) OS=Homo sapiens OX=9606 PE=2 SV=1	O75441	0.012	-100
Isoform 4 of Latent-transforming growth factor beta-binding protein 4 OS=Homo sapiens OX=9606 GN=LTBP4	Q8N2S1-4	0.012	-100
PRO2769 OS=Homo sapiens OX=9606 PE=2 SV=1	Q9P1C5	0.013	-100
Cluster of Fibulin-5 OS=Homo sapiens OX=9606 GN=FBLN5 PE=1 SV=1 (Q9UBX5)	Q9UBX5	0.013	-100
cDNA, FLJ92374, highly similar to Homo sapiens C-type lectin domain family 3, member B (CLEC3B), mRNA OS=Homo sapiens OX=9606 PE=2 SV=1	B2R582	0.013	-100
Collagen alpha-1(IV) chain OS=Homo sapiens OX=9606 GN=COL4A1 PE=1 SV=4	P02462	0.013	-100
Peroxiredoxin-4 OS=Homo sapiens OX=9606 GN=PRDX4 PE=1 SV=1	Q13162	0.014	-100
NADH-cytochrome b5 reductase OS=Homo sapiens OX=9606 GN=CYB5R3 PE=1 SV=1	A0A8J8Z3C6	0.014	-100
cytochrome-b5 reductase OS=Homo sapiens OX=9606 GN=CYB5R3 PE=1 SV=1	A0A8I5KW26	0.014	-100
Uncharacterized protein DKFZp686K06110 OS=Homo sapiens OX=9606 GN=DKFZp686K06110 PE=2 SV=1	Q6MZK8	0.015	-100
Heat shock 70kDa protein 1A variant (Fragment) OS=Homo sapiens OX=9606 PE=1 SV=1	Q59EJ3	0.015	-100
cDNA FLJ51786, highly similar to Retinal dehydrogenase 1 OS=Homo sapiens OX=9606 PE=2 SV=1	B4DDF8	0.015	-100
cDNA FLJ54328, highly similar to Heat shock 70 kDa protein 1 OS=Homo sapiens OX=9606 PE=2 SV=1	B4DI39	0.016	-100
Alcohol dehydrogenase 1A OS=Homo sapiens OX=9606 GN=ADH1A PE=1 SV=2	P07327	0.018	-100
Retinal dehydrogenase 1 (Fragment) OS=Homo sapiens OX=9606 GN=ALDH1A1 PE=1 SV=1	Q5SYQ8	0.02	-100
Complement factor B (Fragment) OS=Homo sapiens OX=9606 GN=Bf PE=2 SV=1	A0A7R5SDM2	0.022	-100
Cluster of Phosphoglucomutase-like protein 5 OS=Homo sapiens OX=9606 GN=PGM5 PE=1 SV=2 (Q15124)	Q15124	0.022	-100
Cluster of F-actin-capping protein subunit alpha (Fragment) OS=Homo sapiens OX=9606 PE=2 SV=1 (Q53GC7)	Q53GC7	0.022	-100
Tetraspanin (Fragment) OS=Homo sapiens OX=9606 GN=CD81 PE=1 SV=1	H0YDL9	0.023	-100
Phosphoglucomutase-like protein 5 OS=Homo sapiens OX=9606 GN=PGM5 PE=1 SV=2	Q15124	0.024	-100
Alpha-1-antitrypsin NULL GENOVA variant (Fragment) OS=Homo sapiens OX=9606 PE=4 SV=1	A6YP93	0.025	-100
Biglycan (Fragment) OS=Homo sapiens OX=9606 GN=BGN PE=1 SV=1	C9JKG1	0.025	-100
Microfibrillar-associated protein 4, isoform CRA_a OS=Homo sapiens OX=9606 GN=MFAP4 PE=4 SV=1	A0A024QZ34	0.025	-100
Complement component C8 gamma chain OS=Homo sapiens OX=9606 GN=C8G PE=1 SV=3	P07360	0.025	-100
Epididymis secretory sperm binding protein OS=Homo sapiens OX=9606 PE=2 SV=1	A0A384NY64	0.026	-100
Clusterin (Fragment) OS=Homo sapiens OX=9606 GN=CLU PE=1 SV=1	E5RJZ5	0.03	-100
Cluster of Apolipoprotein A-IV OS=Homo sapiens OX=9606 GN=APOA4 PE=1 SV=4 (P06727)	P06727	0.032	-100
cDNA, FLJ92775, highly similar to Homo sapiens melanoma cell adhesion molecule (MCAM), mRNA OS=Homo sapiens OX=9606 PE=2 SV=1	B2R642	0.036	-100
cDNA FLJ53071, highly similar to Heat shock 70 kDa protein 1 OS=Homo sapiens OX=9606 PE=2 SV=1	B4DNV4	0.04	-100
Cluster of Aquaporin-1 OS=Homo sapiens OX=9606 PE=2 SV=1 (B4E220)	B4E220	0.04	-100
Cluster of Calponin OS=Homo sapiens OX=9606 GN=HEL-S-14 PE=2 SV=1 (V9HWA5)	V9HWA5	0.04	-100
CON__Q0VCM5	CON__Q0VCM5	0.04	-100
Caldesmon (Fragment) OS=Homo sapiens OX=9606 GN=CALD1 PE=1 SV=1	C9JEK3	0.04	-100
Cluster of cDNA, FLJ92374, highly similar to Homo sapiens C-type lectin domain family 3, member B (CLEC3B), mRNA OS=Homo sapiens OX=9606 PE=2 SV=1 (B2R582)	B2R582	0.04	-100
Dihydropyrimidinase-like 3 OS=Homo sapiens OX=9606 GN=DPYSL3 PE=1 SV=1	Q8IXW6	0.042	-100
Epididymis secretory sperm binding protein OS=Homo sapiens OX=9606 PE=2 SV=1	A0A384MDY5	0.042	-100
IQGAP1 protein (Fragment) OS=Homo sapiens OX=9606 GN=IQGAP1 PE=2 SV=1	Q6P1N4	0.045	-100
Neuroblast differentiation-associated protein AHNAK OS=Homo sapiens OX=9606 GN=AHNAK PE=1 SV=2	Q09666	0.046	-100
Cluster of Latent-transforming growth factor beta-binding protein 4 OS=Homo sapiens OX=9606 GN=LTBP4 PE=1 SV=2 (Q8N2S1)	Q8N2S1	0.046	-100
Cluster of All-trans-retinol dehydrogenase [NAD(+)] ADH1B OS=Homo sapiens OX=9606 GN=ADH1B PE=1 SV=2 (P00325)	P00325	0.019	-91
All-trans-retinol dehydrogenase [NAD(+)] ADH1B OS=Homo sapiens OX=9606 GN=ADH1B PE=1 SV=2	P00325	0.022	-83
Cluster of Carbonic anhydrase OS=Homo sapiens OX=9606 GN=HEL-S-167mP PE=2 SV=1 (V9HWA3)	V9HWA3	0.029	-83
Carbonic anhydrase OS=Homo sapiens OX=9606 GN=HEL-S-167mP PE=2 SV=1	V9HWA3	0.029	-81
cDNA FLJ58087, highly similar to Alpha-actinin-4 OS=Homo sapiens OX=9606 PE=2 SV=1	B4E337	0.013	-72
cDNA FLJ52054, highly similar to Alcohol dehydrogenase 1B OS=Homo sapiens OX=9606 PE=2 SV=1	B4E2R9	0.018	-72
Carbonic anhydrase OS=Homo sapiens OX=9606 PE=2 SV=1	B4DUJ3	0.027	-72
Cluster of Microfibril-associated glycoprotein 4 OS=Homo sapiens OX=9606 GN=MFAP4 PE=1 SV=1 (K7ES70)	K7ES70	0.0023	-60
Lactadherin OS=Homo sapiens OX=9606 GN=MFGE8 PE=4 SV=1	H0YKB5	0.0055	-54
Cluster of Chondroitin sulfate proteoglycan 2 (Versican) variant (Fragment) OS=Homo sapiens OX=9606 PE=2 SV=1 (Q59FG9)	Q59FG9	0.00072	-48
Isoform V1 of Versican core protein OS=Homo sapiens OX=9606 GN=VCAN	P13611-2	0.00068	-44
C3/C5 convertase OS=Homo sapiens OX=9606 PE=1 SV=1	E7ETN3	0.00097	-42
Cluster of Epididymis secretory sperm binding protein OS=Homo sapiens OX=9606 PE=2 SV=1 (A0A384MDP3)	A0A384MDP3	0.00036	-40
Cluster of Lactadherin OS=Homo sapiens OX=9606 GN=MFGE8 PE=4 SV=1 (H0YKB5)	H0YKB5	0.0047	-37
Cluster of Complement component C6 OS=Homo sapiens OX=9606 PE=2 SV=1 (A8K8Z4)	A8K8Z4	0.034	-33
Plastin 3 variant (Fragment) OS=Homo sapiens OX=9606 PE=2 SV=1	Q53GY0	0.00032	-32
cDNA FLJ38589 fis, clone HCHON2010074, highly similar to LACTADHERIN OS=Homo sapiens OX=9606 PE=2 SV=1	B3KTQ2	0.0013	-31
Complement component C6 OS=Homo sapiens OX=9606 GN=C6 PE=1 SV=3	P13671	0.039	-30
cDNA FLJ59612, highly similar to Lactadherin OS=Homo sapiens OX=9606 PE=2 SV=1	B4E396	0.0032	-28
Cluster of Isoform 2 of EGF-containing fibulin-like extracellular matrix protein 1 OS=Homo sapiens OX=9606 GN=EFEMP1 (Q12805-2)	Q12805-2	0.0001	-26
Isoform 2 of EGF-containing fibulin-like extracellular matrix protein 1 OS=Homo sapiens OX=9606 GN=EFEMP1	Q12805-2	0.0001	-26
Alcohol dehydrogenase 1C OS=Homo sapiens OX=9606 GN=ADH1C PE=1 SV=2	P00326	0.027	-25
Basement membrane-specific heparan sulfate proteoglycan core protein OS=Homo sapiens OX=9606 GN=HSPG2 PE=1 SV=4	P98160	0.0001	-24
cDNA FLJ35535 fis, clone SPLEN2002419, highly similar to EGF-containing fibulin-like extracellular matrix protein 1 OS=Homo sapiens OX=9606 PE=2 SV=1	B3KS53	0.0001	-24
EGF-containing fibulin-like extracellular matrix protein 1 isoform b variant (Fragment) OS=Homo sapiens OX=9606 PE=4 SV=1	Q59G97	0.0001	-23
Cluster of C3/C5 convertase (Fragment) OS=Homo sapiens OX=9606 GN=Bf PE=4 SV=1 (A0A7I6GV05)	A0A7I6GV05	0.00089	-23
Cluster of Epididymis secretory sperm binding protein OS=Homo sapiens OX=9606 GN=TRA1 PE=2 SV=1 (Q5CAQ5)	Q5CAQ5	0.038	-21
Epididymis secretory sperm binding protein OS=Homo sapiens OX=9606 GN=TRA1 PE=2 SV=1	Q5CAQ5	0.038	-21
Endoplasmin OS=Homo sapiens OX=9606 GN=HSP90B1 PE=4 SV=1	A0A7P0TAE1	0.038	-21
Cluster of Epididymis secretory sperm binding protein OS=Homo sapiens OX=9606 PE=2 SV=1 (A0A384NY64)	A0A384NY64	0.041	-20
Cluster of Complement component C8 alpha chain OS=Homo sapiens OX=9606 GN=C8A PE=1 SV=2 (P07357)	P07357	0.024	-19
ACTA2 protein (Fragment) OS=Homo sapiens OX=9606 GN=ACTA2 PE=3 SV=1	Q13707	0.029	-19
Cluster of Basement membrane-specific heparan sulfate proteoglycan core protein OS=Homo sapiens OX=9606 GN=HSPG2 PE=1 SV=4 (P98160)	P98160	0.0001	-18
Complement component C8 alpha chain OS=Homo sapiens OX=9606 GN=C8A PE=1 SV=2	P07357	0.04	-17
Isoform 2 of Filamin-C OS=Homo sapiens OX=9606 GN=FLNC	Q14315-2	0.049	-17
Isoform LCRMP-4 of Dihydropyrimidinase-related protein 3 OS=Homo sapiens OX=9606 GN=DPYSL3	Q14195-2	0.0043	-16
Cluster of Adiponectin B OS=Homo sapiens OX=9606 GN=ADIB PE=4 SV=1 (A0A024RAA7)	A0A024RAA7	0.0066	-16
Adiponectin B OS=Homo sapiens OX=9606 GN=ADIB PE=4 SV=1	A0A024RAA7	0.0066	-16
Isoform 5 of Filamin-B OS=Homo sapiens OX=9606 GN=FLNB	O75369-5	0.031	-15
Cluster of Serum amyloid A-1 protein OS=Homo sapiens OX=9606 GN=SAA1 PE=1 SV=1 (P0DJI8)	P0DJI8	0.031	-14
Fibronectin OS=Homo sapiens OX=9606 GN=FN1 PE=1 SV=5	P02751	0.0001	-13
C8A protein (Fragment) OS=Homo sapiens OX=9606 GN=C8A PE=2 SV=1	Q05CV2	0.021	-13
Cluster of Complement component C7 OS=Homo sapiens OX=9606 GN=C7 PE=1 SV=2 (P10643)	P10643	0.043	-13
14-3-3 protein theta OS=Homo sapiens OX=9606 GN=YWHAQ PE=1 SV=1	P27348	0.049	-13
Serum amyloid A-2 protein OS=Homo sapiens OX=9606 GN=SAA2 PE=1 SV=1	P0DJI9	0.039	-12
Endoplasmin OS=Homo sapiens OX=9606 GN=HSP90B1 PE=4 SV=1	A0A7P0TBC2	0.049	-12
Lipopolysaccharide-binding protein OS=Homo sapiens OX=9606 GN=LBP PE=1 SV=3	P18428	0.001	-11
Cluster of Myoglobin OS=Homo sapiens OX=9606 PE=2 SV=1 (B2RA67)	B2RA67	0.0075	-11
Clusterin (Fragment) OS=Homo sapiens OX=9606 GN=CLU PE=1 SV=1	E7ERK6	0.0079	-11
Annexin OS=Homo sapiens OX=9606 GN=ANXA5 PE=1 SV=1	D6RBE9	0.003	-10
RSU1 protein (Fragment) OS=Homo sapiens OX=9606 GN=RSU1 PE=2 SV=1	Q32Q10	0.0052	-10
cDNA FLJ32030 fis, clone NTONG2000040, highly similar to Actin, alpha cardiac OS=Homo sapiens OX=9606 PE=2 SV=1	B3KPP5	0.027	-10
cDNA FLJ58413, highly similar to Complement component C7 OS=Homo sapiens OX=9606 PE=2 SV=1	B4E3S6	0.027	-10
Phosphoglycerate kinase 2 OS=Homo sapiens OX=9606 GN=PGK2 PE=1 SV=3	P07205	0.04	-10
Cluster of Transgelin OS=Homo sapiens OX=9606 GN=TAGLN PE=1 SV=4 (Q01995)	Q01995	0.0049	-9.8
Serum amyloid A-1 protein OS=Homo sapiens OX=9606 GN=SAA1 PE=1 SV=1	P0DJI8	0.033	-9.7
Cluster of Isoform 3 of Integrin beta-1 OS=Homo sapiens OX=9606 GN=ITGB1 (P05556-3)	P05556-3	0.0001	-9.2
Isoform 3 of Integrin beta-1 OS=Homo sapiens OX=9606 GN=ITGB1	P05556-3	0.0001	-9.2
Cluster of Glutathione S-transferase P OS=Homo sapiens OX=9606 GN=GSTP1 PE=1 SV=2 (P09211)	P09211	0.00086	-9
Glutathione S-transferase P OS=Homo sapiens OX=9606 GN=GSTP1 PE=1 SV=2	P09211	0.00086	-9
cDNA FLJ57036, highly similar to Homo sapiens tropomyosin 2 (beta) (TPM2), transcript variant 2, mRNA OS=Homo sapiens OX=9606 PE=2 SV=1	B4E3P1	0.0014	-8.9
Integrin beta OS=Homo sapiens OX=9606 GN=ITGB1 PE=1 SV=2	C9JPK5	0.0001	-8.7
Isoform 4 of Clusterin OS=Homo sapiens OX=9606 GN=CLU	P10909-4	0.00088	-8.2
Isoform 2 of Tropomyosin beta chain OS=Homo sapiens OX=9606 GN=TPM2	P07951-2	0.0031	-7.4
Clusterin OS=Homo sapiens OX=9606 GN=CLU PE=1 SV=1	P10909	0.00071	-7
Fibronectin (Fragment) OS=Homo sapiens OX=9606 GN=DKFZp686K139 PE=2 SV=1	Q6MZF4	0.029	-7
Beta tropomyosin isoform OS=Homo sapiens OX=9606 GN=TPM2 PE=1 SV=1	A7XZE4	0.0041	-6.9
Filamin-A OS=Homo sapiens OX=9606 GN=FLNA PE=1 SV=4	P21333	0.0025	-6.5
Isoform 8 of Tropomyosin alpha-1 chain OS=Homo sapiens OX=9606 GN=TPM1	P09493-8	0.009	-6.5
Fibronectin OS=Homo sapiens OX=9606 GN=FN1 PE=2 SV=1	B7ZLE5	0.0001	-6.4
Cluster of Filamin A OS=Homo sapiens OX=9606 GN=FLNA PE=2 SV=1 (Q60FE6)	Q60FE6	0.0024	-6.4
Cluster of Alpha-1-antichymotrypsin OS=Homo sapiens OX=9606 GN=SERPINA3 PE=1 SV=2 (P01011)	P01011	0.022	-6.4
Isoform 17 of Fibronectin OS=Homo sapiens OX=9606 GN=FN1	P02751-17	0.00023	-6.3
Heat shock cognate 71 kDa protein (Fragment) OS=Homo sapiens OX=9606 GN=HSPA8 PE=1 SV=8	E9PK54	0.0051	-6.3
Tropomyosin 1 (Alpha), isoform CRA_o (Fragment) OS=Homo sapiens OX=9606 GN=TPM1 PE=1 SV=1	A0A0S2Z4G6	0.0023	-6.2
Clusterin (Fragment) OS=Homo sapiens OX=9606 GN=CLU PE=1 SV=1	H0YAS8	0.00024	-6.1
Annexin OS=Homo sapiens OX=9606 GN=ANXA2 PE=2 SV=1	A0A024R5Z7	0.0001	-5.9
Epididymis secretory sperm binding protein OS=Homo sapiens OX=9606 PE=2 SV=1	A0A384MDQ7	0.0028	-5.9
Cluster of Isoform 2 of Tropomyosin beta chain OS=Homo sapiens OX=9606 GN=TPM2 (P07951-2)	P07951-2	0.0045	-5.8
Galectin OS=Homo sapiens OX=9606 PE=2 SV=1	A0A384MR27	0.0059	-5.8
cDNA FLJ57891, highly similar to Tropomyosin beta chain OS=Homo sapiens OX=9606 PE=2 SV=1	B4DTK3	0.0067	-5.8
Isoform Smooth muscle of Myosin light polypeptide 6 OS=Homo sapiens OX=9606 GN=MYL6	P60660-2	0.013	-5.8
C3/C5 convertase OS=Homo sapiens OX=9606 PE=2 SV=1	B4E1Z1	0.0047	-5.7
Epididymis secretory sperm binding protein (Fragment) OS=Homo sapiens OX=9606 GN=FLJ00119 PE=2 SV=1	Q8TES4	0.01	-5.7
Cluster of Annexin A5 OS=Homo sapiens OX=9606 GN=ANXA5 PE=1 SV=2 (P08758)	P08758	0.00061	-5.6
Cluster of Isoform 17 of Fibronectin OS=Homo sapiens OX=9606 GN=FN1 (P02751-17)	P02751-17	0.00038	-5.5
TPM1 protein variant (Fragment) OS=Homo sapiens OX=9606 PE=2 SV=1	Q59GR8	0.015	-5.5
Phosphatidylethanolamine-binding protein 1 OS=Homo sapiens OX=9606 GN=PEBP1 PE=1 SV=3	P30086	0.00083	-5.4
Cluster of Clusterin OS=Homo sapiens OX=9606 GN=CLU PE=1 SV=1 (P10909)	P10909	0.00084	-5.4
Isoform 6 of Clusterin OS=Homo sapiens OX=9606 GN=CLU	P10909-6	0.0011	-5.3
cDNA FLJ57038, highly similar to Filamin-A OS=Homo sapiens OX=9606 PE=2 SV=1	B4E2F9	0.0091	-5.2
cDNA FLJ42347 fis, clone UTERU2003399, highly similar to Actin, gamma-enteric smooth muscle OS=Homo sapiens OX=9606 PE=2 SV=1	B3KW67	0.036	-5.2
Cluster of Isoform Smooth muscle of Myosin light polypeptide 6 OS=Homo sapiens OX=9606 GN=MYL6 (P60660-2)	P60660-2	0.016	-5.1
Cluster of Annexin OS=Homo sapiens OX=9606 GN=ANXA2 PE=2 SV=1 (A0A024R5Z7)	A0A024R5Z7	0.0001	-5
cDNA FLJ54407, highly similar to Heat shock 70 kDa protein 1 OS=Homo sapiens OX=9606 PE=2 SV=1	B4E388	0.0017	-5
cDNA FLJ54283, highly similar to Heat shock 70 kDa protein 1 OS=Homo sapiens OX=9606 PE=2 SV=1	B4E1S9	0.0073	-5
Cluster of Annexin OS=Homo sapiens OX=9606 PE=2 SV=1 (B4DE02)	B4DE02	0.041	-5
ACTN4 protein (Fragment) OS=Homo sapiens OX=9606 GN=ACTN4 PE=2 SV=2	Q96BG6	0.014	-4.8
Fructose-bisphosphate aldolase (Fragment) OS=Homo sapiens OX=9606 PE=2 SV=1	A4UCS9	0.049	-4.7
Cluster of Heat shock 70kDa protein 1A variant (Fragment) OS=Homo sapiens OX=9606 PE=1 SV=1 (Q59EJ3)	Q59EJ3	0.0023	-4.6
Cluster of Annexin A6 OS=Homo sapiens OX=9606 GN=ANXA6 PE=1 SV=3 (P08133)	P08133	0.038	-4.4
Fibronectin (Fragment) OS=Homo sapiens OX=9606 PE=2 SV=1	Q9UQS6	0.0051	-4.1
cDNA FLJ39583 fis, clone SKMUS2004897, highly similar to ACTIN, ALPHA SKELETAL MUSCLE OS=Homo sapiens OX=9606 PE=2 SV=1	B3KUD3	0.039	-4.1
Actin, gamma-enteric smooth muscle (Fragment) OS=Homo sapiens OX=9606 GN=ACTG2 PE=1 SV=8	C9JFL5	0.038	-4
Tropomyosin alpha-4 chain OS=Homo sapiens OX=9606 GN=TPM4 PE=1 SV=1	A0A2R8YE05	0.014	-3.9
Complement C9 OS=Homo sapiens OX=9606 GN=C9 PE=1 SV=1	A0A8Q3SI95	0.029	-3.9
Cluster of Vitronectin OS=Homo sapiens OX=9606 GN=VTN PE=4 SV=1 (D9ZGG2)	D9ZGG2	0.024	-3.7
Heat shock cognate 71 kDa protein OS=Homo sapiens OX=9606 GN=HSPA8 PE=1 SV=1	P11142	0.02	-3.5
Cluster of Complement C9 OS=Homo sapiens OX=9606 GN=C9 PE=1 SV=1 (A0A8Q3SI95)	A0A8Q3SI95	0.029	-3.5
Peroxiredoxin-6 OS=Homo sapiens OX=9606 GN=PRDX6 PE=1 SV=3	P30041	0.021	-3.4
Fatty acid-binding protein, adipocyte OS=Homo sapiens OX=9606 GN=FABP4 PE=1 SV=3	P15090	0.025	-3.4
Macrophage migration inhibitory factor OS=Homo sapiens OX=9606 GN=MIF PE=1 SV=4	P14174	0.04	-3.4
Cluster of Protein AMBP OS=Homo sapiens OX=9606 GN=AMBP PE=1 SV=1 (P02760)	P02760	0.0029	-3.3
Cluster of Malate dehydrogenase, cytoplasmic OS=Homo sapiens OX=9606 GN=MDH1 PE=1 SV=4 (P40925)	P40925	0.0029	-3.2
Isoform 2 of Tropomyosin alpha-4 chain OS=Homo sapiens OX=9606 GN=TPM4	P67936-2	0.012	-3.2
Prosaposin (Variant Gaucher disease and variant metachromatic leukodystrophy) variant (Fragment) OS=Homo sapiens OX=9606 PE=2 SV=1	Q53FJ5	0.029	-3.2
Beta-actin-like protein 2 OS=Homo sapiens OX=9606 GN=ACTBL2 PE=1 SV=2	Q562R1	0.042	-3.2
Beta-2-glycoprotein 1 (Fragment) OS=Homo sapiens OX=9606 GN=APOH PE=1 SV=1	J3QLI0	0.0042	-3.1
Cluster of Transgelin-2 (Fragment) OS=Homo sapiens OX=9606 GN=TAGLN2 PE=1 SV=1 (X6RJP6)	X6RJP6	0.0041	-3
Cluster of Peroxiredoxin-1 OS=Homo sapiens OX=9606 GN=PRDX1 PE=1 SV=1 (Q06830)	Q06830	0.0096	-3
Peroxiredoxin-1 OS=Homo sapiens OX=9606 GN=PRDX1 PE=1 SV=1	Q06830	0.0096	-3
Tyrosine-protein kinase receptor OS=Homo sapiens OX=9606 GN=TPM3-ROS1 PE=2 SV=1	M1VPF4	0.016	-3
Cluster of Prosaposin (Variant Gaucher disease and variant metachromatic leukodystrophy) variant (Fragment) OS=Homo sapiens OX=9606 PE=2 SV=1 (Q53FJ5)	Q53FJ5	0.03	-3
Actin-like protein (Fragment) OS=Homo sapiens OX=9606 GN=ACT PE=4 SV=1	Q562V5	0.045	-3
Isoform 2 of Transgelin-2 OS=Homo sapiens OX=9606 GN=TAGLN2	P37802-2	0.0075	-2.9
cDNA FLJ54342, highly similar to Heat shock 70 kDa protein 1 OS=Homo sapiens OX=9606 PE=2 SV=1	B4E1T6	0.031	-2.9
Protein CutA OS=Homo sapiens OX=9606 GN=CUTA PE=1 SV=2	O60888	0.049	-2.8
Pyruvate kinase OS=Homo sapiens OX=9606 GN=PKM PE=1 SV=1	A0A804F6T5	0.00079	-2.6
Alpha-1-antitrypsin (Fragment) OS=Homo sapiens OX=9606 PE=4 SV=1	A7L8C6	0.0009	-2.6
Cluster of Beta-2-glycoprotein 1 (Fragment) OS=Homo sapiens OX=9606 GN=APOH PE=1 SV=1 (J3QLI0)	J3QLI0	0.0077	-2.6
Epididymis secretory sperm binding protein OS=Homo sapiens OX=9606 GN=HPX PE=1 SV=1	Q9BS19	0.025	-2.5
Alpha-1-antitrypsin OS=Homo sapiens OX=9606 GN=SERPINA1 PE=1 SV=1	A0A024R6N5	0.0066	-2.4
Cluster of Tetraspanin OS=Homo sapiens OX=9606 GN=CD9 PE=1 SV=1 (A0A2R8Y478)	A0A2R8Y478	0.0019	-2.3
Cluster of Alpha-1-antitrypsin OS=Homo sapiens OX=9606 GN=SERPINA1 PE=1 SV=1 (A0A024R6N5)	A0A024R6N5	0.0089	-2.3
Apolipoprotein H OS=Homo sapiens OX=9606 PE=2 SV=1	B4DPN0	0.0093	-2.3
Cluster of Pyruvate kinase OS=Homo sapiens OX=9606 GN=PKM PE=1 SV=1 (A0A8V8TNX9)	A0A8V8TNX9	0.0098	-2.3
Pyruvate kinase OS=Homo sapiens OX=9606 GN=PKM PE=1 SV=1	A0A8V8TNX9	0.013	-2.3
Tropomyosin 3 isoform 1 (Fragment) OS=Homo sapiens OX=9606 GN=TPM3 PE=2 SV=1	A0A0S2Z4G4	0.041	-2.3
Phosphoglycerate kinase 1 OS=Homo sapiens OX=9606 GN=PGK1 PE=1 SV=3	P00558	0.024	-2.2
Cluster of Phosphoglycerate kinase 1 OS=Homo sapiens OX=9606 GN=PGK1 PE=1 SV=3 (P00558)	P00558	0.026	-2.2
Adenylyl cyclase-associated protein 1 OS=Homo sapiens OX=9606 PE=2 SV=1	B4DI38	0.027	-2.1
Protein S100 OS=Homo sapiens OX=9606 GN=HEL-S-43 PE=2 SV=1	V9HWH9	0.038	-2
Cluster of 2-phospho-D-glycerate hydro-lyase OS=Homo sapiens OX=9606 GN=HEL-S-17 PE=2 SV=1 (A0A024R4F1)	A0A024R4F1	0.018	-2
Glyceraldehyde-3-phosphate dehydrogenase (Fragment) OS=Homo sapiens OX=9606 GN=GAPDH PE=2 SV=1	Q0QET7	0.038	-2
Cluster of Haptoglobin OS=Homo sapiens OX=9606 GN=HP PE=1 SV=4 (H0Y300)	H0Y300	0.036	2
Uncharacterized protein DKFZp686J11235 (Fragment) OS=Homo sapiens OX=9606 GN=DKFZp686J11235 PE=1 SV=1	Q6MZW0	0.019	2.5
cDNA FLJ25298 fis, clone STM07683, highly similar to Protein Tro alpha1 H,myeloma OS=Homo sapiens OX=9606 PE=2 SV=1	Q96DK0	0.021	2.5
Uncharacterized protein DKFZp686G21220 (Fragment) OS=Homo sapiens OX=9606 GN=DKFZp686G21220 PE=2 SV=1	Q6N090	0.022	2.5
Thymosin beta OS=Homo sapiens OX=9606 GN=TMSB4X PE=2 SV=1	A2VCK8	0.022	2.5
Haptoglobin (Fragment) OS=Homo sapiens OX=9606 GN=HP PE=4 SV=1	A0A0U4ERW6	0.024	2.5
Haptoglobin-related protein OS=Homo sapiens OX=9606 GN=HPR PE=2 SV=2	P00739	0.028	2.5
Hemoglobin alpha-1 chain (Fragment) OS=Homo sapiens OX=9606 GN=HBA1 PE=3 SV=1	Q86YL2	0.029	2.5
Alpha one globin (Fragment) OS=Homo sapiens OX=9606 GN=HBA1 PE=2 SV=1	Q9NQT3	0.034	2.5
Hemoglobin beta subunit variant (Fragment) OS=Homo sapiens OX=9606 GN=HBB PE=2 SV=1	Q9UK54	0.0001	3.33333
Hemoglobin beta chain (Fragment) OS=Homo sapiens OX=9606 GN=HBB PE=3 SV=1	Q6VFQ6	0.0001	3.33333
Beta-globin Showa Yakushiji variant (Fragment) OS=Homo sapiens OX=9606 GN=HBB PE=3 SV=1	B2M1S7	0.0001	3.33333
Mutant hemoglobin subunit alpha 2 OS=Homo sapiens OX=9606 GN=HBA2 PE=3 SV=1	A0A385HW02	0.0001	3.33333
Hemoglobin alpha 1 globin chain (Fragment) OS=Homo sapiens OX=9606 GN=HBA1 PE=3 SV=1	Q9BX83	0.0001	3.33333
Alpha globin OS=Homo sapiens OX=9606 PE=3 SV=1	V9H1D9	0.0001	3.33333
Hemoglobin beta (Fragment) OS=Homo sapiens OX=9606 GN=HBB PE=3 SV=1	Q6J1Z8	0.001	3.33333
Hemoglobin subunit alpha OS=Homo sapiens OX=9606 GN=HBA2 PE=2 SV=1	A0A1S5UZ39	0.0014	3.33333
Mutant hemoglobin subunit alpha 2 OS=Homo sapiens OX=9606 GN=HBA2 PE=3 SV=1	A0A385HVY8	0.0028	3.33333
Hemoglobin alpha-2 chain variant (Fragment) OS=Homo sapiens OX=9606 GN=HBA2 PE=3 SV=1	E9LUX2	0.0055	3.33333
Apolipoprotein C-III OS=Homo sapiens OX=9606 GN=APOC3 PE=1 SV=1	P02656	0.0065	3.33333
HCG1745306, isoform CRA_a OS=Homo sapiens OX=9606 GN=HBA2 PE=1 SV=1	G3V1N2	0.013	3.33333
SNC66 protein OS=Homo sapiens OX=9606 PE=2 SV=1	Q8WY24	0.021	3.33333
Mutant hemoglobin alpha 2 globin chain (Fragment) OS=Homo sapiens OX=9606 GN=HBA2 PE=3 SV=1	U6A3P2	0.043	3.33333
Alpha-1 globin (Fragment) OS=Homo sapiens OX=9606 GN=HBA1 PE=3 SV=1	Q86YQ4	0.045	3.33333
Cluster of Beta-globin OS=Homo sapiens OX=9606 GN=HBB PE=3 SV=1 (C8C504)	C8C504	0.0001	5
Hemoglobin beta chain variant Hb.Sinai-Bel Air (Fragment) OS=Homo sapiens OX=9606 GN=HBB PE=3 SV=1	Q8IUL9	0.0001	5
Hemoglobin beta chain (Fragment) OS=Homo sapiens OX=9606 GN=HBB PE=3 SV=1	Q4TZM4	0.0001	5
Delta globin OS=Homo sapiens OX=9606 GN=HBD PE=3 SV=1	A0N071	0.0001	5
Beta-globin (Fragment) OS=Homo sapiens OX=9606 GN=HBB PE=3 SV=1	A0A2S1CVU8	0.0001	5
Hemoglobin beta (Fragment) OS=Homo sapiens OX=9606 GN=HBB PE=3 SV=1	J7LKS8	0.0001	5
Mutant beta-globin (Fragment) OS=Homo sapiens OX=9606 GN=HBB PE=3 SV=1	Q9HAR8	0.0001	5
CON__P01966	CON__P01966	0.0001	5
Cluster of Carbonic anhydrase 1 OS=Homo sapiens OX=9606 GN=CA1 PE=1 SV=2 (P00915)	P00915	0.0001	5
Hemoglobin beta chain variant Hb-I_Toulouse (Fragment) OS=Homo sapiens OX=9606 GN=HBB PE=3 SV=1	Q8IZI0	0.00011	5
Hemoglobin delta Etolia variant (Fragment) OS=Homo sapiens OX=9606 GN=HBD PE=3 SV=1	Q4F786	0.00013	5
Beta globin chain (Fragment) OS=Homo sapiens OX=9606 GN=HBB PE=3 SV=1	B5ANL9	0.00016	5
Delta-hemoglobin (Fragment) OS=Homo sapiens OX=9606 PE=3 SV=1	Q14485	0.00022	5
Beta-globin (Fragment) OS=Homo sapiens OX=9606 GN=HBB PE=3 SV=1	Q9GZL9	0.00026	5
Hemoglobin beta globin chain (Fragment) OS=Homo sapiens OX=9606 GN=HBB PE=3 SV=1	E9NGZ5	0.00031	5
Mutant hemoglobin beta chain (Fragment) OS=Homo sapiens OX=9606 GN=HBB PE=3 SV=1	Q9BWU5	0.00034	5
Cluster of Globin C1 OS=Homo sapiens OX=9606 GN=GLNC1 PE=3 SV=1 (A0A1K0GXZ1)	A0A1K0GXZ1	0.0005	5
cDNA FLJ60461, highly similar to Peroxiredoxin-2 OS=Homo sapiens OX=9606 PE=2 SV=1	B4DF70	0.0025	5
Neutrophil elastase OS=Homo sapiens OX=9606 GN=ELANE PE=1 SV=1	P08246	0.0072	5
Cluster of Prothrombin OS=Homo sapiens OX=9606 GN=F2 PE=1 SV=2 (P00734)	P00734	0.0077	5
Prothrombin OS=Homo sapiens OX=9606 GN=F2 PE=1 SV=2	P00734	0.0077	5
Protein S100-A8 OS=Homo sapiens OX=9606 GN=S100A8 PE=1 SV=1	P05109	0.017	5
Cluster of Apolipoprotein D OS=Homo sapiens OX=9606 GN=APOD PE=1 SV=1 (P05090)	P05090	0.024	5
Immunoglobulin alpha-2 heavy chain OS=Homo sapiens OX=9606 PE=1 SV=2	P0DOX2	0.028	5
IGH c1663_heavy_IGHV3-49_IGHD2-21_IGHJ4 (Fragment) OS=Homo sapiens OX=9606 PE=2 SV=1	A0A7S5C010	0.046	5
IG c504_heavy_IGHV3-9_IGHD6-13_IGHJ1 (Fragment) OS=Homo sapiens OX=9606 PE=2 SV=1	A0A5C2GK03	0.046	5
Hbbm fused globin protein (Fragment) OS=Homo sapiens OX=9606 GN=HBB PE=3 SV=1	Q14477	0.0001	10
Neutrophil gelatinase-associated lipocalin OS=Homo sapiens OX=9606 GN=LCN2 PE=1 SV=2	P80188	0.01	10
cDNA FLJ39956 fis, clone SPLEN2024990, highly similar to Plastin-2 OS=Homo sapiens OX=9606 PE=2 SV=1	B3KUI1	0.015	10
Epididymis secretory protein Li 37 OS=Homo sapiens OX=9606 GN=HEL-S-37 PE=1 SV=1	V9HWJ7	0.02	11.1111
Plastin-2 OS=Homo sapiens OX=9606 GN=LCP1 PE=1 SV=6	P13796	0.021	11.1111
Alpha globin chain (Fragment) OS=Homo sapiens OX=9606 GN=HBA2 PE=3 SV=1	U3PXP0	0.0001	12.5
Catalase OS=Homo sapiens OX=9606 PE=2 SV=1	B4DWK8	0.0001	12.5
Hemoglobin subunit gamma-1 OS=Homo sapiens OX=9606 GN=HBG1 PE=1 SV=2	P69891	0.00018	12.5
cDNA FLJ14473 fis, clone MAMMA1001080, highly similar to Homo sapiens SNC73 protein (SNC73) mRNA OS=Homo sapiens OX=9606 PE=2 SV=1	Q96K68	0.00048	12.5
Cluster of Catalase OS=Homo sapiens OX=9606 PE=2 SV=1 (A0A384P5Q0)	A0A384P5Q0	0.00062	12.5
Catalase OS=Homo sapiens OX=9606 PE=2 SV=1	A0A384P5Q0	0.00062	12.5
Beta globin (Fragment) OS=Homo sapiens OX=9606 PE=4 SV=1	K4EN30	0.0047	12.5
Isoform 2 of Band 3 anion transport protein OS=Homo sapiens OX=9606 GN=SLC4A1	P02730-2	0.0067	12.5
Cluster of Isoform H7 of Myeloperoxidase OS=Homo sapiens OX=9606 GN=MPO (P05164-3)	P05164-3	0.0069	12.5
Isoform H7 of Myeloperoxidase OS=Homo sapiens OX=9606 GN=MPO	P05164-3	0.0069	12.5
Cathelicidin antimicrobial peptide OS=Homo sapiens OX=9606 GN=CAMP PE=1 SV=1	P49913	0.0081	12.5
IGH c1750_heavy_IGHV3-49_IGHD3-9_IGHJ6 (Fragment) OS=Homo sapiens OX=9606 PE=2 SV=1	A0A7S5C4H2	0.012	12.5
Brain acid soluble protein 1 OS=Homo sapiens OX=9606 GN=BASP1 PE=1 SV=2	P80723	0.013	12.5
Cathepsin D OS=Homo sapiens OX=9606 GN=HEL-S-130P PE=2 SV=1	V9HWI3	0.018	12.5
Isoform 2 of Integrin alpha-IIb OS=Homo sapiens OX=9606 GN=ITGA2B	P08514-2	0.02	12.5
Beta-globin (Fragment) OS=Homo sapiens OX=9606 GN=HBB PE=3 SV=1	Q7Z2K5	0.021	12.5
IGL c394_light_IGKV2-30_IGKJ3 (Fragment) OS=Homo sapiens OX=9606 PE=2 SV=1	A0A5C2G7E7	0.025	12.5
CON__Q8BGZ7	CON__Q8BGZ7	0.025	12.5
Cluster of Integrin beta OS=Homo sapiens OX=9606 GN=ITGB3 PE=3 SV=1 (A0A5E4DMZ9)	A0A5E4DMZ9	0.033	12.5
Apolipoprotein B-100 OS=Homo sapiens OX=9606 GN=APOB PE=1 SV=2	P04114	0.04	12.5
Cluster of Serum paraoxonase/arylesterase 1 OS=Homo sapiens OX=9606 GN=PON1 PE=1 SV=3 (P27169)	P27169	0.04	12.5
Proteinase 3 (Serine proteinase, neutrophil, Wegener granulomatosis autoantigen), isoform CRA_a OS=Homo sapiens OX=9606 GN=PRTN3 PE=2 SV=1	D6CHE9	0.04	12.5
Angiotensinogen OS=Homo sapiens OX=9606 GN=AGT PE=4 SV=1	A0A7P0TBH1	0.042	12.5
Truncated alpha 1 globin variant (Fragment) OS=Homo sapiens OX=9606 PE=3 SV=1	Q7Z7B4	0.046	12.5
CON__ENSEMBL:ENSBTAP00000032840	CON__ENSEMBL:ENSBTAP00000032840	0.048	12.5
Cluster of Integrin alpha-M OS=Homo sapiens OX=9606 GN=ITGAM PE=1 SV=2 (P11215)	P11215	0.048	12.5
Integrin alpha-M OS=Homo sapiens OX=9606 GN=ITGAM PE=1 SV=2	P11215	0.048	12.5
Isoform 2 of Integrin alpha-M OS=Homo sapiens OX=9606 GN=ITGAM	P11215-2	0.048	12.5
Cathepsin D OS=Homo sapiens OX=9606 GN=CTSD PE=1 SV=2	F8W787	0.03	12.5
Carbonic anhydrase OS=Homo sapiens OX=9606 GN=HEL-76 PE=2 SV=1	V9HW21	0.012	14.2857
Cluster of C-X-C motif chemokine OS=Homo sapiens OX=9606 PE=3 SV=1 (A0A8I5KW61)	A0A8I5KW61	0.039	14.2857
Cluster of Cathepsin D OS=Homo sapiens OX=9606 GN=HEL-S-130P PE=2 SV=1 (V9HWI3)	V9HWI3	0.048	14.2857
Cluster of Immunoglobulin J chain OS=Homo sapiens OX=9606 GN=JCHAIN PE=1 SV=4 (P01591)	P01591	0.0072	16.6667
Immunoglobulin J chain OS=Homo sapiens OX=9606 GN=JCHAIN PE=1 SV=4	P01591	0.0094	16.6667
Mutant hemoglobin beta chain (Fragment) OS=Homo sapiens OX=9606 GN=HBB PE=3 SV=1	Q6V0K9	0.00012	20
CON__Q3SX09	CON__Q3SX09	0.00017	25
Cluster of Lactotransferrin OS=Homo sapiens OX=9606 PE=2 SV=1 (Q2TUW9)	Q2TUW9	0.0088	50
cDNA, FLJ79229, highly similar to Lactotransferrin OS=Homo sapiens OX=9606 PE=2 SV=1	B7ZAL5	0.0095	50
Cluster of Ferritin OS=Homo sapiens OX=9606 GN=FTL PE=2 SV=1 (A0A384MDR3)	A0A384MDR3	0.032	50
Protein S100-A9 OS=Homo sapiens OX=9606 GN=S100A9 PE=1 SV=1	P06702	0.0019	125

## Sheet: (c) Complicated vs Atheroma
Table S2. Differentially expressed proteins (unpaired t-tests based on spectral counts, p < 0.05; fold change ≥ 2) from DDA dataset between (c) C versus A group.
Total differentially expressed proteins	261
Downregulated	180
Upregulated	81
Identified Protein	Accession Number	t-test p value	Fold Change by Category Complicated vs Atheroma
Microfibrillar-associated protein 4, isoform CRA_a OS=Homo sapiens OX=9606 GN=MFAP4 PE=4 SV=1	A0A024QZ34	0.00018	-100
Cluster of Apolipoprotein A-IV OS=Homo sapiens OX=9606 GN=APOA4 PE=1 SV=4 (P06727)	P06727	0.00052	-100
Complement C5 OS=Homo sapiens OX=9606 GN=C5 PE=1 SV=4	P01031	0.0023	-100
Cluster of ATP synthase subunit beta, mitochondrial OS=Homo sapiens OX=9606 GN=ATP5F1B PE=1 SV=3 (P06576)	P06576	0.0028	-100
Cluster of Biglycan OS=Homo sapiens OX=9606 GN=BGN PE=1 SV=2 (P21810)	P21810	0.0031	-100
Cluster of Periostin isoform thy6 OS=Homo sapiens OX=9606 PE=2 SV=1 (C0IMJ3)	C0IMJ3	0.0034	-100
Cluster of Complement C5 OS=Homo sapiens OX=9606 GN=C5 PE=1 SV=4 (P01031)	P01031	0.0038	-100
cDNA FLJ50605, moderately similar to Plastin-3 OS=Homo sapiens OX=9606 PE=2 SV=1	B4DPU6	0.0039	-100
Cluster of Cadherin-13 OS=Homo sapiens OX=9606 PE=2 SV=1 (B7Z9B1)	B7Z9B1	0.0039	-100
CON__Q05443	CON__Q05443	0.0041	-100
Biglycan OS=Homo sapiens OX=9606 GN=BGN PE=1 SV=2	P21810	0.0043	-100
Isoform 2 of Plastin-3 OS=Homo sapiens OX=9606 GN=PLS3	P13797-2	0.0055	-100
Cluster of cDNA FLJ56954, highly similar to Inter-alpha-trypsin inhibitor heavy chain H1 OS=Homo sapiens OX=9606 PE=2 SV=1 (B7Z539)	B7Z539	0.0058	-100
Isoform 4 of Tenascin OS=Homo sapiens OX=9606 GN=TNC	P24821-4	0.0058	-100
TNC variant protein (Fragment) OS=Homo sapiens OX=9606 GN=TNC variant protein PE=2 SV=1	Q4LE33	0.0058	-100
Membrane primary amine oxidase OS=Homo sapiens OX=9606 GN=AOC3 PE=1 SV=3	Q16853	0.0059	-100
Biglycan OS=Homo sapiens OX=9606 PE=2 SV=1	B4DNL4	0.0063	-100
cDNA FLJ53752, highly similar to Heat shock 70 kDa protein 1 OS=Homo sapiens OX=9606 PE=2 SV=1	B4DNX1	0.0076	-100
Isoform 2 of Membrane primary amine oxidase OS=Homo sapiens OX=9606 GN=AOC3	Q16853-2	0.0082	-100
Cluster of Membrane primary amine oxidase OS=Homo sapiens OX=9606 GN=AOC3 PE=1 SV=3 (Q16853)	Q16853	0.0091	-100
Biglycan (Fragment) OS=Homo sapiens OX=9606 GN=BGN PE=1 SV=1	C9JKG1	0.011	-100
Vimentin (Fragment) OS=Homo sapiens OX=9606 PE=2 SV=1	Q53HU8	0.013	-100
Cluster of Isoform 2 of Collagen alpha-3(VI) chain OS=Homo sapiens OX=9606 GN=COL6A3 (P12111-2)	P12111-2	0.013	-100
Mimecan OS=Homo sapiens OX=9606 PE=2 SV=1	B4DI63	0.013	-100
Epididymis secretory sperm binding protein OS=Homo sapiens OX=9606 PE=2 SV=1	A0A384MDY5	0.013	-100
Cluster of Metalloproteinase inhibitor 1 OS=Homo sapiens OX=9606 PE=2 SV=1 (B3KQF4)	B3KQF4	0.013	-100
Metalloproteinase inhibitor 1 OS=Homo sapiens OX=9606 PE=2 SV=1	B3KQF4	0.013	-100
Complement component 5 variant (Fragment) OS=Homo sapiens OX=9606 PE=2 SV=1	Q59GS8	0.014	-100
Cluster of Mimecan OS=Homo sapiens OX=9606 GN=OGN PE=2 SV=1 (A8K0R3)	A8K0R3	0.015	-100
Tenascin-C isoform 14/AD1/16 OS=Homo sapiens OX=9606 PE=2 SV=1	D3YHM4	0.015	-100
Milk fat globule EGF and factor V/VIII domain containing OS=Homo sapiens OX=9606 GN=MFGE8 PE=1 SV=1	A0A8Q3SIZ9	0.016	-100
Cluster of Epididymis secretory sperm binding protein OS=Homo sapiens OX=9606 PE=2 SV=1 (A0A384MDM4)	A0A384MDM4	0.016	-100
Epididymis secretory sperm binding protein OS=Homo sapiens OX=9606 PE=2 SV=1	A0A384MDM4	0.016	-100
Cluster of Collagen alpha-1(VI) chain OS=Homo sapiens OX=9606 GN=COL6A1 PE=1 SV=3 (P12109)	P12109	0.017	-100
Collagen alpha-1(VI) chain OS=Homo sapiens OX=9606 GN=COL6A1 PE=1 SV=3	P12109	0.017	-100
Collagen alpha-1(XVIII) chain OS=Homo sapiens OX=9606 GN=COL18A1 PE=1 SV=5	P39060	0.017	-100
Multi-functional protein MFP OS=Homo sapiens OX=9606 PE=2 SV=1	Q8NG19	0.017	-100
Clusterin (Fragment) OS=Homo sapiens OX=9606 GN=CLU PE=1 SV=1	E5RJZ5	0.018	-100
Cluster of Superoxide dismutase [Cu-Zn] OS=Homo sapiens OX=9606 PE=2 SV=1 (A0A140VJU8)	A0A140VJU8	0.019	-100
Cluster of Collagen alpha-1(XVIII) chain OS=Homo sapiens OX=9606 GN=COL18A1 PE=1 SV=5 (P39060)	P39060	0.019	-100
Complement component C7 OS=Homo sapiens OX=9606 GN=C7 PE=1 SV=2	P10643	0.02	-100
Complement component C8 gamma chain OS=Homo sapiens OX=9606 GN=C8G PE=1 SV=3	P07360	0.025	-100
Destrin OS=Homo sapiens OX=9606 GN=DSTN PE=1 SV=3	P60981	0.026	-100
APOA4 protein (Fragment) OS=Homo sapiens OX=9606 GN=APOA4 PE=2 SV=1	Q13784	0.03	-100
Cluster of Aquaporin-1 OS=Homo sapiens OX=9606 PE=2 SV=1 (B4E220)	B4E220	0.031	-100
Phosphoglucomutase-like protein 5 OS=Homo sapiens OX=9606 GN=PGM5 PE=1 SV=2	Q15124	0.035	-100
Inter-alpha-trypsin inhibitor heavy chain H2 (Fragment) OS=Homo sapiens OX=9606 GN=ITIH2 PE=1 SV=1	Q5T987	0.036	-100
Aggrecan core protein OS=Homo sapiens OX=9606 GN=ACAN PE=1 SV=2	A0A5K1VW97	0.04	-100
Eukaryotic translation initiation factor 5A-1-like OS=Homo sapiens OX=9606 GN=EIF5AL1 PE=2 SV=2	Q6IS14	0.04	-100
Cluster of Chloride intracellular channel protein 4 OS=Homo sapiens OX=9606 GN=CLIC4 PE=1 SV=4 (Q9Y696)	Q9Y696	0.04	-100
Chloride intracellular channel protein 4 OS=Homo sapiens OX=9606 GN=CLIC4 PE=1 SV=4	Q9Y696	0.04	-100
Epididymis secretory sperm binding protein OS=Homo sapiens OX=9606 PE=2 SV=1	A0A384NL53	0.04	-100
Bone-derived growth factor (Fragment) OS=Homo sapiens OX=9606 GN=BPGF-1 PE=2 SV=1	Q13876	0.04	-100
NNMT protein OS=Homo sapiens OX=9606 GN=NNMT PE=2 SV=1	B0YJ53	0.04	-100
cDNA FLJ51896, highly similar to Glia-derived nexin OS=Homo sapiens OX=9606 PE=2 SV=1	B4DMR3	0.04	-100
Serum amyloid A protein OS=Homo sapiens OX=9606 PE=2 SV=1	B2R5G8	0.042	-100
Fibulin-1 OS=Homo sapiens OX=9606 GN=FBLN1 PE=2 SV=1	A0A8S0LWY1	0.044	-100
Adipocyte enhancer-binding protein 1 OS=Homo sapiens OX=9606 GN=AEBP1 PE=1 SV=1	Q8IUX7	0.045	-100
Cluster of Heat shock protein beta-1 OS=Homo sapiens OX=9606 GN=HSPB1 PE=1 SV=2 (P04792)	P04792	0.046	-100
PRO2769 OS=Homo sapiens OX=9606 PE=2 SV=1	Q9P1C5	0.046	-100
Cluster of Transmembrane glycoprotein NMB OS=Homo sapiens OX=9606 GN=GPNMB PE=1 SV=2 (Q14956)	Q14956	0.046	-100
Cluster of cDNA FLJ51896, highly similar to Glia-derived nexin OS=Homo sapiens OX=9606 PE=2 SV=1 (B4DMR3)	B4DMR3	0.046	-100
Heat shock 70kDa protein 1A variant (Fragment) OS=Homo sapiens OX=9606 PE=1 SV=1	Q59EJ3	0.047	-100
Cluster of Phosphoglucomutase-like protein 5 OS=Homo sapiens OX=9606 GN=PGM5 PE=1 SV=2 (Q15124)	Q15124	0.047	-100
cDNA, FLJ93143, highly similar to Homo sapiens complement component 7 (C7), mRNA OS=Homo sapiens OX=9606 PE=2 SV=1	B2R6W1	0.047	-100
Cluster of Pigment epithelium-derived factor OS=Homo sapiens OX=9606 GN=SERPINF1 PE=1 SV=4 (P36955)	P36955	0.048	-100
Pigment epithelium-derived factor OS=Homo sapiens OX=9606 GN=SERPINF1 PE=1 SV=4	P36955	0.048	-100
Cluster of Microfibril-associated glycoprotein 4 OS=Homo sapiens OX=9606 GN=MFAP4 PE=1 SV=1 (K7ES70)	K7ES70	0.0061	-33.3333
Cluster of Isoform 4 of Tenascin OS=Homo sapiens OX=9606 GN=TNC (P24821-4)	P24821-4	0.0064	-33.3333
Complement component C6 OS=Homo sapiens OX=9606 PE=2 SV=1	A8K8Z4	0.0072	-33.3333
Cluster of Complement component C6 OS=Homo sapiens OX=9606 PE=2 SV=1 (A8K8Z4)	A8K8Z4	0.008	-33.3333
Lactadherin OS=Homo sapiens OX=9606 GN=MFGE8 PE=4 SV=1	H0YKB5	0.012	-33.3333
Complement component C6 OS=Homo sapiens OX=9606 GN=C6 PE=1 SV=3	P13671	0.014	-33.3333
cDNA FLJ58087, highly similar to Alpha-actinin-4 OS=Homo sapiens OX=9606 PE=2 SV=1	B4E337	0.017	-33.3333
Epididymis secretory sperm binding protein OS=Homo sapiens OX=9606 PE=2 SV=1	A0A384MDP3	0.041	-33.3333
Isoform 2 of Tenascin OS=Homo sapiens OX=9606 GN=TNC	P24821-2	0.009	-25
Cluster of Fibulin-1 OS=Homo sapiens OX=9606 PE=2 SV=1 (Q8NBH6)	Q8NBH6	0.011	-25
Cluster of Lactadherin OS=Homo sapiens OX=9606 GN=MFGE8 PE=4 SV=1 (H0YKB5)	H0YKB5	0.013	-25
Fibulin-1 OS=Homo sapiens OX=9606 PE=2 SV=1	Q8NBH6	0.014	-25
Cluster of Complement component C7 OS=Homo sapiens OX=9606 GN=C7 PE=1 SV=2 (P10643)	P10643	0.02	-25
cDNA FLJ38589 fis, clone HCHON2010074, highly similar to LACTADHERIN OS=Homo sapiens OX=9606 PE=2 SV=1	B3KTQ2	0.0083	-20
cDNA FLJ59612, highly similar to Lactadherin OS=Homo sapiens OX=9606 PE=2 SV=1	B4E396	0.013	-20
Isoform 5 of Filamin-B OS=Homo sapiens OX=9606 GN=FLNB	O75369-5	0.015	-20
cDNA FLJ58413, highly similar to Complement component C7 OS=Homo sapiens OX=9606 PE=2 SV=1	B4E3S6	0.015	-20
Complement component C8 alpha chain OS=Homo sapiens OX=9606 GN=C8A PE=1 SV=2	P07357	0.02	-20
Cluster of Complement component C8 alpha chain OS=Homo sapiens OX=9606 GN=C8A PE=1 SV=2 (P07357)	P07357	0.022	-20
Phospholipid transfer protein OS=Homo sapiens OX=9606 GN=PLTP PE=1 SV=1	P55058	0.03	-20
Cluster of Elongation factor 2 OS=Homo sapiens OX=9606 GN=EEF2 PE=1 SV=4 (P13639)	P13639	0.034	-20
cDNA FLJ56548, highly similar to Elongation factor 2 OS=Homo sapiens OX=9606 PE=2 SV=1	B4DPU3	0.034	-20
C8A protein (Fragment) OS=Homo sapiens OX=9606 GN=C8A PE=2 SV=1	Q05CV2	0.016	-16.6667
Cluster of Adiponectin B OS=Homo sapiens OX=9606 GN=ADIB PE=4 SV=1 (A0A024RAA7)	A0A024RAA7	0.016	-16.6667
Plastin 3 variant (Fragment) OS=Homo sapiens OX=9606 PE=2 SV=1	Q53GY0	0.023	-16.6667
Cluster of Epididymis secretory sperm binding protein OS=Homo sapiens OX=9606 PE=2 SV=1 (A0A384NY64)	A0A384NY64	0.034	-16.6667
Cluster of Carbonic anhydrase OS=Homo sapiens OX=9606 GN=HEL-S-167mP PE=2 SV=1 (V9HWA3)	V9HWA3	0.04	-16.6667
Serum paraoxonase/arylesterase 1 OS=Homo sapiens OX=9606 GN=PON1 PE=1 SV=3	P27169	0.043	-16.6667
Carbonic anhydrase OS=Homo sapiens OX=9606 PE=2 SV=1	B4DUJ3	0.044	-16.6667
Cluster of Serum paraoxonase/arylesterase 1 OS=Homo sapiens OX=9606 GN=PON1 PE=1 SV=3 (P27169)	P27169	0.048	-16.6667
C3/C5 convertase OS=Homo sapiens OX=9606 PE=1 SV=1	E7ETN3	0.029	-14.2857
cDNA, FLJ93914, highly similar to Homo sapiens histidine-rich glycoprotein (HRG), mRNA OS=Homo sapiens OX=9606 PE=2 SV=1	B2R8I2	0.028	-12.5
ACTA2 protein (Fragment) OS=Homo sapiens OX=9606 GN=ACTA2 PE=3 SV=1	Q13707	0.03	-12.5
Cluster of Epididymis secretory sperm binding protein OS=Homo sapiens OX=9606 GN=TRA1 PE=2 SV=1 (Q5CAQ5)	Q5CAQ5	0.039	-12.5
Epididymis secretory sperm binding protein OS=Homo sapiens OX=9606 GN=TRA1 PE=2 SV=1	Q5CAQ5	0.039	-12.5
Endoplasmin OS=Homo sapiens OX=9606 GN=HSP90B1 PE=4 SV=1	A0A7P0TAE1	0.039	-12.5
Cluster of Chondroitin sulfate proteoglycan 2 (Versican) variant (Fragment) OS=Homo sapiens OX=9606 PE=2 SV=1 (Q59FG9)	Q59FG9	0.00028	-11.1111
Isoform V1 of Versican core protein OS=Homo sapiens OX=9606 GN=VCAN	P13611-2	0.0015	-11.1111
14-3-3 protein beta/alpha OS=Homo sapiens OX=9606 GN=YWHAB PE=1 SV=3	P31946	0.03	-11.1111
Fibronectin OS=Homo sapiens OX=9606 GN=FN1 PE=1 SV=5	P02751	0.042	-11.1111
Cluster of Carboxypeptidase B2 OS=Homo sapiens OX=9606 GN=CPB2 PE=1 SV=2 (Q96IY4)	Q96IY4	0.042	-11.1111
Carboxypeptidase B2 OS=Homo sapiens OX=9606 GN=CPB2 PE=1 SV=2	Q96IY4	0.042	-11.1111
Isoform 4 of Clusterin OS=Homo sapiens OX=9606 GN=CLU	P10909-4	0.0023	-10
Clusterin OS=Homo sapiens OX=9606 GN=CLU PE=1 SV=1	P10909	0.0027	-10
Clusterin (Fragment) OS=Homo sapiens OX=9606 GN=CLU PE=1 SV=1	H0YAS8	0.0041	-10
Alpha-internexin OS=Homo sapiens OX=9606 GN=INA PE=1 SV=2	Q16352	0.015	-10
Serum amyloid P-component OS=Homo sapiens OX=9606 GN=APCS PE=1 SV=2	P02743	0.016	-10
cDNA FLJ32030 fis, clone NTONG2000040, highly similar to Actin, alpha cardiac OS=Homo sapiens OX=9606 PE=2 SV=1	B3KPP5	0.017	-10
IG c1583_light_IGKV2D-28_IGKJ2 (Fragment) OS=Homo sapiens OX=9606 PE=2 SV=1	A0A5C2GXA1	0.028	-10
Cluster of C3/C5 convertase (Fragment) OS=Homo sapiens OX=9606 GN=Bf PE=4 SV=1 (A0A7I6GV05)	A0A7I6GV05	0.028	-10
Complement factor H related 2 OS=Homo sapiens OX=9606 GN=CFHR2 PE=1 SV=1	A0A8V8TQS1	0.028	-10
14-3-3 protein theta OS=Homo sapiens OX=9606 GN=YWHAQ PE=1 SV=1	P27348	0.029	-10
C3/C5 convertase (Fragment) OS=Homo sapiens OX=9606 GN=Bf PE=4 SV=1	A0A7I6GV05	0.035	-10
Endoplasmin OS=Homo sapiens OX=9606 GN=HSP90B1 PE=4 SV=1	A0A7P0TBC2	0.04	-10
cDNA FLJ35535 fis, clone SPLEN2002419, highly similar to EGF-containing fibulin-like extracellular matrix protein 1 OS=Homo sapiens OX=9606 PE=2 SV=1	B3KS53	0.046	-10
EGF-containing fibulin-like extracellular matrix protein 1 isoform b variant (Fragment) OS=Homo sapiens OX=9606 PE=4 SV=1	Q59G97	0.049	-10
Isoform 2 of Filamin-C OS=Homo sapiens OX=9606 GN=FLNC	Q14315-2	0.05	-10
Cluster of Transgelin OS=Homo sapiens OX=9606 GN=TAGLN PE=1 SV=4 (Q01995)	Q01995	0.00074	-5
Complement C9 OS=Homo sapiens OX=9606 GN=C9 PE=1 SV=1	A0A8Q3SI95	0.0013	-5
Phosphatidylethanolamine-binding protein 1 OS=Homo sapiens OX=9606 GN=PEBP1 PE=1 SV=3	P30086	0.0021	-5
Cluster of Complement C9 OS=Homo sapiens OX=9606 GN=C9 PE=1 SV=1 (A0A8Q3SI95)	A0A8Q3SI95	0.0026	-5
Isoform 6 of Clusterin OS=Homo sapiens OX=9606 GN=CLU	P10909-6	0.003	-5
Cluster of Clusterin OS=Homo sapiens OX=9606 GN=CLU PE=1 SV=1 (P10909)	P10909	0.0045	-5
Vimentin OS=Homo sapiens OX=9606 GN=VIM PE=1 SV=4	P08670	0.0079	-5
Cluster of Apolipoprotein A-II OS=Homo sapiens OX=9606 GN=APOA2 PE=1 SV=1 (P02652)	P02652	0.0079	-5
Apolipoprotein A-II OS=Homo sapiens OX=9606 GN=APOA2 PE=1 SV=1	P02652	0.0079	-5
Cluster of Vitronectin OS=Homo sapiens OX=9606 GN=VTN PE=4 SV=1 (D9ZGG2)	D9ZGG2	0.012	-5
Vitronectin OS=Homo sapiens OX=9606 GN=VTN PE=4 SV=1	D9ZGG2	0.012	-5
Apolipoprotein A-II OS=Homo sapiens OX=9606 GN=APOA2 PE=1 SV=1	V9GYS1	0.013	-5
Epididymis secretory sperm binding protein OS=Homo sapiens OX=9606 PE=2 SV=1	A0A384NPX1	0.014	-5
Cluster of Protein AMBP OS=Homo sapiens OX=9606 GN=AMBP PE=1 SV=1 (P02760)	P02760	0.02	-5
Protein AMBP OS=Homo sapiens OX=9606 GN=AMBP PE=1 SV=1	P02760	0.02	-5
Isoform 2 of Tropomyosin beta chain OS=Homo sapiens OX=9606 GN=TPM2	P07951-2	0.028	-5
cDNA FLJ57036, highly similar to Homo sapiens tropomyosin 2 (beta) (TPM2), transcript variant 2, mRNA OS=Homo sapiens OX=9606 PE=2 SV=1	B4E3P1	0.039	-5
Complement factor H-related protein 1 OS=Homo sapiens OX=9606 GN=CFHR1 PE=1 SV=2	Q03591	0.047	-5
Apolipoprotein E isoform 1 (Fragment) OS=Homo sapiens OX=9606 GN=APOE PE=2 SV=1	A0A0S2Z3D5	0.0009	-3.33333
Cluster of Apolipoprotein E isoform 1 (Fragment) OS=Homo sapiens OX=9606 GN=APOE PE=2 SV=1 (A0A0S2Z3D5)	A0A0S2Z3D5	0.0015	-3.33333
Lumican (Fragment) OS=Homo sapiens OX=9606 PE=2 SV=1	Q53FV4	0.0029	-3.33333
IGH c4014_heavy_IGHV3-15_IGHD2-15_IGHJ3 (Fragment) OS=Homo sapiens OX=9606 PE=2 SV=1	A0A7S5C5X9	0.0072	-3.33333
Isoform 2 of Peptidyl-prolyl cis-trans isomerase A OS=Homo sapiens OX=9606 GN=PPIA	P62937-2	0.0072	-3.33333
Beta-2-glycoprotein 1 (Fragment) OS=Homo sapiens OX=9606 GN=APOH PE=1 SV=1	J3QLI0	0.0073	-3.33333
Cluster of Beta-2-glycoprotein 1 (Fragment) OS=Homo sapiens OX=9606 GN=APOH PE=1 SV=1 (J3QLI0)	J3QLI0	0.008	-3.33333
Galectin OS=Homo sapiens OX=9606 PE=2 SV=1	A0A384MR27	0.012	-3.33333
Annexin OS=Homo sapiens OX=9606 GN=ANXA2 PE=2 SV=1	A0A024R5Z7	0.015	-3.33333
Cluster of Glutathione S-transferase P OS=Homo sapiens OX=9606 GN=GSTP1 PE=1 SV=2 (P09211)	P09211	0.017	-3.33333
IGL c1166_light_IGKV3-20_IGKJ2 (Fragment) OS=Homo sapiens OX=9606 PE=2 SV=1	A0A5C2FYC1	0.019	-3.33333
cDNA FLJ78096, highly similar to Homo sapiens actin, alpha, cardiac muscle (ACTC), mRNA OS=Homo sapiens OX=9606 PE=2 SV=1	A8K3K1	0.023	-3.33333
cDNA FLJ42347 fis, clone UTERU2003399, highly similar to Actin, gamma-enteric smooth muscle OS=Homo sapiens OX=9606 PE=2 SV=1	B3KW67	0.03	-3.33333
Actin, alpha skeletal muscle OS=Homo sapiens OX=9606 GN=ACTA1 PE=1 SV=3	A6NL76	0.042	-3.33333
Annexin A5 OS=Homo sapiens OX=9606 GN=ANXA5 PE=1 SV=2	P08758	0.045	-3.33333
Cluster of Annexin A5 OS=Homo sapiens OX=9606 GN=ANXA5 PE=1 SV=2 (P08758)	P08758	0.046	-3.33333
cDNA FLJ57891, highly similar to Tropomyosin beta chain OS=Homo sapiens OX=9606 PE=2 SV=1	B4DTK3	0.049	-3.33333
Apolipoprotein H OS=Homo sapiens OX=9606 PE=2 SV=1	B4DPN0	0.0093	-2.5
Cluster of cDNA FLJ78096, highly similar to Homo sapiens actin, alpha, cardiac muscle (ACTC), mRNA OS=Homo sapiens OX=9606 PE=2 SV=1 (A8K3K1)	A8K3K1	0.013	-2.5
Prosaposin (Variant Gaucher disease and variant metachromatic leukodystrophy) variant (Fragment) OS=Homo sapiens OX=9606 PE=2 SV=1	Q53FJ5	0.018	-2.5
Cluster of Heat shock 70kDa protein 1A variant (Fragment) OS=Homo sapiens OX=9606 PE=1 SV=1 (Q59EJ3)	Q59EJ3	0.02	-2.5
Cluster of Annexin OS=Homo sapiens OX=9606 GN=ANXA2 PE=2 SV=1 (A0A024R5Z7)	A0A024R5Z7	0.023	-2.5
Lysozyme C OS=Homo sapiens OX=9606 GN=LYZ PE=1 SV=1	P61626	0.034	-2.5
Actin, gamma-enteric smooth muscle (Fragment) OS=Homo sapiens OX=9606 GN=ACTG2 PE=1 SV=8	C9JFL5	0.04	-2.5
Cluster of Prosaposin (Variant Gaucher disease and variant metachromatic leukodystrophy) variant (Fragment) OS=Homo sapiens OX=9606 PE=2 SV=1 (Q53FJ5)	Q53FJ5	0.04	-2.5
Beta-actin-like protein 2 OS=Homo sapiens OX=9606 GN=ACTBL2 PE=1 SV=2	Q562R1	0.044	-2.5
cDNA FLJ53662, highly similar to Actin, alpha skeletal muscle OS=Homo sapiens OX=9606 PE=2 SV=1	B7Z6P1	0.049	-2.5
Isoform 5 of L-lactate dehydrogenase A chain OS=Homo sapiens OX=9606 GN=LDHA	P00338-5	0.049	-2.5
Beta actin variant (Fragment) OS=Homo sapiens OX=9606 PE=2 SV=1	Q53G99	0.018	-2
Cluster of Alpha-2-macroglobulin OS=Homo sapiens OX=9606 GN=A2M PE=1 SV=3 (P01023)	P01023	0.019	-2
Alpha-2-macroglobulin OS=Homo sapiens OX=9606 GN=A2M PE=1 SV=3	P01023	0.02	-2
Cluster of Peptidyl-prolyl cis-trans isomerase OS=Homo sapiens OX=9606 PE=2 SV=1 (A8K486)	A8K486	0.016	-2
Peptidyl-prolyl cis-trans isomerase OS=Homo sapiens OX=9606 PE=2 SV=1	A8K486	0.016	-2
Cluster of Glyceraldehyde-3-phosphate dehydrogenase OS=Homo sapiens OX=9606 GN=GAPDH PE=1 SV=3 (P04406)	P04406	0.042	-2
Glyceraldehyde-3-phosphate dehydrogenase OS=Homo sapiens OX=9606 GN=GAPDH PE=1 SV=3	P04406	0.042	-2
Cluster of Hemopexin OS=Homo sapiens OX=9606 GN=HPX PE=1 SV=2 (P02790)	P02790	0.043	-2
Serotransferrin OS=Homo sapiens OX=9606 GN=TF PE=1 SV=3	P02787	0.047	-2
Glyceraldehyde-3-phosphate dehydrogenase (Fragment) OS=Homo sapiens OX=9606 GN=GAPDH PE=2 SV=1	Q0QET7	0.041	-2
Apolipoprotein C-III OS=Homo sapiens OX=9606 GN=APOC3 PE=1 SV=1	P02656	0.015	2.5
Delta-hemoglobin (Fragment) OS=Homo sapiens OX=9606 PE=3 SV=1	Q14485	0.0015	3.5
Immunoglobulin J chain OS=Homo sapiens OX=9606 GN=JCHAIN PE=1 SV=4	P01591	0.034	4
Hemoglobin beta subunit variant (Fragment) OS=Homo sapiens OX=9606 GN=HBB PE=2 SV=1	Q9UK54	0.0001	4.1
Beta globin chain (Fragment) OS=Homo sapiens OX=9606 GN=HBB PE=3 SV=1	B5ANL9	0.00024	4.1
Mutant hemoglobin beta chain (Fragment) OS=Homo sapiens OX=9606 GN=HBB PE=3 SV=1	Q9BWU5	0.00044	4.1
CON__P01966	CON__P01966	0.00011	4.2
Cluster of Immunoglobulin J chain OS=Homo sapiens OX=9606 GN=JCHAIN PE=1 SV=4 (P01591)	P01591	0.025	4.2
Hemoglobin beta chain (Fragment) OS=Homo sapiens OX=9606 GN=HBB PE=3 SV=1	Q4TZM4	0.00012	4.3
Hemoglobin beta globin chain (Fragment) OS=Homo sapiens OX=9606 GN=HBB PE=3 SV=1	E9NGZ5	0.00034	4.3
Hemoglobin beta chain variant Hb-I_Toulouse (Fragment) OS=Homo sapiens OX=9606 GN=HBB PE=3 SV=1	Q8IZI0	0.00014	4.4
Beta-globin (Fragment) OS=Homo sapiens OX=9606 GN=HBB PE=3 SV=1	Q9GZL9	0.00028	4.4
cDNA FLJ39956 fis, clone SPLEN2024990, highly similar to Plastin-2 OS=Homo sapiens OX=9606 PE=2 SV=1	B3KUI1	0.031	4.4
Alpha one globin (Fragment) OS=Homo sapiens OX=9606 GN=HBA1 PE=2 SV=1	Q9NQT3	0.0089	4.5
Hemoglobin alpha 1 (Fragment) OS=Homo sapiens OX=9606 GN=HBA1 PE=3 SV=1	Q6J1Z9	0.014	4.5
Hemoglobin beta (Fragment) OS=Homo sapiens OX=9606 GN=HBB PE=3 SV=1	Q6J1Z8	0.00066	4.7
Mutant beta-globin (Fragment) OS=Homo sapiens OX=9606 GN=HBB PE=3 SV=1	Q9HAR8	0.0012	4.7
Hemoglobin alpha-2 chain variant (Fragment) OS=Homo sapiens OX=9606 GN=HBA2 PE=3 SV=1	E9LUX2	0.0034	4.7
Beta-globin Showa Yakushiji variant (Fragment) OS=Homo sapiens OX=9606 GN=HBB PE=3 SV=1	B2M1S7	0.0001	4.8
Mutant hemoglobin subunit alpha 2 OS=Homo sapiens OX=9606 GN=HBA2 PE=3 SV=1	A0A385HW02	0.0001	4.8
Hemoglobin delta Etolia variant (Fragment) OS=Homo sapiens OX=9606 GN=HBD PE=3 SV=1	Q4F786	0.00021	4.8
Neutrophil elastase OS=Homo sapiens OX=9606 GN=ELANE PE=1 SV=1	P08246	0.0061	4.8
Hemoglobin alpha-1 chain (Fragment) OS=Homo sapiens OX=9606 GN=HBA1 PE=3 SV=1	Q86YL2	0.0076	4.8
Cluster of Beta-globin OS=Homo sapiens OX=9606 GN=HBB PE=3 SV=1 (C8C504)	C8C504	0.0001	4.9
Mutant hemoglobin subunit alpha 2 OS=Homo sapiens OX=9606 GN=HBA2 PE=3 SV=1	A0A385HW21	0.0001	4.9
Hemoglobin alpha 1 globin chain (Fragment) OS=Homo sapiens OX=9606 GN=HBA1 PE=3 SV=1	Q9BX83	0.0001	5.1
HCG1745306, isoform CRA_a OS=Homo sapiens OX=9606 GN=HBA2 PE=1 SV=1	G3V1N2	0.0071	5.1
Delta globin OS=Homo sapiens OX=9606 GN=HBD PE=3 SV=1	A0N071	0.0001	5.3
Beta-globin OS=Homo sapiens OX=9606 GN=HBB PE=3 SV=1	C8C504	0.0001	5.4
Alpha globin OS=Homo sapiens OX=9606 PE=3 SV=1	V9H1D9	0.0001	5.4
Cluster of Carbonic anhydrase 1 OS=Homo sapiens OX=9606 GN=CA1 PE=1 SV=2 (P00915)	P00915	0.0001	5.4
Hemoglobin subunit alpha OS=Homo sapiens OX=9606 GN=HBA2 PE=2 SV=1	A0A1S5UZ39	0.00074	5.4
Mutant hemoglobin subunit alpha 2 OS=Homo sapiens OX=9606 GN=HBA2 PE=3 SV=1	A0A385HVY8	0.0015	5.4
Plastin-2 OS=Homo sapiens OX=9606 GN=LCP1 PE=1 SV=6	P13796	0.032	5.4
Hemoglobin beta (Fragment) OS=Homo sapiens OX=9606 GN=HBB PE=3 SV=1	J7LKS8	0.0001	5.5
Carbonic anhydrase 1 OS=Homo sapiens OX=9606 GN=CA1 PE=1 SV=2	P00915	0.0001	5.5
Mutant hemoglobin alpha 2 globin chain (Fragment) OS=Homo sapiens OX=9606 GN=HBA2 PE=3 SV=1	U6A3P2	0.025	5.6
Epididymis secretory protein Li 37 OS=Homo sapiens OX=9606 GN=HEL-S-37 PE=1 SV=1	V9HWJ7	0.031	5.6
Hemoglobin beta chain variant Hb.Sinai-Bel Air (Fragment) OS=Homo sapiens OX=9606 GN=HBB PE=3 SV=1	Q8IUL9	0.0001	5.7
Hemoglobin beta chain (Fragment) OS=Homo sapiens OX=9606 GN=HBB PE=3 SV=1	Q6VFQ6	0.0001	5.7
Alpha-1 globin (Fragment) OS=Homo sapiens OX=9606 GN=HBA1 PE=3 SV=1	Q86YQ4	0.025	5.7
Hbbm fused globin protein (Fragment) OS=Homo sapiens OX=9606 GN=HBB PE=3 SV=1	Q14477	0.0001	6
IGH c1663_heavy_IGHV3-49_IGHD2-21_IGHJ4 (Fragment) OS=Homo sapiens OX=9606 PE=2 SV=1	A0A7S5C010	0.046	6
Beta-globin (Fragment) OS=Homo sapiens OX=9606 GN=HBB PE=3 SV=1	A0A2S1CVU8	0.0001	6.2
Cluster of Globin C1 OS=Homo sapiens OX=9606 GN=GLNC1 PE=3 SV=1 (A0A1K0GXZ1)	A0A1K0GXZ1	0.00026	6.2
Cluster of Isoform 4 of Methanethiol oxidase OS=Homo sapiens OX=9606 GN=SELENBP1 (Q13228-4)	Q13228-4	0.028	7
cDNA FLJ60461, highly similar to Peroxiredoxin-2 OS=Homo sapiens OX=9606 PE=2 SV=1	B4DF70	0.0015	11
Thymosin beta OS=Homo sapiens OX=9606 GN=TMSB4X PE=2 SV=1	A2VCK8	0.0001	16
CON__Q3SX09	CON__Q3SX09	0.00018	18
Cluster of Ferritin OS=Homo sapiens OX=9606 GN=FTL PE=2 SV=1 (A0A384MDR3)	A0A384MDR3	0.034	31
Alpha globin chain (Fragment) OS=Homo sapiens OX=9606 GN=HBA2 PE=3 SV=1	U3PXP0	0.0001	35
Protein S100-A9 OS=Homo sapiens OX=9606 GN=S100A9 PE=1 SV=1	P06702	0.0021	41
Isoform 2 of Band 3 anion transport protein OS=Homo sapiens OX=9606 GN=SLC4A1	P02730-2	0.0077	42
Mutant hemoglobin beta chain (Fragment) OS=Homo sapiens OX=9606 GN=HBB PE=3 SV=1	Q6V0K9	0.0001	50
Catalase OS=Homo sapiens OX=9606 PE=2 SV=1	B4DWK8	0.0001	50
Hemoglobin subunit gamma-1 OS=Homo sapiens OX=9606 GN=HBG1 PE=1 SV=2	P69891	0.00018	50
Cluster of Catalase OS=Homo sapiens OX=9606 PE=2 SV=1 (A0A384P5Q0)	A0A384P5Q0	0.00062	50
Beta globin (Fragment) OS=Homo sapiens OX=9606 PE=4 SV=1	K4EN30	0.0047	50
Neutrophil gelatinase-associated lipocalin OS=Homo sapiens OX=9606 GN=LCN2 PE=1 SV=2	P80188	0.0047	50
Lactotransferrin OS=Homo sapiens OX=9606 PE=2 SV=1	B3VMW0	0.005	50
Cluster of Isoform H7 of Myeloperoxidase OS=Homo sapiens OX=9606 GN=MPO (P05164-3)	P05164-3	0.0069	50
Isoform H7 of Myeloperoxidase OS=Homo sapiens OX=9606 GN=MPO	P05164-3	0.0069	50
Cluster of Lactotransferrin OS=Homo sapiens OX=9606 PE=2 SV=1 (Q2TUW9)	Q2TUW9	0.0079	50
Cathelicidin antimicrobial peptide OS=Homo sapiens OX=9606 GN=CAMP PE=1 SV=1	P49913	0.0081	50
cDNA, FLJ79229, highly similar to Lactotransferrin OS=Homo sapiens OX=9606 PE=2 SV=1	B7ZAL5	0.0084	50
IGH c1750_heavy_IGHV3-49_IGHD3-9_IGHJ6 (Fragment) OS=Homo sapiens OX=9606 PE=2 SV=1	A0A7S5C4H2	0.012	50
Methanethiol oxidase OS=Homo sapiens OX=9606 GN=SELENBP1 PE=1 SV=2	Q13228	0.012	50
Brain acid soluble protein 1 OS=Homo sapiens OX=9606 GN=BASP1 PE=1 SV=2	P80723	0.013	50
Isoform 2 of Integrin alpha-IIb OS=Homo sapiens OX=9606 GN=ITGA2B	P08514-2	0.02	50
Beta-globin (Fragment) OS=Homo sapiens OX=9606 GN=HBB PE=3 SV=1	Q7Z2K5	0.021	50
Cluster of C-X-C motif chemokine OS=Homo sapiens OX=9606 PE=3 SV=1 (A0A8I5KW61)	A0A8I5KW61	0.028	50
Cluster of Integrin beta OS=Homo sapiens OX=9606 GN=ITGB3 PE=3 SV=1 (A0A5E4DMZ9)	A0A5E4DMZ9	0.033	50
Integrin beta OS=Homo sapiens OX=9606 GN=ITGB3 PE=3 SV=1	A0A5E4DMZ9	0.033	50
Cluster of Annexin A3 OS=Homo sapiens OX=9606 GN=ANXA3 PE=1 SV=3 (P12429)	P12429	0.034	50
Annexin OS=Homo sapiens OX=9606 GN=ANXA3 PE=1 SV=1	D6RA82	0.038	50
Proteinase 3 (Serine proteinase, neutrophil, Wegener granulomatosis autoantigen), isoform CRA_a OS=Homo sapiens OX=9606 GN=PRTN3 PE=2 SV=1	D6CHE9	0.04	50
Angiotensinogen OS=Homo sapiens OX=9606 GN=AGT PE=4 SV=1	A0A7P0TBH1	0.042	50
Truncated alpha 1 globin variant (Fragment) OS=Homo sapiens OX=9606 PE=3 SV=1	Q7Z7B4	0.046	50
Cluster of Integrin alpha-M OS=Homo sapiens OX=9606 GN=ITGAM PE=1 SV=2 (P11215)	P11215	0.048	50
Integrin alpha-M OS=Homo sapiens OX=9606 GN=ITGAM PE=1 SV=2	P11215	0.048	50
Isoform 2 of Integrin alpha-M OS=Homo sapiens OX=9606 GN=ITGAM	P11215-2	0.048	50
